# Supplementary material for: Divergent Transcriptional Regulatory Logic at the Intersection of Tissue Growth and Developmental Patterning
Source: PLoS Genet. 2013 Sep 5;9(9):e1003753. doi: 10.1371/journal.pgen.1003753 (PMC3764184; doi:10.1371/journal.pgen.1003753)
Supplement: Dataset S1 — Yki, Sd, and Hth ChIP peaks and putative target genes. (XLSX) [file pgen.1003753.s001.xlsx]

## Sheet: Yki ChIP Peaks
Yki EA=W						Yki W>EA						Yki EA>W
Chromosome	Peak Start	Peak Stop	Putative Target Gene(s)			Chromosome	Peak Start	Peak Stop	Putative Target Gene(s)			Chromosome	Peak Start	Peak Stop	Putative Target Gene(s)
4	63783	65079	FBgn0025740			4	329251	329363	FBgn0026777			4	865181	865455	FBgn0039937
4	65080	66086	FBgn0025740			2L	66672	67020	FBgn0067779			2L	19567	19841	FBgn0002121
4	76702	77097	FBgn0004859			2L	223289	223605	FBgn0031235			2L	65899	66098	FBgn0067779
4	77127	77552	FBgn0004859			2L	422942	423295	FBgn0031255			2L	395460	395734	FBgn0031251
4	87450	88712	FBgn0017545			2L	440399	440707	FBgn0004583			2L	604818	605251	FBgn0031270
4	88713	90487	FBgn0085432			2L	441978	442291	FBgn0004583			2L	810986	811383	FBgn0086130
4	110364	110864	FBgn0085432			2L	442292	442406	FBgn0015924			2L	1185650	1185924	FBgn0031322
4	149958	151312	FBgn0011747			2L	633908	634182	FBgn0031273			2L	2755286	2755596	FBgn0031453
4	151831	153431	FBgn0052000			2L	1502751	1503253	FBgn0031344			2L	3094333	3094607	FBgn0005779
4	199486	200943	FBgn0039889			2L	1669519	1670217	FBgn0086758			2L	3094608	3094756	FBgn0005779
4	213801	215856	FBgn0039890			2L	1724758	1724996	FBgn0031359			2L	3657906	3658383	FBgn0000721
4	226156	227218	FBgn0051998			2L	1729662	1729816	FBgn0000579			2L	4282880	4282995	FBgn0010473
4	230432	231246	FBgn0024811			2L	2045171	2045644	FBgn0028952			2L	4852641	4852952	FBgn0051660
4	328392	329250	FBgn0026777			2L	2161654	2162091	FBgn0031393			2L	7024209	7024483	FBgn0000053
4	333972	334962	FBgn0039902			2L	2162395	2162985	FBgn0031393			2L	8123795	8124190	FBgn0031985
4	334963	336360	FBgn0052850			2L	2163105	2163614	FBgn0031393			2L	8362353	8362901	FBgn0032026
4	378683	381059	FBgn0259214			2L	2174957	2175231	FBgn0000097			2L	8370835	8371138	FBgn0032029
4	424816	425325	FBgn0039905			2L	2196558	2196870	FBgn0085201			2L	8817227	8817739	FBgn0029123
4	427141	427890	FBgn0039905			2L	2202599	2202912	FBgn0051668			2L	9089537	9089892	FBgn0032095
4	436080	437477	FBgn0039905			2L	2202913	2203311	FBgn0051668			2L	9449574	9449681	FBgn0053723
4	445092	445685	FBgn0039907			2L	2745465	2745779	FBgn0031452			2L	10032664	10033126	FBgn0027600
4	464043	465145	FBgn0039907			2L	3172363	3172910	FBgn0085435			2L	10661670	10661988	FBgn0051871
4	465146	465551	FBgn0016126			2L	4456485	4456773	FBgn0019982			2L	10756473	10756747	FBgn0032297
4	465575	467057	FBgn0016126			2L	4456774	4456882	FBgn0019982			2L	12085648	12086074	FBgn0003145
4	487037	487883	FBgn0026262			2L	4456958	4457232	FBgn0019982			2L	12454713	12454987	FBgn0032437
4	487884	488317	FBgn0041005			2L	4969757	4970147	FBgn0031657			2L	12482965	12483239	FBgn0051858
4	488318	488584	FBgn0041005			2L	4973841	4974230	FBgn0031660			2L	12693655	12693820	FBgn0032445
4	502080	503937	FBgn0039908			2L	5011379	5011536	FBgn0031670			2L	13062731	13063198	FBgn0032469
4	506644	507864	FBgn0039908			2L	5297102	5297376	FBgn0016076			2L	13458686	13459345	FBgn0032526
4	510309	510817	FBgn0039908			2L	5306053	5306327	FBgn0016076			2L	14011426	14011775	FBgn0028909
4	510858	511132	FBgn0039908			2L	6082074	6082348	FBgn0028420			2L	14409669	14409943	FBgn0004858
4	521978	522683	FBgn0004607			2L	6127410	6127925	FBgn0031782			2L	15035307	15035660	FBgn0041713
4	528127	529632	FBgn0004607			2L	6127926	6128045	FBgn0031782			2L	15683259	15683697	FBgn0028863
4	577846	579331	FBgn0022361			2L	6663448	6664058	FBgn0031844			2L	15718256	15718694	FBgn0051827
4	590587	592034	FBgn0039909			2L	7334199	7334567	FBgn0031902			2L	19590569	19591043	FBgn0032814
4	592035	592860	FBgn0040324			2L	7574622	7574978	FBgn0085403			2L	20026904	20027363	FBgn0032840
4	630606	631981	FBgn0025936			2L	7782545	7782819	FBgn0031947			2L	20290654	20291002	FBgn0040996
4	680225	682023	FBgn0051992			2L	7994458	7994847	FBgn0031969			2L	20837362	20837636	FBgn0028986
4	682069	682459	FBgn0051992			2L	8142715	8143103	FBgn0051606			2L	21869164	21869438	FBgn0032965
4	683168	684852	FBgn0024728			2L	8438382	8438502	FBgn0002887;FBgn0043002			2R	1854275	1854549	FBgn0033048
4	690997	692284	FBgn0024728			2L	8958493	8958607	FBgn0032079			2R	3508716	3508990	FBgn0050492
4	716470	718714	FBgn0005558			2L	9253411	9253609	FBgn0032105			2R	3632678	3633035	FBgn0042135
4	724565	725634	FBgn0005558			2L	9615986	9616260	FBgn0032135			2R	3662269	3662543	FBgn0050497
4	742383	742773	FBgn0005666			2L	10211300	10211575	FBgn0032194			2R	5434608	5434960	FBgn0033421
4	807858	809652	FBgn0039923			2L	10330652	10330926	FBgn0032221			2R	5726968	5727398	FBgn0033451
4	828481	828866	FBgn0039939			2L	10330927	10331082	FBgn0032221			2R	6994079	6994468	FBgn0040765
4	854601	855032	FBgn0039938			2L	10355831	10356179	FBgn0032228			2R	7356679	7357065	FBgn0001269
4	855107	856862	FBgn0039938			2L	10428641	10428915	FBgn0032247			2R	7417973	7418095	FBgn0000577
4	887030	887928	FBgn0039936			2L	10477385	10477538	FBgn0032256			2R	8774213	8774556	FBgn0003975
4	887929	888299	FBgn0039936			2L	10856812	10857086	FBgn0027453			2R	8878922	8879276	FBgn0053798
4	888305	888928	FBgn0039936			2L	11219653	11219927	FBgn0259750			2R	8900192	8900466	FBgn0008654
4	924985	926173	FBgn0025726			2L	11499355	11499627	FBgn0032361			2R	9879165	9879420	FBgn0002643
4	950865	951979	FBgn0023213			2L	11499628	11499745	FBgn0032361			2R	10715808	10716754	FBgn0033970
4	978526	979387	FBgn0052016			2L	11990485	11991152	FBgn0032391			2R	11006049	11006323	FBgn0015371
4	979388	980914	FBgn0052016			2L	11996619	11996934	FBgn0051865			2R	12041633	12041946	FBgn0034082
4	1000282	1000946	FBgn0039932			2L	11996935	11997095	FBgn0051865			2R	12548084	12548437	FBgn0024319
4	1009819	1010727	FBgn0019650			2L	12005159	12005305	FBgn0032394			2R	12576963	12577237	FBgn0013763
4	1047307	1048924	FBgn0025741			2L	12007406	12007717	FBgn0014019			2R	12986642	12986764	FBgn0010226
4	1048925	1049282	FBgn0039930			2L	12013292	12013566	FBgn0014019			2R	14502207	14502678	FBgn0034361
4	1050982	1052001	FBgn0039929			2L	12013567	12013924	FBgn0014019			2R	14745366	14745761	FBgn0034405
4	1052067	1052914	FBgn0010217			2L	12040967	12041235	FBgn0032398			2R	15245347	15245498	FBgn0034436
4	1071628	1072342	FBgn0004624			2L	12841799	12842073	FBgn0015399			2R	15245499	15245641	FBgn0034436
4	1081304	1082229	FBgn0011642			2L	13362760	13363034	FBgn0032507			2R	16469930	16470401	FBgn0028622
4	1105301	1105884	FBgn0024913			2L	13363035	13363428	FBgn0032507			2R	16801084	16801483	FBgn0020617
4	1133362	1134439	FBgn0039928			2L	13370494	13370960	FBgn0032511			2R	16848688	16849237	FBgn0008636
4	1143589	1145279	FBgn0013749			2L	13370961	13371381	FBgn0032511			2R	16859983	16860371	FBgn0034563
4	1201779	1203324	FBgn0002521			2L	13666262	13666536	FBgn0028527			2R	17384886	17385282	FBgn0010470
4	1216956	1218473	FBgn0039924			2L	15743653	15744006	FBgn0010382			2R	17433543	17433856	FBgn0260477
4	1218474	1219155	FBgn0067895			2L	16281321	16281916	FBgn0001994			2R	17553858	17554173	FBgn0259711
4	1219252	1219965	FBgn0067895			2L	16487993	16488267	FBgn0032585			2R	17601430	17601704	FBgn0004362
4	1233831	1234105	FBgn0027101			2L	16525679	16525953	FBgn0086038			2R	18145486	18145800	FBgn0020307
4	1234106	1235978	FBgn0027101			2L	16525954	16526180	FBgn0086038			2R	18457065	18457418	FBgn0034737
4	1238195	1238775	FBgn0053653			2L	17702260	17702692	FBgn0015609			2R	18933787	18934061	FBgn0003900
3L	128422	129023	FBgn0020386			2L	18455696	18455970	FBgn0032680			2R	18960055	18960168	FBgn0050202
3L	130834	132022	FBgn0020386			2L	18823551	18823941	FBgn0032713			2R	19640683	19640993	FBgn0034902
3L	139626	140012	FBgn0035099			2L	18859609	18859793	FBgn0032721			2R	20180754	20181062	FBgn0034999
3L	146005	146830	FBgn0035099			2L	18945641	18946239	FBgn0032723			2R	20181063	20181219	FBgn0034999
3L	174083	175562	FBgn0035102			2L	18947260	18947804	FBgn0032724			2R	20644514	20644945	FBgn0035056
3L	175899	176577	FBgn0035102			2L	18947805	18947918	FBgn0032724			3L	1298109	1298537	FBgn0025682
3L	183978	185106	FBgn0027786			2L	19573288	19573777	FBgn0046823			3L	1298538	1298749	FBgn0025682
3L	198971	200679	FBgn0035107			2L	20084798	20085342	FBgn0020303			3L	1891916	1892190	FBgn0035289
3L	203498	203975	FBgn0024945			2L	20638279	20638553	FBgn0051680			3L	1964784	1964931	FBgn0035298
3L	205634	206460	FBgn0035109			2L	20638554	20638744	FBgn0051680			3L	2228603	2229029	FBgn0035317
3L	211063	212943	FBgn0035111			2L	20926354	20926643	FBgn0032906			3L	3090484	3090758	FBgn0003938
3L	222802	223538	FBgn0035113			2L	20926644	20927152	FBgn0032906			3L	3946787	3947181	FBgn0035478
3L	223569	224397	FBgn0260457			2L	21155068	21155381	FBgn0024371			3L	6681968	6682279	FBgn0035710
3L	224606	225002	FBgn0053229			2L	21158480	21158942	FBgn0032922			3L	7136443	7136838	FBgn0023001
3L	246488	247432	FBgn0000541			2L	21625669	21625943	FBgn0032955			3L	9564762	9565075	FBgn0085301
3L	247433	247847	FBgn0052476			2R	431666	432142	FBgn0046692			3L	11336056	11336449	FBgn0036154
3L	257535	258872	FBgn0035120			2R	505982	506138	FBgn0032997			3L	12049244	12049518	FBgn0041096
3L	262580	265252	FBgn0035121			2R	1016422	1016545	FBgn0026238			3L	12483226	12483656	FBgn0036288
3L	270843	272012	FBgn0029002			2R	2108832	2109148	FBgn0033074			3L	13916875	13917379	FBgn0026376
3L	291563	292887	FBgn0259743			2R	2450311	2450585	FBgn0033076			3L	14194016	14194412	FBgn0052141
3L	319222	320438	FBgn0004373			2R	2647021	2647295	FBgn0033101			3L	15547551	15547905	FBgn0087035
3L	324292	325382	FBgn0052344			2R	3188145	3188658	FBgn0003174			3L	15640406	15640799	FBgn0259236
3L	327269	328843	FBgn0035133			2R	3397552	3397939	FBgn0033184			3L	15852965	15853434	FBgn0036541
3L	328844	329753	FBgn0035133			2R	3843977	3844135	FBgn0033240			3L	16487693	16488043	FBgn0260388
3L	332053	333136	FBgn0035131			2R	4055234	4055508	FBgn0033273			3L	16488044	16488155	FBgn0260388
3L	342680	343299	FBgn0023000			2R	5002612	5002886	FBgn0003612			3L	18391439	18391861	FBgn0011706
3L	346672	347989	FBgn0023000			2R	5032139	5032525	FBgn0050344			3L	18885548	18885707	FBgn0036822
3L	360879	361915	FBgn0035136			2R	6425908	6426182	FBgn0005630			3L	19001695	19002089	FBgn0036839
3L	377577	378653	FBgn0003749			2R	6785256	6785608	FBgn0033570			3L	19627643	19627917	FBgn0036896
3L	432377	433204	FBgn0035139			2R	7506801	7506954	FBgn0086712			3L	19643525	19643995	FBgn0022774
3L	441331	441954	FBgn0065092			2R	8071239	8071594	FBgn0000426			3L	19701000	19701389	FBgn0260653
3L	441955	442385	FBgn0065092			2R	8319066	8319292	FBgn0033737			3L	20193053	20193364	FBgn0036947
3L	489868	490823	FBgn0085296			2R	8408831	8409189	FBgn0053632			3L	20399453	20399875	FBgn0036984
3L	505440	506729	FBgn0085297			2R	8592696	8593081	FBgn0033770			3L	20763176	20763450	FBgn0037017
3L	539972	541511	FBgn0035140			2R	8648890	8649209	FBgn0033774			3L	20942489	20942805	FBgn0011591
3L	542443	543657	FBgn0035142			2R	8846948	8847222	FBgn0033787			3L	21016667	21016941	FBgn0003415
3L	592515	593564	FBgn0035145			2R	8847223	8847417	FBgn0033787			3L	21050354	21050628	FBgn0026179
3L	604281	605469	FBgn0035146			2R	8847418	8847575	FBgn0033787			3L	21472523	21473074	FBgn0014143
3L	606568	607957	FBgn0016715			2R	8859547	8859895	FBgn0005624			3L	22127839	22128147	FBgn0037153
3L	618164	619108	FBgn0016715			2R	8860001	8860275	FBgn0005624			3R	2648327	2648451	FBgn0000003
3L	627036	628096	FBgn0064191			2R	8910518	8910862	FBgn0033788			3R	2756129	2756599	FBgn0001077
3L	628097	628248	FBgn0064191			2R	9867885	9868122	FBgn0033889			3R	3091451	3091725	FBgn0001112
3L	628276	628704	FBgn0064191			2R	10759012	10759325	FBgn0013773			3R	3136104	3136378	FBgn0259172
3L	639215	640977	FBgn0064191			2R	11124360	11124634	FBgn0259878			3R	3138861	3139210	FBgn0052468
3L	648133	648649	FBgn0035147			2R	12670309	12670658	FBgn0034158			3R	3189543	3190168	FBgn0004175
3L	652524	653299	FBgn0035148			2R	12688013	12688134	FBgn0034159			3R	5712192	5712466	FBgn0250818
3L	653761	654677	FBgn0035149			2R	13349197	13349670	FBgn0028953			3R	5753956	5754230	FBgn0037769
3L	672898	674196	FBgn0035151			2R	13503968	13504436	FBgn0082922			3R	5908801	5908910	FBgn0037786
3L	679927	680819	FBgn0035151			2R	13587010	13587118	FBgn0063385			3R	6714801	6715075	FBgn0042094
3L	681718	682420	FBgn0035152			2R	13738928	13739242	FBgn0050323			3R	6982434	6982789	FBgn0040259
3L	690243	690959	FBgn0035155			2R	14072202	14072357	FBgn0034315			3R	7394238	7394936	FBgn0025701
3L	692577	693394	FBgn0260862			2R	14119877	14120188	FBgn0000658			3R	7394937	7395251	FBgn0025701
3L	699243	699593	FBgn0035157			2R	14192171	14192597	FBgn0034327			3R	7430817	7430923	FBgn0051363
3L	709842	710900	FBgn0025676			2R	14198733	14199123	FBgn0040737			3R	7713151	7713460	FBgn0037960
3L	710901	712780	FBgn0035159			2R	14217820	14218209	FBgn0040737			3R	8070031	8070305	FBgn0038007
3L	713983	714296	FBgn0035159			2R	14232621	14232895	FBgn0010575			3R	8293363	8293752	FBgn0013277
3L	748251	749778	FBgn0000575			2R	14300095	14300642	FBgn0013983			3R	8303174	8303448	FBgn0052865
3L	761012	761286	FBgn0052480			2R	14514961	14515314	FBgn0000566			3R	8807826	8808100	FBgn0038100
3L	832914	835061	FBgn0260755			2R	14515315	14515584	FBgn0000566			3R	8808101	8808322	FBgn0038100
3L	835062	836090	FBgn0260756			2R	14545931	14546465	FBgn0034371			3R	9276421	9276542	FBgn0038156
3L	837298	838151	FBgn0035165			2R	14685094	14685213	FBgn0034392			3R	9801796	9802109	FBgn0015270
3L	850648	851869	FBgn0035169			2R	15374152	15374426	FBgn0034451			3R	10109243	10109817	FBgn0003862
3L	857378	858015	FBgn0035170			2R	15789907	15790181	FBgn0034477			3R	10114645	10115000	FBgn0038220
3L	871017	872507	FBgn0052479			2R	17447122	17447396	FBgn0034636			3R	10564459	10564646	FBgn0011217
3L	872508	873245	FBgn0052479			2R	17590691	17591042	FBgn0010228			3R	10919950	10920264	FBgn0038286
3L	967777	968700	FBgn0035178			2R	18021315	18021706	FBgn0085234			3R	11106728	11107002	FBgn0003721
3L	1034214	1035157	FBgn0035181			2R	18198902	18199258	FBgn0034718			3R	11117471	11117581	FBgn0003721
3L	1035158	1035629	FBgn0024277			2R	18450131	18450244	FBgn0034737			3R	11117582	11117729	FBgn0003721
3L	1177645	1178661	FBgn0025525			2R	18569058	18569332	FBgn0020257			3R	11171671	11172066	FBgn0019925
3L	1199160	1199880	FBgn0040281			2R	18577614	18577875	FBgn0020257			3R	11893880	11894232	FBgn0038397
3L	1206543	1207244	FBgn0004425			2R	18770516	18770634	FBgn0034791			3R	12745919	12746273	FBgn0015350
3L	1208167	1208838	FBgn0004425			2R	18821950	18822301	FBgn0034800			3R	12771410	12771721	FBgn0000015
3L	1245515	1246370	FBgn0004378			2R	19242373	19242717	FBgn0050410			3R	12810272	12810546	FBgn0015011
3L	1247089	1248570	FBgn0035194			2R	19635185	19635504	FBgn0034899			3R	12890524	12891032	FBgn0038474
3L	1295354	1296216	FBgn0035202			2R	19758027	19758301	FBgn0011236			3R	13769159	13769516	FBgn0259934
3L	1302147	1303414	FBgn0010333			2R	19758302	19758455	FBgn0011236			3R	14624619	14624969	FBgn0038652
3L	1306961	1308013	FBgn0035204			2R	19760095	19760483	FBgn0011236			3R	14923190	14923504	FBgn0016120
3L	1312892	1313796	FBgn0035206			2R	19932777	19933051	FBgn0011726			3R	16775494	16775886	FBgn0002921
3L	1313797	1314107	FBgn0035207			2R	20663196	20663357	FBgn0035060			3R	17282540	17282897	FBgn0011278
3L	1318157	1318976	FBgn0010246			2R	20732145	20732419	FBgn0035070			3R	18250558	18250832	FBgn0038966
3L	1329266	1330546	FBgn0011361			3L	73673	73947	FBgn0035097			3R	18968898	18969172	FBgn0004644
3L	1331204	1331478	FBgn0035209			3L	608292	608566	FBgn0016715			3R	21033714	21034142	FBgn0022800
3L	1331529	1332002	FBgn0035209			3L	619362	619636	FBgn0016715			3R	21154758	21155109	FBgn0045761
3L	1333169	1333513	FBgn0035210			3L	619637	619876	FBgn0016715			3R	21341250	21341645	FBgn0011666
3L	1333889	1335516	FBgn0010786			3L	619877	620119	FBgn0016715			3R	21341646	21341764	FBgn0011666
3L	1341693	1342672	FBgn0035213			3L	620984	621803	FBgn0016715			3R	21341765	21341957	FBgn0011666
3L	1342673	1342875	FBgn0035213			3L	1032174	1032528	FBgn0035181			3R	21504227	21504624	FBgn0039356
3L	1349546	1351078	FBgn0029514			3L	1735655	1735971	FBgn0035264			3R	22330061	22330335	FBgn0039431
3L	1351079	1352627	FBgn0029514			3L	2237769	2237877	FBgn0040507			3R	22347759	22348072	FBgn0039431
3L	1364149	1364933	FBgn0003295			3L	2636211	2636329	FBgn0250911;FBgn0035357			3R	23562288	23562562	FBgn0005659
3L	1463449	1464288	FBgn0004635			3L	2831731	2832005	FBgn0035377			3R	24882393	24882782	FBgn0039631
3L	1496267	1497116	FBgn0043458			3L	3196922	3197196	FBgn0035415			3R	24913392	24913666	FBgn0039633
3L	1502309	1503079	FBgn0028577			3L	3248994	3249268	FBgn0067709			3R	25418110	25418269	FBgn0086361
3L	1516752	1518237	FBgn0011204			3L	3947652	3947926	FBgn0035478			3R	26286351	26286625	FBgn0039774
3L	1533698	1534644	FBgn0035227			3L	4070956	4071230	FBgn0024179			3R	26737869	26738484	FBgn0020912
3L	1536513	1537577	FBgn0035229			3L	4322049	4322480	FBgn0035532			3R	27022468	27022742	FBgn0039827
3L	1545338	1546586	FBgn0041342			3L	5770671	5770828	FBgn0052418			3R	27368682	27368992	FBgn0039852
3L	1558061	1559227	FBgn0035232			3L	5838546	5838897	FBgn0003984			X	441510	441784	FBgn0000108
3L	1568224	1568884	FBgn0035235			3L	6211224	6211498	FBgn0002526			X	1795770	1796123	FBgn0052803
3L	1568885	1570141	FBgn0035236			3L	6489512	6489821	FBgn0020251			X	2194550	2194824	FBgn0023526
3L	1575937	1577112	FBgn0035236			3L	7119205	7119478	FBgn0035741			X	2686045	2686505	FBgn0040384
3L	1602387	1603182	FBgn0035238			3L	7237562	7237836	FBgn0016036			X	2686546	2686861	FBgn0040384
3L	1617850	1618653	FBgn0035243			3L	8103613	8103855	FBgn0027549			X	2686862	2687048	FBgn0040384
3L	1638954	1640181	FBgn0013753			3L	8191323	8191517	FBgn0035854			X	2687049	2687243	FBgn0040384
3L	1644934	1645832	FBgn0035248			3L	8290744	8291089	FBgn0015793			X	3182089	3182525	FBgn0029656
3L	1647082	1647964	FBgn0035249			3L	8296322	8296596	FBgn0035868			X	3182526	3182987	FBgn0029656
3L	1652608	1653273	FBgn0035251			3L	8443396	8443794	FBgn0010825			X	3189242	3189560	FBgn0029656
3L	1664806	1665464	FBgn0035254			3L	8668637	8668911	FBgn0001168			X	3367500	3367774	FBgn0029662
3L	1668371	1669191	FBgn0026372			3L	8780297	8780731	FBgn0035926			X	3374958	3375416	FBgn0029663
3L	1730617	1731708	FBgn0027594			3L	8814258	8814608	FBgn0011577			X	3728843	3729158	FBgn0029679
3L	1737973	1738833	FBgn0035266			3L	9123681	9123795	FBgn0011206			X	4338846	4339272	FBgn0000179
3L	1746425	1746893	FBgn0035267			3L	9376942	9377369	FBgn0001226			X	4542954	4543306	FBgn0025615
3L	1755351	1755743	FBgn0022702			3L	9378061	9378335	FBgn0001226			X	4601415	4601689	FBgn0029723
3L	1755818	1756567	FBgn0035268			3L	9379242	9379516	FBgn0001226			X	4928952	4929261	FBgn0003028
3L	1775112	1775386	FBgn0035270			3L	9392785	9392909	FBgn0035983			X	4947432	4947706	FBgn0003028
3L	1775387	1775709	FBgn0027903			3L	9607127	9607673	FBgn0002528			X	5047107	5047460	FBgn0029746
3L	1794762	1795893	FBgn0250789			3L	9607674	9608057	FBgn0002528			X	5313653	5313927	FBgn0029764
3L	1798267	1799182	FBgn0067864			3L	9831963	9832285	FBgn0015618			X	5591717	5591991	FBgn0029791
3L	1802527	1803272	FBgn0025820			3L	10456746	10457220	FBgn0052061			X	5848205	5848762	FBgn0029828
3L	1831547	1832162	FBgn0035279			3L	10731930	10732284	FBgn0036101			X	5886733	5886884	FBgn0029831
3L	1850474	1850916	FBgn0035282			3L	10848382	10848656	FBgn0026160			X	5886885	5887075	FBgn0029831
3L	1856313	1857562	FBgn0035283			3L	10849823	10850097	FBgn0026160			X	6177400	6177674	FBgn0029856
3L	1861426	1862406	FBgn0004636			3L	11361470	11361744	FBgn0036155			X	6877976	6878250	FBgn0004646
3L	1862407	1862517	FBgn0004636			3L	11990875	11991434	FBgn0026432			X	6878251	6878359	FBgn0261284
3L	1864936	1865928	FBgn0035285			3L	11991552	11991865	FBgn0026432			X	6878360	6878476	FBgn0261284
3L	1875993	1876701	FBgn0002183			3L	12110354	12110628	FBgn0036248			X	7838739	7839249	FBgn0027280
3L	1884640	1885191	FBgn0000109			3L	13381231	13381549	FBgn0036353			X	7841430	7841768	FBgn0027280
3L	1885192	1885310	FBgn0000109			3L	13381550	13381935	FBgn0036353			X	8108566	8108875	FBgn0030025
3L	1885311	1885556	FBgn0035289			3L	13381936	13382083	FBgn0036353			X	8305281	8305820	FBgn0052711
3L	1885597	1885905	FBgn0035289			3L	13382084	13382278	FBgn0036354			X	8462921	8463239	FBgn0030050
3L	1890557	1891812	FBgn0035289			3L	14044819	14045247	FBgn0036405			X	8569930	8570204	FBgn0030055
3L	1940587	1941255	FBgn0035294			3L	14045248	14045674	FBgn0036406			X	9783918	9784231	FBgn0030161
3L	1941256	1941525	FBgn0035294			3L	15228952	15229075	FBgn0029114			X	10218851	10219192	FBgn0259170
3L	1947180	1948160	FBgn0035295			3L	16035340	16035614	FBgn0036560			X	11579728	11580122	FBgn0014133
3L	1964248	1964603	FBgn0035298			3L	16476422	16476696	FBgn0004569			X	12331138	12331451	FBgn0259680
3L	1964604	1964783	FBgn0035298			3L	16476977	16477251	FBgn0004569			X	13025083	13025472	FBgn0030452
3L	1969461	1970451	FBgn0027547			3L	16702896	16703331	FBgn0063485			X	13295883	13296157	FBgn0030483
3L	1970607	1971564	FBgn0035299			3L	16706071	16706273	FBgn0000414			X	14115625	14115899	FBgn0030551
3L	2151590	2151864	FBgn0052311			3L	16853984	16854258	FBgn0036670			X	14734464	14734662	FBgn0024753
3L	2236451	2237768	FBgn0035318			3L	16968776	16969245	FBgn0036683			X	14756441	14757022	FBgn0030589
3L	2243971	2244610	FBgn0052301			3L	17006028	17006257	FBgn0036685			X	15021301	15021575	FBgn0260006
3L	2257099	2258047	FBgn0015359			3L	17906862	17907136	FBgn0036772			X	15030868	15031186	FBgn0030616
3L	2262388	2263249	FBgn0035323			3L	18030596	18031103	FBgn0052192			X	15375461	15375769	FBgn0030648
3L	2265596	2266496	FBgn0000543			3L	18105471	18105745	FBgn0036777			X	16729741	16730172	FBgn0030797
3L	2371556	2372497	FBgn0035333			3L	18842665	18842982	FBgn0036816			X	16985732	16986044	FBgn0030816
3L	2373127	2373931	FBgn0035335			3L	19089498	19089750	FBgn0036847			X	17579013	17579287	FBgn0030859
3L	2377397	2377906	FBgn0035337			3L	19636221	19636497	FBgn0036897			X	18207050	18207278	FBgn0004956
3L	2387825	2388211	FBgn0035338			3L	20488959	20489080	FBgn0037000			X	18429253	18429608	FBgn0000242
3L	2409352	2409744	FBgn0052306			3L	20792819	20793093	FBgn0037025			X	19064833	19065328	FBgn0030989
3L	2466244	2467111	FBgn0035347			3L	21246740	21247142	FBgn0037063			X	19562852	19563047	FBgn0004057
3L	2531259	2531921	FBgn0260480			3L	21490922	21491196	FBgn0015239			X	21152349	21152882	FBgn0052521
3L	2553618	2554932	FBgn0010905			3L	21634472	21634591	FBgn0052446			X	21153840	21154114	FBgn0052521
3L	2585674	2587927	FBgn0010909			3L	22766711	22766985	FBgn0037191			X	21222544	21222856	FBgn0003464
3L	2588603	2590100	FBgn0016794			3R	212564	212876	FBgn0003882
3L	2590130	2590482	FBgn0016794			3R	2644870	2645220	FBgn0051485
3L	2599333	2600243	FBgn0028504			3R	2907035	2907389	FBgn0037469
3L	2600244	2600402	FBgn0035356			3R	2977337	2977538	FBgn0011020
3L	2630942	2632233	FBgn0250911;FBgn0035357			3R	3952714	3952935	FBgn0037551
3L	2634906	2635922	FBgn0250911;FBgn0035357			3R	4170540	4170738	FBgn0037580
3L	2635923	2636210	FBgn0250911;FBgn0035357			3R	4752181	4752643	FBgn0003177
3L	2651656	2652310	FBgn0027082			3R	4874678	4875152	FBgn0014018
3L	2765989	2766380	FBgn0052296			3R	4877258	4877724	FBgn0037659
3L	2766381	2767370	FBgn0035370			3R	4891480	4891713	FBgn0037661
3L	2771890	2772763	FBgn0035371			3R	5041840	5042114	FBgn0003165
3L	2773553	2774722	FBgn0035372			3R	5219400	5219784	FBgn0000723
3L	2780587	2781214	FBgn0035374			3R	5504015	5504289	FBgn0037728
3L	2781401	2782428	FBgn0035375			3R	5582155	5582580	FBgn0037743
3L	2808303	2808655	FBgn0035376			3R	6719880	6720180	FBgn0037855
3L	2823673	2824371	FBgn0035377			3R	7046264	7046649	FBgn0037877
3L	2834697	2834971	FBgn0035377			3R	7056327	7056719	FBgn0037881
3L	2834975	2835361	FBgn0035377			3R	7685247	7685756	FBgn0037956
3L	2851621	2852214	FBgn0035377			3R	7780548	7780822	FBgn0013275
3L	2980491	2981311	FBgn0035383			3R	9607701	9608015	FBgn0000454
3L	3034641	3034955	FBgn0035388			3R	10483335	10483567	FBgn0038250
3L	3035028	3035535	FBgn0035388			3R	10484147	10484460	FBgn0038251
3L	3035536	3035909	FBgn0035388			3R	11033254	11033528	FBgn0038299
3L	3042235	3042787	FBgn0040308			3R	11630416	11630645	FBgn0026616
3L	3046210	3047458	FBgn0035390			3R	11850160	11850434	FBgn0038392
3L	3050092	3050824	FBgn0052485			3R	11973119	11973228	FBgn0038401
3L	3051890	3052798	FBgn0035392			3R	12061819	12062134	FBgn0040071
3L	3054639	3055573	FBgn0035393			3R	12307218	12307449	FBgn0004087
3L	3060177	3060451	FBgn0035393			3R	13227728	13227923	FBgn0038504
3L	3070532	3071898	FBgn0035397			3R	13251455	13251891	FBgn0038511
3L	3071899	3073164	FBgn0035397			3R	13527047	13527321	FBgn0051249
3L	3127229	3128333	FBgn0026189			3R	13631236	13631469	FBgn0038549
3L	3142928	3144201	FBgn0035400			3R	14223075	14223585	FBgn0051232
3L	3147793	3149360	FBgn0012049			3R	14744417	14744614	FBgn0261113
3L	3159208	3160321	FBgn0035404			3R	14979360	14979757	FBgn0038682
3L	3164708	3165882	FBgn0052280			3R	15884590	15885002	FBgn0038771
3L	3169162	3169587	FBgn0052281			3R	16117362	16117636	FBgn0028386
3L	3178161	3179549	FBgn0035411			3R	17405719	17406077	FBgn0038892
3L	3191981	3193321	FBgn0035414			3R	17431937	17432250	FBgn0013984
3L	3197201	3198579	FBgn0035415			3R	17434299	17434802	FBgn0013984
3L	3198580	3199580	FBgn0047135			3R	17474838	17475157	FBgn0011766
3L	3218472	3219499	FBgn0035420			3R	17476665	17476939	FBgn0011766
3L	3222380	3224072	FBgn0035423			3R	17476940	17477139	FBgn0011766
3L	3224106	3226036	FBgn0035424			3R	17850890	17851164	FBgn0038924
3L	3226037	3226157	FBgn0035424			3R	17851165	17851360	FBgn0038924
3L	3239024	3240027	FBgn0035425			3R	18573819	18573975	FBgn0039020
3L	3249511	3249930	FBgn0067709			3R	19159359	19159754	FBgn0003118
3L	3252051	3252359	FBgn0067709			3R	19182702	19183096	FBgn0024509
3L	3276605	3277416	FBgn0035429			3R	19548088	19548326	FBgn0039109
3L	3288714	3289030	FBgn0035430			3R	19695046	19695547	FBgn0004185
3L	3302939	3304211	FBgn0035432			3R	19711747	19712021	FBgn0025574
3L	3318755	3320245	FBgn0035436			3R	20764253	20764460	FBgn0020626
3L	3325588	3326653	FBgn0035438			3R	20865629	20865745	FBgn0045866
3L	3334678	3335428	FBgn0035440			3R	21466129	21466487	FBgn0039350
3L	3335437	3336015	FBgn0052274			3R	21843211	21843485	FBgn0002592
3L	3336044	3337427	FBgn0004167			3R	23109465	23109853	FBgn0039508
3L	3373540	3374674	FBgn0027616			3R	23511613	23511926	FBgn0046258
3L	3376412	3377001	FBgn0035444			3R	23520610	23521052	FBgn0013745
3L	3394921	3395195	FBgn0035445			3R	25028628	25028822	FBgn0039650
3L	3417584	3418617	FBgn0014388			3R	25108704	25109018	FBgn0039659
3L	3420191	3420540	FBgn0014388			3R	25109477	25109751	FBgn0039659
3L	3460322	3461769	FBgn0041164			3R	25109752	25109873	FBgn0039659
3L	3471030	3472281	FBgn0035449			3R	25562386	25562856	FBgn0039689
3L	3472282	3472846	FBgn0052267			3R	25608180	25608610	FBgn0039694
3L	3515162	3516387	FBgn0005640			3R	25761370	25761688	FBgn0039726
3L	3542503	3542893	FBgn0005640			3R	25920988	25921499	FBgn0040625
3L	3616071	3617041	FBgn0035453			3R	26084424	26084812	FBgn0039761
3L	3624981	3625297	FBgn0035454			3R	26396318	26396700	FBgn0039787
3L	3625749	3626652	FBgn0035454			3R	26428170	26428287	FBgn0051021
3L	3766511	3766983	FBgn0035458			3R	26614993	26615267	FBgn0011739
3L	3767461	3768096	FBgn0035458			3R	26615268	26615509	FBgn0011739
3L	3787309	3788830	FBgn0052266			3R	26615510	26615659	FBgn0011739
3L	3805914	3807030	FBgn0035461			3R	27079109	27079383	FBgn0039835
3L	3809889	3811680	FBgn0052263			3R	27231308	27231426	FBgn0039846
3L	3813628	3814771	FBgn0004888			X	389930	390204	FBgn0004648
3L	3818018	3819212	FBgn0004875			X	441069	441343	FBgn0000108
3L	3845845	3846384	FBgn0013751			X	1170081	1170431	FBgn0028550
3L	3896318	3897365	FBgn0035469			X	1214551	1214825	FBgn0025641
3L	3898546	3899670	FBgn0035470			X	1292701	1293011	FBgn0024985
3L	3902257	3903758	FBgn0003943			X	1359841	1360232	FBgn0027791
3L	3905111	3905700	FBgn0041147			X	1468186	1468503	FBgn0065095
3L	3909062	3910209	FBgn0035473			X	1966048	1966466	FBgn0025630
3L	3937484	3938588	FBgn0035475			X	2189821	2190095	FBgn0023526
3L	3947214	3947648	FBgn0035478			X	2196089	2196586	FBgn0023526
3L	4002655	4003893	FBgn0035482			X	3056353	3056665	FBgn0028746
3L	4021029	4021769	FBgn0035483			X	3056740	3057052	FBgn0028746
3L	4039987	4040944	FBgn0035488			X	4803873	4804111	FBgn0052772
3L	4061655	4062424	FBgn0000449			X	5584725	5585273	FBgn0000394
3L	4092426	4093224	FBgn0035496			X	5781216	5781525	FBgn0029820
3L	4102618	4104001	FBgn0035498			X	5930357	5930707	FBgn0003302
3L	4107820	4108996	FBgn0028484			X	6120000	6120274	FBgn0029850
3L	4122057	4122646	FBgn0035499			X	6194793	6195264	FBgn0043796
3L	4133876	4136208	FBgn0035500			X	6195579	6195853	FBgn0043796
3L	4138708	4139510	FBgn0003206			X	6240102	6240376	FBgn0029867
3L	4169774	4170203	FBgn0261274			X	6417686	6417996	FBgn0259242
3L	4170204	4170700	FBgn0261274			X	6440121	6440395	FBgn0085446
3L	4186491	4187156	FBgn0028664			X	6573024	6573222	FBgn0029888
3L	4193406	4194494	FBgn0035507			X	6755553	6755827	FBgn0064121;FBgn0064122
3L	4219103	4219893	FBgn0035514			X	6755828	6755939	FBgn0064121;FBgn0064122
3L	4239276	4239832	FBgn0035515			X	6756181	6756492	FBgn0064121;FBgn0064122
3L	4239946	4240259	FBgn0035515			X	7230929	7231279	FBgn0026144
3L	4240260	4240375	FBgn0035515			X	7988483	7988786	FBgn0029996
3L	4242152	4243203	FBgn0011692			X	8035318	8035592	FBgn0025800
3L	4252408	4252874	FBgn0041171			X	8036890	8037250	FBgn0030006
3L	4252875	4253241	FBgn0041171			X	8043046	8043243	FBgn0030010
3L	4253581	4254630	FBgn0041171			X	8089476	8089788	FBgn0243505
3L	4254631	4255173	FBgn0035517			X	8138114	8138425	FBgn0030026
3L	4258809	4259698	FBgn0035518			X	8336088	8336482	FBgn0030039
3L	4262010	4263118	FBgn0035520			X	8386065	8386185	FBgn0003023
3L	4277389	4278373	FBgn0035523			X	8757631	8757905	FBgn0030065
3L	4282460	4284092	FBgn0035525			X	8792940	8793241	FBgn0011661
3L	4286621	4287322	FBgn0015829			X	9051693	9052047	FBgn0014868
3L	4291765	4292912	FBgn0035528			X	9053052	9053327	FBgn0040467
3L	4313239	4313991	FBgn0052251			X	9053328	9053521	FBgn0040931
3L	4318495	4318998	FBgn0052250			X	10360470	10360744	FBgn0083167
3L	4363737	4364324	FBgn0035533			X	10441842	10442188	FBgn0030215
3L	4364325	4364925	FBgn0035534			X	10695457	10696170	FBgn0003360
3L	4367072	4368088	FBgn0035537			X	10752246	10752354	FBgn0030243
3L	4402930	4403999	FBgn0035540			X	10984903	10985132	FBgn0030263
3L	4405739	4406528	FBgn0035541			X	10985133	10985244	FBgn0030263
3L	4484777	4485051	FBgn0035552			X	11253474	11253702	FBgn0030294
3L	4510287	4510723	FBgn0261526			X	11914822	11915189	FBgn0030365
3L	4532043	4532360	FBgn0035557			X	12120409	12120915	FBgn0052655
3L	4540894	4542236	FBgn0052243			X	12121024	12121456	FBgn0052655
3L	4553289	4554704	FBgn0053777			X	12649354	12649739	FBgn0020513
3L	4625605	4627377	FBgn0015805			X	13268634	13268991	FBgn0030478
3L	4690577	4691045	FBgn0035568			X	15488953	15489227	FBgn0030662
3L	4692021	4692416	FBgn0035574			X	16655486	16655760	FBgn0027528
3L	4805488	4806626	FBgn0035575			X	17751632	17752107	FBgn0030876
3L	4824900	4826264	FBgn0010349			X	18410570	18410806	FBgn0027087
3L	4840482	4840991	FBgn0035578			X	18822749	18823023	FBgn0052541;FBgn0260232
3L	5083112	5083842	FBgn0054047			X	18823024	18823134	FBgn0052541;FBgn0260232
3L	5126556	5127637	FBgn0035593			X	18868468	18868887	FBgn0052541;FBgn0260232
3L	5128861	5129824	FBgn0035592			X	18868972	18869474	FBgn0052541;FBgn0260232
3L	5132189	5132985	FBgn0035590			X	19561306	19561821	FBgn0004057
3L	5134602	5135073	FBgn0035588			X	19588348	19588549	FBgn0031059
3L	5138918	5139543	FBgn0035586			X	19588550	19588668	FBgn0031059
3L	5144908	5146110	FBgn0027914			X	19668606	19668917	FBgn0259789
3L	5352152	5352711	FBgn0004380			X	20110435	20110709	FBgn0031097
3L	5352712	5353199	FBgn0035600			X	22345047	22345321	FBgn0069938
3L	5353200	5354099	FBgn0035600
3L	5358564	5359908	FBgn0035601
3L	5360974	5361657	FBgn0035603
3L	5504841	5505548	FBgn0085371
3L	5554425	5555150	FBgn0010894
3L	5556232	5558823	FBgn0029118
3L	5575879	5577253	FBgn0035617
3L	5596661	5597691	FBgn0035622
3L	5597692	5598058	FBgn0035623
3L	5600921	5601711	FBgn0035624
3L	5654839	5655805	FBgn0035627
3L	5742625	5743654	FBgn0015657
3L	5745015	5746493	FBgn0016756
3L	5758226	5759389	FBgn0035630
3L	5761515	5762605	FBgn0260936
3L	5763415	5764559	FBgn0260936
3L	5770356	5770670	FBgn0052418
3L	5772425	5773612	FBgn0260458;FBgn0044419
3L	5782639	5783143	FBgn0035636
3L	5786883	5788020	FBgn0086694
3L	5803494	5804394	FBgn0015806
3L	5805756	5806923	FBgn0035640
3L	5862627	5863211	FBgn0035641
3L	5889998	5892576	FBgn0035645
3L	5892577	5893101	FBgn0052409
3L	5919749	5921238	FBgn0053523
3L	5925236	5926529	FBgn0002638
3L	6047402	6048679	FBgn0028980
3L	6064505	6064817	FBgn0035673
3L	6068163	6069092	FBgn0035675
3L	6087378	6088475	FBgn0035679
3L	6117793	6118444	FBgn0002440
3L	6118445	6118605	FBgn0002440
3L	6122616	6123119	FBgn0002440
3L	6148855	6149305	FBgn0035685
3L	6166675	6167617	FBgn0035688
3L	6174577	6175442	FBgn0035690
3L	6181928	6182438	FBgn0022935
3L	6186005	6186591	FBgn0035692
3L	6186592	6187025	FBgn0024921
3L	6257210	6258032	FBgn0001258
3L	6393238	6393549	FBgn0052398
3L	6481242	6482174	FBgn0035703
3L	6487980	6489511	FBgn0020251
3L	6542833	6544395	FBgn0042185
3L	6544476	6544750	FBgn0042185
3L	6553784	6554401	FBgn0042185
3L	6598726	6599658	FBgn0024177
3L	6696602	6697072	FBgn0035710
3L	6735263	6737230	FBgn0052393
3L	6740018	6740879	FBgn0052393
3L	6744927	6746682	FBgn0035714
3L	6749333	6750117	FBgn0035715
3L	6782780	6783685	FBgn0086680
3L	6896839	6897345	FBgn0041194
3L	6899625	6900128	FBgn0041194
3L	6948288	6948818	FBgn0035720
3L	6948819	6949518	FBgn0035721
3L	6950835	6951224	FBgn0035722
3L	6951258	6951690	FBgn0029117
3L	6957293	6958583	FBgn0261445
3L	6961759	6963024	FBgn0035725
3L	6972616	6973830	FBgn0001104
3L	6987571	6988124	FBgn0045759
3L	6988452	6988882	FBgn0260660
3L	7005354	7005862	FBgn0260660
3L	7087312	7088048	FBgn0053556
3L	7118265	7119204	FBgn0035741
3L	7126933	7127798	FBgn0023001
3L	7127799	7128141	FBgn0023001
3L	7149732	7150463	FBgn0259173
3L	7150516	7150790	FBgn0259173
3L	7230925	7231908	FBgn0035751
3L	7233851	7235546	FBgn0024542
3L	7236511	7237519	FBgn0028648
3L	7241888	7242895	FBgn0012058
3L	7242901	7244401	FBgn0035754
3L	7256820	7257293	FBgn0035755
3L	7316128	7317289	FBgn0035762
3L	7321586	7322300	FBgn0035763
3L	7328001	7328817	FBgn0035765
3L	7331921	7333091	FBgn0011640
3L	7338185	7338500	FBgn0035767
3L	7340470	7341785	FBgn0015298
3L	7349402	7350071	FBgn0035769
3L	7352809	7354246	FBgn0035771
3L	7361563	7363906	FBgn0082598
3L	7374334	7375420	FBgn0016983
3L	7427928	7428517	FBgn0014011
3L	7503192	7503925	FBgn0035793
3L	7503926	7504473	FBgn0035793
3L	7521254	7522262	FBgn0028582
3L	7522263	7522481	FBgn0028582
3L	7633021	7633689	FBgn0053276
3L	7633795	7634069	FBgn0053276
3L	7634070	7634258	FBgn0035805
3L	7634259	7635068	FBgn0035805
3L	7635097	7635371	FBgn0035805
3L	7647241	7648079	FBgn0035807
3L	7719091	7720195	FBgn0035812
3L	7797763	7798510	FBgn0052369
3L	7804528	7805150	FBgn0052369
3L	7806574	7806889	FBgn0052369
3L	7848021	7848373	FBgn0016694
3L	7904371	7906003	FBgn0003041
3L	7907999	7909691	FBgn0052368
3L	7928766	7930027	FBgn0035827
3L	7940826	7941292	FBgn0041156
3L	7963047	7964280	FBgn0010406
3L	7967823	7969489	FBgn0027554
3L	7969490	7969918	FBgn0035830
3L	7969919	7970229	FBgn0035830
3L	7971139	7972514	FBgn0035831
3L	8059080	8059507	FBgn0052362
3L	8064413	8065224	FBgn0035832
3L	8103152	8103612	FBgn0027549
3L	8108527	8109797	FBgn0026252
3L	8114604	8115076	FBgn0035838
3L	8117834	8118386	FBgn0042112
3L	8120633	8121580	FBgn0010350
3L	8130317	8131471	FBgn0002899
3L	8151785	8152404	FBgn0259916
3L	8152680	8153455	FBgn0259916
3L	8168726	8169343	FBgn0040290
3L	8170969	8172325	FBgn0020392
3L	8173202	8173476	FBgn0035847
3L	8173477	8174269	FBgn0035848
3L	8179358	8180645	FBgn0035850
3L	8183760	8184725	FBgn0035851
3L	8190580	8191322	FBgn0035853
3L	8282588	8283839	FBgn0027569
3L	8289374	8290743	FBgn0015793
3L	8292323	8293469	FBgn0035866
3L	8296829	8297605	FBgn0087039
3L	8301687	8302848	FBgn0035871
3L	8308062	8309342	FBgn0035872
3L	8309343	8309665	FBgn0035872
3L	8322065	8322611	FBgn0085491
3L	8331674	8332875	FBgn0035876
3L	8332909	8334246	FBgn0011762
3L	8338977	8340032	FBgn0035878
3L	8352175	8352597	FBgn0001248
3L	8353497	8354411	FBgn0001248
3L	8387992	8388504	FBgn0035887
3L	8398095	8398846	FBgn0035890
3L	8404392	8405413	FBgn0035892
3L	8417314	8418379	FBgn0020224
3L	8434706	8435948	FBgn0062463
3L	8441907	8443363	FBgn0035896
3L	8499721	8500709	FBgn0035900
3L	8502307	8503653	FBgn0035900
3L	8507696	8508634	FBgn0035902
3L	8516300	8518120	FBgn0035906
3L	8518121	8518930	FBgn0024236
3L	8527096	8528376	FBgn0035909
3L	8537400	8538610	FBgn0035909
3L	8568946	8569367	FBgn0035911
3L	8593575	8594569	FBgn0017579
3L	8596391	8596743	FBgn0017429
3L	8596871	8597694	FBgn0017429
3L	8616691	8617237	FBgn0035916
3L	8621083	8621591	FBgn0035917
3L	8626933	8627593	FBgn0035918
3L	8644985	8645618	FBgn0000121
3L	8669073	8669390	FBgn0001168
3L	8711620	8712197	FBgn0011509
3L	8713171	8714891	FBgn0052022
3L	8758714	8760014	FBgn0035924
3L	8791743	8792249	FBgn0035928
3L	8817840	8818895	FBgn0011577
3L	8820295	8820892	FBgn0011577
3L	8883919	8884538	FBgn0020633
3L	8884539	8885004	FBgn0020633
3L	8946624	8948270	FBgn0035938
3L	8949354	8949978	FBgn0011787
3L	8957682	8958454	FBgn0035942
3L	8959386	8960254	FBgn0035944
3L	8961417	8961921	FBgn0035945
3L	8967308	8968516	FBgn0086706
3L	8978517	8980188	FBgn0035950
3L	8990457	8991944	FBgn0035953
3L	8997622	8998556	FBgn0035954
3L	9012175	9012720	FBgn0035956
3L	9012721	9012837	FBgn0035956
3L	9033924	9034721	FBgn0028789
3L	9040274	9040778	FBgn0035957
3L	9047960	9048271	FBgn0035957
3L	9057202	9057476	FBgn0000116
3L	9057477	9057628	FBgn0000116
3L	9065227	9066474	FBgn0035959
3L	9123406	9123680	FBgn0011206
3L	9127301	9128174	FBgn0035964
3L	9129905	9130822	FBgn0035965
3L	9196055	9196564	FBgn0035968
3L	9351286	9352229	FBgn0035978
3L	9359609	9361027	FBgn0035981
3L	9363740	9364748	FBgn0011769
3L	9391827	9392784	FBgn0035983
3L	9394567	9396080	FBgn0015218
3L	9403181	9404507	FBgn0035986
3L	9419426	9420373	FBgn0035989
3L	9420374	9420732	FBgn0015296
3L	9422506	9423959	FBgn0040305
3L	9428437	9428711	FBgn0260431
3L	9428712	9428943	FBgn0260431
3L	9434846	9436139	FBgn0260859;FBgn0035993
3L	9439739	9440369	FBgn0035995
3L	9444145	9445339	FBgn0035996
3L	9448775	9449955	FBgn0035997
3L	9450889	9451284	FBgn0035998
3L	9453521	9454712	FBgn0052043
3L	9455032	9455461	FBgn0052043
3L	9469777	9470601	FBgn0036004
3L	9480409	9481539	FBgn0036005
3L	9498525	9499075	FBgn0036007
3L	9502146	9503272	FBgn0036008
3L	9504203	9504916	FBgn0010408
3L	9504919	9505343	FBgn0010408
3L	9616840	9617607	FBgn0036018
3L	9622797	9623578	FBgn0036019
3L	9671580	9672704	FBgn0016081
3L	9690068	9691829	FBgn0015321
3L	9696981	9697942	FBgn0036032
3L	9706667	9707924	FBgn0045823
3L	9711680	9712812	FBgn0036035
3L	9715934	9716324	FBgn0261530
3L	9716335	9716844	FBgn0036038
3L	9719525	9720477	FBgn0036039
3L	9722408	9722758	FBgn0019644
3L	9722759	9723447	FBgn0019644
3L	9744581	9745170	FBgn0259163
3L	9755129	9755794	FBgn0036043
3L	9756569	9756843	FBgn0036043
3L	9756844	9756960	FBgn0036043
3L	9829544	9830090	FBgn0028429
3L	9830091	9830435	FBgn0028429
3L	9831284	9831962	FBgn0015618
3L	9847005	9849365	FBgn0004390
3L	9852533	9853581	FBgn0036052
3L	9856877	9858323	FBgn0027567
3L	9881329	9882501	FBgn0025866
3L	9891173	9892683	FBgn0036058
3L	9961038	9962399	FBgn0026404
3L	9964819	9966019	FBgn0036064;FBgn0259932
3L	10218091	10218835	FBgn0052056
3L	10239285	10240067	FBgn0036078
3L	10313823	10315479	FBgn0067716
3L	10356895	10357326	FBgn0067717
3L	10455763	10456686	FBgn0011802
3L	10509031	10509509	FBgn0052062
3L	10623659	10624505	FBgn0260643
3L	10630701	10631170	FBgn0000629
3L	10631171	10631598	FBgn0036090
3L	10653818	10655042	FBgn0036096
3L	10656488	10656762	FBgn0052068
3L	10656763	10658253	FBgn0010762
3L	10658507	10658781	FBgn0010762
3L	10659084	10659891	FBgn0010762
3L	10683600	10684427	FBgn0036099
3L	10686819	10687380	FBgn0047038
3L	10687381	10687947	FBgn0047038
3L	10690365	10690830	FBgn0036101
3L	10691048	10691561	FBgn0036101
3L	10691562	10692027	FBgn0036101
3L	10704263	10704611	FBgn0036101
3L	10704776	10705050	FBgn0036101
3L	10730380	10730654	FBgn0036101
3L	10733138	10733604	FBgn0036101
3L	10753202	10753643	FBgn0036102
3L	10753834	10754108	FBgn0036102
3L	10769014	10769288	FBgn0036102
3L	10850265	10850699	FBgn0036104
3L	10871794	10872536	FBgn0036105
3L	10872537	10872728	FBgn0036105
3L	10875286	10875943	FBgn0036107
3L	10875944	10876435	FBgn0036107
3L	10878922	10879387	FBgn0027615
3L	10891600	10892816	FBgn0036111
3L	11002017	11002530	FBgn0013469
3L	11002531	11002714	FBgn0013469
3L	11003200	11004263	FBgn0013469
3L	11034328	11034757	FBgn0085268
3L	11040635	11041027	FBgn0036115
3L	11041030	11041494	FBgn0036115
3L	11054132	11054406	FBgn0036117
3L	11054532	11056172	FBgn0052069
3L	11057387	11058403	FBgn0052075
3L	11067068	11067666	FBgn0010741
3L	11067667	11068132	FBgn0036124
3L	11085249	11087058	FBgn0020412
3L	11088989	11089917	FBgn0036125
3L	11090956	11092092	FBgn0261112
3L	11102185	11103081	FBgn0054012
3L	11106402	11107298	FBgn0003462
3L	11112342	11113005	FBgn0036134
3L	11113006	11113395	FBgn0036134
3L	11113511	11114171	FBgn0036134
3L	11115847	11117238	FBgn0260795
3L	11157548	11158325	FBgn0052076
3L	11162321	11163272	FBgn0036141
3L	11198676	11199838	FBgn0036147
3L	11203368	11204234	FBgn0064766
3L	11207062	11208159	FBgn0036149
3L	11208199	11208714	FBgn0036149
3L	11240624	11241289	FBgn0041094
3L	11245201	11245787	FBgn0041094
3L	11357781	11358516	FBgn0036155
3L	11480486	11481087	FBgn0036165
3L	11504290	11504745	FBgn0003373
3L	11505140	11505619	FBgn0003373
3L	11516184	11516979	FBgn0036169;FBgn0036170
3L	11554798	11556175	FBgn0259481
3L	11556176	11556291	FBgn0036173
3L	11580102	11580861	FBgn0003292
3L	11602137	11603019	FBgn0036180
3L	11616630	11617097	FBgn0086254
3L	11618912	11619514	FBgn0036183
3L	11619515	11620362	FBgn0036184
3L	11620368	11621637	FBgn0042138
3L	11623482	11624382	FBgn0052091
3L	11641134	11642113	FBgn0036187
3L	11674716	11675515	FBgn0015828
3L	11676668	11677663	FBgn0036191
3L	11684116	11685424	FBgn0036193
3L	11689503	11690593	FBgn0036194
3L	11701089	11702541	FBgn0036196
3L	11703982	11705195	FBgn0036198
3L	11713600	11714315	FBgn0036199
3L	11782355	11783703	FBgn0015278
3L	11786066	11787118	FBgn0036207
3L	11788133	11789064	FBgn0004381
3L	11807889	11808393	FBgn0259140
3L	11808394	11808940	FBgn0036210
3L	11814828	11816507	FBgn0036213
3L	11818445	11819022	FBgn0052095
3L	11819033	11819347	FBgn0052095
3L	11825474	11827382	FBgn0000404
3L	11911167	11911925	FBgn0036221
3L	11920127	11920949	FBgn0036222
3L	11985988	11986576	FBgn0036237
3L	11995442	11996743	FBgn0036239
3L	12059517	12060260	FBgn0041096
3L	12074767	12075080	FBgn0250876
3L	12108486	12109652	FBgn0011335
3L	12111119	12111821	FBgn0036248
3L	12112617	12113594	FBgn0036249
3L	12117530	12117845	FBgn0022959
3L	12117880	12118980	FBgn0022959
3L	12124796	12125421	FBgn0046296
3L	12129597	12130221	FBgn0036255
3L	12130225	12130539	FBgn0036255
3L	12130591	12131011	FBgn0011455
3L	12131012	12132604	FBgn0011455
3L	12138584	12140265	FBgn0036258
3L	12186417	12187071	FBgn0036263
3L	12198869	12199733	FBgn0036266
3L	12259024	12259498	FBgn0260941
3L	12259499	12260937	FBgn0260941
3L	12270028	12270531	FBgn0036272
3L	12270532	12271110	FBgn0036273
3L	12329164	12330268	FBgn0036277
3L	12384224	12384498	FBgn0036279
3L	12392074	12392737	FBgn0052104
3L	12407239	12408549	FBgn0052103
3L	12410237	12410898	FBgn0020655
3L	12427277	12428146	FBgn0036285
3L	12460704	12461459	FBgn0000625
3L	12461460	12461827	FBgn0000625
3L	12463773	12464165	FBgn0036286
3L	12464166	12465328	FBgn0036286
3L	12493929	12494966	FBgn0036290
3L	12496584	12497116	FBgn0036292
3L	12497138	12497767	FBgn0027936
3L	12507593	12508598	FBgn0041775
3L	12517099	12517728	FBgn0086699
3L	12519174	12520318	FBgn0004926
3L	12522826	12523590	FBgn0036298
3L	12526350	12528190	FBgn0085271
3L	12529886	12531011	FBgn0036301
3L	12565154	12565906	FBgn0036302
3L	12573036	12573429	FBgn0015904
3L	12573430	12573823	FBgn0015904
3L	12602065	12603043	FBgn0015919
3L	12645911	12647005	FBgn0052111
3L	12684183	12684494	FBgn0014343
3L	12685475	12686043	FBgn0014343
3L	12686044	12687142	FBgn0014343
3L	12725435	12726474	FBgn0016940
3L	12726854	12728680	FBgn0016940
3L	12734424	12735204	FBgn0052112
3L	12738043	12738317	FBgn0052109
3L	12738325	12738838	FBgn0052109
3L	12742646	12744008	FBgn0036305
3L	12747349	12748610	FBgn0036306
3L	12766090	12767077	FBgn0036309
3L	12787458	12788126	FBgn0036312
3L	12797579	12799566	FBgn0260945
3L	12806799	12808020	FBgn0260965
3L	12842591	12843665	FBgn0036317
3L	12854651	12855161	FBgn0036320
3L	12999062	12999604	FBgn0036330
3L	12999607	13000796	FBgn0036330
3L	13000908	13001800	FBgn0036331
3L	13008026	13009321	FBgn0036333
3L	13010537	13011610	FBgn0036335
3L	13015051	13016856	FBgn0036337
3L	13021842	13022394	FBgn0083978
3L	13029244	13030560	FBgn0036340
3L	13033493	13035318	FBgn0011284
3L	13037010	13037952	FBgn0036341
3L	13039615	13040421	FBgn0036342
3L	13106918	13107548	FBgn0010452
3L	13221065	13221339	FBgn0023095
3L	13221340	13222017	FBgn0023095
3L	13294786	13295491	FBgn0003034
3L	13380528	13381155	FBgn0036353
3L	13382761	13383388	FBgn0036354
3L	13396551	13397053	FBgn0002573
3L	13404191	13404966	FBgn0036356
3L	13404967	13405742	FBgn0036356
3L	13405743	13406314	FBgn0260049
3L	13435249	13435962	FBgn0036365
3L	13443129	13443595	FBgn0036366
3L	13443708	13444256	FBgn0036366
3L	13478918	13479631	FBgn0036372
3L	13479632	13480461	FBgn0036373
3L	13487368	13487642	FBgn0036373
3L	13495167	13496129	FBgn0036374
3L	13505766	13506909	FBgn0036376
3L	13838368	13838911	FBgn0029167
3L	13852967	13853520	FBgn0036381
3L	13914973	13915247	FBgn0026376
3L	13915248	13915890	FBgn0026376
3L	13915891	13916048	FBgn0026376
3L	13918158	13918781	FBgn0026376
3L	13921586	13922272	FBgn0036386
3L	13922273	13922979	FBgn0001108
3L	13927955	13928303	FBgn0052137
3L	13931734	13932329	FBgn0052137
3L	13957326	13959086	FBgn0036389
3L	13986445	13987095	FBgn0250848
3L	13987150	13987505	FBgn0250848
3L	13987506	13987739	FBgn0250848
3L	13990214	13990931	FBgn0036395
3L	13992472	13992833	FBgn0036396
3L	13994330	13997659	FBgn0036398
3L	14021561	14022862	FBgn0052133
3L	14024244	14025511	FBgn0061515
3L	14029238	14030809	FBgn0026418
3L	14030882	14031156	FBgn0026418
3L	14042714	14043259	FBgn0041161
3L	14043260	14043378	FBgn0041161
3L	14043379	14044736	FBgn0036405
3L	14045753	14046648	FBgn0036406
3L	14104386	14105166	FBgn0036411
3L	14124272	14125575	FBgn0042630
3L	14170517	14170982	FBgn0000411
3L	14170983	14171365	FBgn0000411
3L	14182625	14184525	FBgn0013718
3L	14205338	14205612	FBgn0036415
3L	14205744	14206104	FBgn0036415
3L	14206105	14206384	FBgn0036415
3L	14228780	14229365	FBgn0085273
3L	14265875	14266303	FBgn0001085
3L	14266962	14267469	FBgn0001085
3L	14402382	14404020	FBgn0003459
3L	14506065	14506836	FBgn0087007
3L	14530381	14531098	FBgn0026409
3L	14544045	14544436	FBgn0036428
3L	14552165	14553469	FBgn0054039
3L	14555335	14556003	FBgn0028418
3L	14571820	14572608	FBgn0040811
3L	14592619	14592970	FBgn0040318
3L	14614432	14616129	FBgn0036433
3L	14617640	14618215	FBgn0036433
3L	14624573	14626077	FBgn0027375
3L	14627993	14628465	FBgn0041604
3L	14664730	14665042	FBgn0259175
3L	14749331	14749605	FBgn0260233
3L	14750068	14750342	FBgn0260233
3L	14754665	14755594	FBgn0036446
3L	14768742	14769573	FBgn0036448
3L	14769574	14770012	FBgn0036448
3L	14779045	14780429	FBgn0036450
3L	14782524	14784193	FBgn0036451
3L	14794816	14795789	FBgn0029148
3L	14795790	14796053	FBgn0001120
3L	14935791	14936327	FBgn0040809
3L	14962179	14962720	FBgn0026320
3L	14975386	14976268	FBgn0036460
3L	14992474	14992748	FBgn0036462
3L	14992914	14993501	FBgn0023174
3L	15041005	15041734	FBgn0036466
3L	15064775	15065891	FBgn0036474
3L	15087258	15088550	FBgn0036476
3L	15090982	15091566	FBgn0036478
3L	15109177	15110339	FBgn0036480
3L	15129544	15130924	FBgn0036483
3L	15134510	15135970	FBgn0014002
3L	15135971	15136161	FBgn0014002
3L	15136462	15137927	FBgn0047178
3L	15151246	15152634	FBgn0036487
3L	15154549	15155168	FBgn0036488
3L	15156585	15157127	FBgn0036489
3L	15228639	15228951	FBgn0029114
3L	15253719	15254033	FBgn0029114
3L	15254034	15254320	FBgn0029114
3L	15260685	15261995	FBgn0036491
3L	15491486	15492372	FBgn0036500
3L	15493660	15494513	FBgn0036501
3L	15497632	15497906	FBgn0026738
3L	15497973	15498247	FBgn0026738
3L	15498343	15498691	FBgn0026738
3L	15501139	15503154	FBgn0004052
3L	15509152	15509949	FBgn0036503
3L	15516692	15517988	FBgn0036505
3L	15528443	15528792	FBgn0004396
3L	15528793	15529247	FBgn0004396
3L	15546972	15547550	FBgn0087035
3L	15555706	15557100	FBgn0036510
3L	15558624	15559668	FBgn0036511
3L	15573249	15574298	FBgn0261109
3L	15576427	15577086	FBgn0036515
3L	15580884	15582407	FBgn0036518
3L	15603083	15604320	FBgn0036519
3L	15612243	15613231	FBgn0036522
3L	15629614	15630196	FBgn0259236
3L	15630197	15630941	FBgn0259236
3L	15640015	15640402	FBgn0259236
3L	15692551	15693140	FBgn0041160
3L	15721205	15721669	FBgn0010105
3L	15721704	15722691	FBgn0010105
3L	15801489	15802228	FBgn0036531
3L	15802229	15803277	FBgn0036532
3L	15808749	15810678	FBgn0036533
3L	15818808	15819242	FBgn0036534
3L	15819243	15820590	FBgn0040230
3L	15824701	15826024	FBgn0036536
3L	15828042	15828782	FBgn0036537
3L	15830040	15830865	FBgn0036538
3L	15947534	15948142	FBgn0000489
3L	15948143	15948588	FBgn0036545
3L	15949126	15949874	FBgn0036546
3L	15960644	15961666	FBgn0036549
3L	15975643	15976219	FBgn0000212
3L	15976220	15976516	FBgn0000115
3L	15980631	15981747	FBgn0259824
3L	15997284	15998553	FBgn0036556
3L	16004563	16005313	FBgn0036558
3L	16005314	16005657	FBgn0036558
3L	16029909	16030835	FBgn0036560
3L	16036210	16037128	FBgn0260635
3L	16038729	16039314	FBgn0260635
3L	16043743	16045974	FBgn0005536
3L	16080389	16081029	FBgn0036564
3L	16083039	16083988	FBgn0036565
3L	16093210	16093591	FBgn0036569
3L	16098621	16099091	FBgn0036570
3L	16104916	16107096	FBgn0010280
3L	16114753	16115027	FBgn0036571
3L	16115028	16115378	FBgn0036571
3L	16121575	16123155	FBgn0011016
3L	16124293	16124943	FBgn0036573
3L	16124944	16125482	FBgn0036574
3L	16131963	16132625	FBgn0036575
3L	16157004	16157911	FBgn0053796
3L	16171323	16171802	FBgn0053795
3L	16171836	16172110	FBgn0053795
3L	16221350	16222642	FBgn0036578
3L	16224534	16225938	FBgn0036580
3L	16226019	16226717	FBgn0085275
3L	16311416	16311690	FBgn0042201
3L	16340841	16341478	FBgn0260460
3L	16344971	16345442	FBgn0036615
3L	16370866	16372009	FBgn0036621
3L	16374057	16375118	FBgn0036622
3L	16378483	16380104	FBgn0036624
3L	16403333	16403607	FBgn0014163
3L	16403608	16403966	FBgn0014163
3L	16404649	16406223	FBgn0028399
3L	16412218	16413058	FBgn0027080
3L	16463172	16463602	FBgn0004569
3L	16489546	16489989	FBgn0260388
3L	16566513	16566787	FBgn0026061
3L	16567157	16568152	FBgn0026208
3L	16572917	16573815	FBgn0036640
3L	16574050	16576402	FBgn0028693
3L	16576403	16577816	FBgn0250814
3L	16579944	16582160	FBgn0002283
3L	16583639	16584593	FBgn0003741
3L	16587816	16588681	FBgn0027500
3L	16595565	16596400	FBgn0036646
3L	16602299	16602725	FBgn0036648
3L	16602730	16603699	FBgn0002284
3L	16603700	16604301	FBgn0002284
3L	16605047	16606259	FBgn0025558
3L	16608211	16609008	FBgn0017572
3L	16640379	16641708	FBgn0000017
3L	16654258	16655187	FBgn0260960
3L	16666172	16667459	FBgn0040512
3L	16704376	16706070	FBgn0063485
3L	16706295	16706690	FBgn0000414
3L	16706691	16707022	FBgn0000414
3L	16723711	16724191	FBgn0004556
3L	16724192	16724472	FBgn0004556
3L	16734367	16734832	FBgn0036659
3L	16734833	16735020	FBgn0036659
3L	16735021	16735142	FBgn0036659
3L	16735143	16735456	FBgn0036659
3L	16772297	16773801	FBgn0036661
3L	16775680	16776399	FBgn0036662
3L	16779568	16780417	FBgn0025582
3L	16800740	16801870	FBgn0021768
3L	16834686	16836013	FBgn0036666
3L	16837730	16838287	FBgn0036667
3L	16838288	16838840	FBgn0036668
3L	16846471	16847281	FBgn0003410
3L	16855642	16856493	FBgn0003250
3L	16857855	16858803	FBgn0036672
3L	16868607	16869156	FBgn0052170
3L	16923507	16923976	FBgn0036677
3L	16947946	16948929	FBgn0010352
3L	16978496	16979355	FBgn0027593
3L	16979356	16979584	FBgn0027593
3L	16979746	16980064	FBgn0027593
3L	17005170	17006027	FBgn0036685
3L	17008519	17008793	FBgn0036685
3L	17008794	17009874	FBgn0036685
3L	17016949	17017720	FBgn0036688
3L	17020471	17020745	FBgn0036689
3L	17028244	17028981	FBgn0036691
3L	17035425	17036241	FBgn0036695
3L	17037616	17038358	FBgn0036696
3L	17043617	17044699	FBgn0036697
3L	17234884	17235729	FBgn0036702
3L	17331988	17332614	FBgn0036710
3L	17332615	17333031	FBgn0052173
3L	17345686	17346549	FBgn0036714
3L	17372485	17373106	FBgn0036715
3L	17418048	17419058	FBgn0040793
3L	17420018	17420677	FBgn0053051
3L	17421492	17422561	FBgn0053052
3L	17425982	17427267	FBgn0052174
3L	17458508	17459407	FBgn0036726
3L	17467509	17469781	FBgn0085279
3L	17480259	17480808	FBgn0036732
3L	17506561	17507936	FBgn0036734
3L	17522588	17523706	FBgn0259174
3L	17525942	17527375	FBgn0259174
3L	17550206	17551777	FBgn0025455
3L	17583794	17584068	FBgn0086080
3L	17589719	17590546	FBgn0000567
3L	17614127	17615427	FBgn0036741
3L	17637337	17638600	FBgn0004401
3L	17646813	17648031	FBgn0052177;FBgn0052179
3L	17661765	17662995	FBgn0065088
3L	17662996	17663642	FBgn0085280
3L	17795064	17795987	FBgn0052190
3L	17797614	17797999	FBgn0036754
3L	17836435	17836787	FBgn0036760
3L	17839232	17840574	FBgn0036762
3L	17871795	17872192	FBgn0036765
3L	17888947	17889221	FBgn0036769
3L	17900616	17901613	FBgn0036771
3L	17905224	17906752	FBgn0036772
3L	17980880	17981874	FBgn0086081
3L	18012472	18013166	FBgn0086081
3L	18081128	18081441	FBgn0085282
3L	18098766	18099866	FBgn0036773
3L	18102341	18103163	FBgn0036775
3L	18105746	18106514	FBgn0052195
3L	18107394	18107857	FBgn0052195
3L	18132347	18132778	FBgn0020300
3L	18160126	18160711	FBgn0036781
3L	18178885	18179442	FBgn0003997
3L	18185976	18186250	FBgn0003997
3L	18453072	18454238	FBgn0052196
3L	18454356	18454630	FBgn0052196
3L	18611109	18611664	FBgn0052200
3L	18614744	18616159	FBgn0013717
3L	18618342	18619565	FBgn0036801
3L	18660046	18660831	FBgn0260027
3L	18665293	18665842	FBgn0042134
3L	18665920	18667088	FBgn0042134
3L	18674564	18675736	FBgn0052202
3L	18736723	18737699	FBgn0036810
3L	18738588	18739491	FBgn0036811
3L	18740917	18742236	FBgn0036812
3L	18752280	18752554	FBgn0036813
3L	18794162	18794937	FBgn0001078
3L	18812779	18813529	FBgn0036815
3L	18813530	18814951	FBgn0036815
3L	18815099	18816296	FBgn0000261
3L	18821424	18821813	FBgn0000261
3L	18841444	18841873	FBgn0036816
3L	18858273	18859951	FBgn0036818
3L	18862017	18862849	FBgn0036820
3L	18865281	18866139	FBgn0025807
3L	18884998	18885547	FBgn0036822
3L	18891275	18892678	FBgn0036825
3L	18894087	18895215	FBgn0036826
3L	18897572	18898831	FBgn0027057
3L	18989092	18989524	FBgn0036837
3L	18993378	18994169	FBgn0036838
3L	19035462	19035918	FBgn0002945
3L	19038152	19038797	FBgn0002945
3L	19038922	19039238	FBgn0002945
3L	19055461	19056640	FBgn0036842
3L	19072137	19072411	FBgn0036844
3L	19072412	19072882	FBgn0036844
3L	19079003	19079876	FBgn0036844
3L	19079937	19080367	FBgn0036844
3L	19085390	19086175	FBgn0036846
3L	19088993	19089497	FBgn0036847
3L	19093110	19093839	FBgn0036850
3L	19132730	19134093	FBgn0052203
3L	19247779	19248759	FBgn0036853
3L	19253214	19254076	FBgn0026630
3L	19254077	19254924	FBgn0260857
3L	19256786	19257424	FBgn0017578
3L	19257425	19257891	FBgn0017578
3L	19287275	19288252	FBgn0028380
3L	19342850	19343158	FBgn0003089
3L	19417046	19417592	FBgn0052205
3L	19439139	19440171	FBgn0023395
3L	19440172	19440695	FBgn0023395
3L	19471570	19472161	FBgn0052207
3L	19472162	19472598	FBgn0052207
3L	19476053	19476949	FBgn0036874
3L	19481271	19481783	FBgn0062928
3L	19509760	19510034	FBgn0036878
3L	19545125	19545865	FBgn0036886
3L	19550309	19550583	FBgn0036886
3L	19550714	19551228	FBgn0036886
3L	19553159	19553433	FBgn0067680
3L	19554059	19554333	FBgn0067680
3L	19578736	19579753	FBgn0036887
3L	19583249	19584080	FBgn0036889
3L	19591252	19592793	FBgn0010417
3L	19605010	19605835	FBgn0036892
3L	19611132	19612399	FBgn0260655
3L	19628500	19628774	FBgn0036896
3L	19635593	19636220	FBgn0036897
3L	19656742	19657216	FBgn0036899
3L	19679946	19681077	FBgn0036900
3L	19687947	19688615	FBgn0261341
3L	19688616	19688962	FBgn0261341
3L	19711215	19712035	FBgn0036904
3L	19742631	19743451	FBgn0261361
3L	19784264	19784621	FBgn0261359
3L	19786067	19787658	FBgn0261283
3L	19787659	19787774	FBgn0261283
3L	19797796	19798422	FBgn0036908
3L	19798423	19800709	FBgn0083952
3L	19808633	19809326	FBgn0023094
3L	19810186	19811827	FBgn0036911
3L	19826990	19827691	FBgn0003744
3L	19827692	19828149	FBgn0052221
3L	19829164	19829930	FBgn0001324
3L	19838067	19838837	FBgn0020389
3L	19853885	19854466	FBgn0015796
3L	19854467	19854859	FBgn0015796
3L	19863567	19864784	FBgn0015796
3L	19888547	19889050	FBgn0014037
3L	19889051	19889329	FBgn0014037
3L	19889710	19890174	FBgn0014037
3L	19890175	19890762	FBgn0014037
3L	19901787	19903827	FBgn0014037
3L	19906454	19908452	FBgn0036916
3L	19915953	19918417	FBgn0036918
3L	19921309	19922423	FBgn0036921
3L	19972570	19973340	FBgn0036922
3L	19984188	19985324	FBgn0036926
3L	19985325	19985633	FBgn0013303
3L	19993180	19994768	FBgn0036927
3L	19995202	19995476	FBgn0036929
3L	19995477	19996158	FBgn0036929
3L	19997133	19998078	FBgn0036929
3L	19998079	20000053	FBgn0036930
3L	20021800	20022500	FBgn0036932
3L	20090458	20090732	FBgn0036935
3L	20096878	20097392	FBgn0036935
3L	20122002	20122546	FBgn0005198
3L	20218781	20219937	FBgn0260397
3L	20234057	20235598	FBgn0036958
3L	20235599	20235973	FBgn0036958
3L	20289715	20290349	FBgn0036964
3L	20294869	20295916	FBgn0036967
3L	20302549	20303634	FBgn0003124
3L	20306374	20307145	FBgn0250791
3L	20340562	20342322	FBgn0036974
3L	20349249	20350216	FBgn0024887
3L	20354349	20355343	FBgn0259676
3L	20360142	20360459	FBgn0001259
3L	20368528	20369989	FBgn0036980
3L	20376834	20377953	FBgn0011205
3L	20386343	20386691	FBgn0053969
3L	20394357	20395375	FBgn0028978
3L	20395501	20396684	FBgn0028978
3L	20396685	20396963	FBgn0028978
3L	20420453	20420990	FBgn0036987
3L	20422895	20424592	FBgn0036988
3L	20424977	20426085	FBgn0019947
3L	20428910	20429569	FBgn0036990
3L	20445525	20446280	FBgn0036994
3L	20446281	20446742	FBgn0083120
3L	20465964	20468295	FBgn0036998
3L	20487824	20488958	FBgn0037000
3L	20490027	20491025	FBgn0052425
3L	20511654	20512080	FBgn0037007
3L	20512081	20514599	FBgn0037008
3L	20518951	20520073	FBgn0037010
3L	20533614	20535196	FBgn0037012
3L	20613687	20615375	FBgn0001323
3L	20688233	20689020	FBgn0001320
3L	20704338	20704983	FBgn0085289
3L	20723493	20723958	FBgn0037016
3L	20762520	20762794	FBgn0040634
3L	20764076	20765350	FBgn0016696
3L	20770791	20772432	FBgn0037019
3L	20777797	20779155	FBgn0037021
3L	20779354	20780216	FBgn0037021
3L	20780623	20781616	FBgn0037022
3L	20791030	20792130	FBgn0037023
3L	20793227	20794095	FBgn0037025
3L	20802033	20803176	FBgn0037027
3L	20808687	20809744	FBgn0259243
3L	20834290	20835438	FBgn0027055
3L	20903298	20903846	FBgn0040637
3L	21002123	21002672	FBgn0037042
3L	21007300	21007728	FBgn0003415
3L	21019430	21021326	FBgn0003415
3L	21024604	21025115	FBgn0028402
3L	21026819	21027950	FBgn0037046
3L	21042591	21043338	FBgn0026179
3L	21058257	21059332	FBgn0053285
3L	21124183	21125151	FBgn0037050
3L	21128799	21129741	FBgn0037051
3L	21168139	21169563	FBgn0041607
3L	21189449	21190236	FBgn0085290
3L	21195034	21195620	FBgn0053054
3L	21195695	21196317	FBgn0037057
3L	21209400	21210575	FBgn0028427
3L	21255434	21255975	FBgn0037063
3L	21260705	21261587	FBgn0037063
3L	21270409	21270797	FBgn0012034
3L	21274216	21275256	FBgn0027945
3L	21278391	21279663	FBgn0037065
3L	21297284	21297955	FBgn0037070
3L	21310517	21311995	FBgn0003042
3L	21327730	21328762	FBgn0037073
3L	21336581	21337416	FBgn0052436
3L	21425770	21427123	FBgn0005694
3L	21427124	21427268	FBgn0005694
3L	21433955	21434759	FBgn0037082
3L	21438426	21439421	FBgn0086377
3L	21453039	21454181	FBgn0086377
3L	21476744	21477487	FBgn0037085
3L	21486007	21486508	FBgn0037087
3L	21490180	21490882	FBgn0015239
3L	21500112	21501413	FBgn0053214
3L	21508519	21510830	FBgn0037093
3L	21516005	21516793	FBgn0037094
3L	21522117	21522948	FBgn0052442
3L	21526283	21527154	FBgn0029152
3L	21527314	21527707	FBgn0053289
3L	21529471	21530678	FBgn0015283
3L	21532000	21533483	FBgn0037097
3L	21547655	21548440	FBgn0037098
3L	21561670	21562743	FBgn0052438
3L	21567205	21567927	FBgn0052441
3L	21597330	21597871	FBgn0023417
3L	21610110	21611199	FBgn0037106
3L	21618678	21619821	FBgn0037108
3L	21627167	21628748	FBgn0037109
3L	21633520	21634471	FBgn0052446
3L	21645740	21646384	FBgn0053292
3L	21672511	21673557	FBgn0037117
3L	21721219	21722434	FBgn0037120
3L	21766933	21767372	FBgn0260754
3L	21800966	21801394	FBgn0000560
3L	21814284	21815432	FBgn0022936
3L	21815905	21816179	FBgn0037134
3L	21816180	21816763	FBgn0037134
3L	21817391	21818346	FBgn0037135
3L	21825068	21825538	FBgn0046301
3L	21825540	21826323	FBgn0037137
3L	21833396	21833670	FBgn0037138
3L	21833671	21835035	FBgn0037138
3L	21872307	21873209	FBgn0014362
3L	21873221	21873729	FBgn0014362
3L	21873730	21873846	FBgn0014362
3L	21873847	21874035	FBgn0014362
3L	21934655	21935716	FBgn0037141
3L	21946162	21946582	FBgn0037144
3L	22058428	22059391	FBgn0037149
3L	22064561	22065411	FBgn0027532
3L	22065412	22065695	FBgn0027532
3L	22067122	22068069	FBgn0037150
3L	22068212	22069785	FBgn0037151
3L	22071096	22071605	FBgn0259973
3L	22125718	22125992	FBgn0037153
3L	22255540	22256786	FBgn0028500
3L	22259497	22260114	FBgn0037156
3L	22260423	22260961	FBgn0004179
3L	22281032	22282255	FBgn0027086
3L	22400760	22401034	FBgn0004449
3L	22401037	22401634	FBgn0004449
3L	22448901	22449528	FBgn0037162
3L	22463655	22463929	FBgn0037166
3L	22626941	22627692	FBgn0053766
3L	22710071	22711319	FBgn0037182
3L	22720476	22721134	FBgn0037184
3L	22721135	22721446	FBgn0037185
3L	22726680	22727271	FBgn0260481
3L	22734156	22735433	FBgn0010830
3L	22742065	22742621	FBgn0052451
3L	22816266	22816623	FBgn0027339
3L	22828498	22828888	FBgn0037195
3L	22856499	22858035	FBgn0053169
3L	22861048	22861721	FBgn0037199
3L	22864074	22865679	FBgn0037200
3L	22870873	22872876	FBgn0044324
3L	22887489	22888357	FBgn0037204
3L	23087990	23089479	FBgn0024733
3L	23090410	23090842	FBgn0000258
3L	23092364	23093193	FBgn0000258
3L	23118467	23119556	FBgn0053217
3L	23142944	23144034	FBgn0052350
3L	23330808	23331642	FBgn0010215
3L	23331908	23332812	FBgn0052230
3L	23573589	23574105	FBgn0250816
3L	23707339	23708671	FBgn0039977
3L	24020681	24022147	FBgn0058045
3L	24528784	24529847	FBgn0044510
3L	24530301	24530925	FBgn0044510
2L	5231	5661	FBgn0031208
2L	5662	5972	FBgn0031208
2L	17860	19336	FBgn0002121
2L	20665	22169	FBgn0002121
2L	35511	35899	FBgn0031209
2L	64823	65898	FBgn0067779
2L	72212	72918	FBgn0031213
2L	72919	73828	FBgn0031213
2L	94185	94931	FBgn0031216
2L	101981	102873	FBgn0031217
2L	106405	108261	FBgn0005278
2L	114157	115119	FBgn0031219
2L	122224	122651	FBgn0031220
2L	131123	131548	FBgn0025683
2L	142651	143919	FBgn0031224
2L	154851	156817	FBgn0031229
2L	158245	159552	FBgn0016977
2L	160438	160949	FBgn0016977
2L	160950	161931	FBgn0016977
2L	166047	166663	FBgn0016977
2L	182547	183107	FBgn0031231
2L	203255	204248	FBgn0031231
2L	206929	207522	FBgn0031232
2L	246531	247039	FBgn0086902
2L	247787	248184	FBgn0086902
2L	248716	249142	FBgn0086902
2L	250081	252746	FBgn0086902
2L	271482	272072	FBgn0031238
2L	273440	274413	FBgn0086856
2L	276816	277989	FBgn0003444
2L	282966	283629	FBgn0031244
2L	285338	285687	FBgn0031244
2L	285841	286386	FBgn0025686
2L	294276	295513	FBgn0024352
2L	297007	298464	FBgn0020622
2L	305181	306463	FBgn0004611
2L	357504	358520	FBgn0031250
2L	377577	378272	FBgn0000061
2L	403486	404555	FBgn0003278
2L	414306	415532	FBgn0015567
2L	419157	420259	FBgn0031252
2L	420975	421988	FBgn0031253
2L	427573	428247	FBgn0004583
2L	429335	430186	FBgn0004583
2L	430189	432193	FBgn0004583
2L	440708	441904	FBgn0004583
2L	452637	453461	FBgn0015924
2L	472305	473495	FBgn0027592
2L	479744	480255	FBgn0043364
2L	489783	490791	FBgn0043364
2L	510497	510771	FBgn0003963
2L	540254	541593	FBgn0010602
2L	542189	543425	FBgn0010602
2L	544243	545310	FBgn0031260
2L	559125	559757	FBgn0031263
2L	560152	560865	FBgn0031263
2L	563755	564350	FBgn0031265
2L	567818	568767	FBgn0031266
2L	574053	574369	FBgn0031267
2L	574370	575044	FBgn0031268
2L	594464	595005	FBgn0010323
2L	595006	595450	FBgn0010323
2L	602274	602924	FBgn0031270
2L	701418	702358	FBgn0000497
2L	714353	715845	FBgn0000497
2L	739995	740706	FBgn0026438
2L	815672	816263	FBgn0031281
2L	819120	820270	FBgn0031284
2L	820776	821813	FBgn0031285
2L	825382	826615	FBgn0010583
2L	850615	851641	FBgn0020304
2L	852432	852935	FBgn0031287
2L	865589	866049	FBgn0086031
2L	866050	866204	FBgn0086031
2L	867177	868057	FBgn0029095
2L	869622	872068	FBgn0053526
2L	884820	885488	FBgn0031292
2L	1006202	1007100	FBgn0031295
2L	1007101	1007330	FBgn0031295
2L	1049400	1049753	FBgn0031294
2L	1077371	1078562	FBgn0015905
2L	1080821	1081095	FBgn0031298
2L	1107792	1109033	FBgn0031300
2L	1117505	1118504	FBgn0031302
2L	1128350	1129663	FBgn0016926
2L	1142315	1143239	FBgn0031307
2L	1147576	1148010	FBgn0031308
2L	1150417	1150911	FBgn0031309
2L	1157426	1158675	FBgn0261458
2L	1158676	1159065	FBgn0031312
2L	1163967	1164712	FBgn0031314
2L	1169602	1170722	FBgn0051922
2L	1172188	1173545	FBgn0031317
2L	1177172	1177971	FBgn0031319
2L	1177972	1178088	FBgn0031319
2L	1183806	1184395	FBgn0031321
2L	1420024	1420487	FBgn0002543
2L	1491697	1492719	FBgn0051928
2L	1610802	1611857	FBgn0031351
2L	1613697	1614406	FBgn0021906
2L	1614407	1614830	FBgn0021906
2L	1639124	1639549	FBgn0086758
2L	1643604	1644974	FBgn0086758
2L	1649770	1650044	FBgn0086758
2L	1650573	1651181	FBgn0086758
2L	1668335	1669068	FBgn0086758
2L	1704153	1705249	FBgn0011570
2L	1710183	1710735	FBgn0031357
2L	1715537	1716475	FBgn0086698
2L	1716476	1716596	FBgn0086698
2L	1716597	1716871	FBgn0086698
2L	1724052	1724757	FBgn0031359
2L	1727579	1728661	FBgn0260648
2L	1728662	1729661	FBgn0260648
2L	1751757	1752611	FBgn0027597
2L	1884045	1884429	FBgn0031373
2L	1884430	1885085	FBgn0031374
2L	1909511	1910337	FBgn0031374
2L	1972405	1974404	FBgn0031376
2L	1980055	1982516	FBgn0031378
2L	1987630	1988087	FBgn0001125
2L	2009538	2010433	FBgn0031384
2L	2036839	2038086	FBgn0259230
2L	2129759	2130493	FBgn0004507
2L	2144826	2145898	FBgn0031390
2L	2146961	2147699	FBgn0031391
2L	2151397	2152353	FBgn0031392
2L	2175318	2175712	FBgn0000097
2L	2178486	2178836	FBgn0000097
2L	2191892	2193804	FBgn0085201
2L	2195231	2195549	FBgn0085201
2L	2196952	2197690	FBgn0085201
2L	2213535	2214702	FBgn0010288
2L	2216704	2217692	FBgn0040715;FBgn0259717
2L	2220270	2221344	FBgn0031401
2L	2225801	2226935	FBgn0010704
2L	2226936	2227121	FBgn0031403
2L	2236747	2237094	FBgn0031408
2L	2357163	2357877	FBgn0031413
2L	2364294	2365881	FBgn0028485
2L	2374055	2376079	FBgn0031419
2L	2376080	2376626	FBgn0031420
2L	2380430	2381507	FBgn0031421
2L	2382792	2383409	FBgn0031422
2L	2383410	2383598	FBgn0031422
2L	2420239	2420709	FBgn0031428
2L	2450984	2451258	FBgn0012017
2L	2454683	2454957	FBgn0012017
2L	2492302	2493573	FBgn0011818
2L	2574661	2575370	FBgn0026778;FBgn0085343
2L	2576704	2577446	FBgn0031434
2L	2579602	2580805	FBgn0031437
2L	2584982	2586027	FBgn0026479
2L	2724243	2725069	FBgn0031449
2L	2739378	2740454	FBgn0031450
2L	2748194	2748890	FBgn0250906
2L	2748891	2749538	FBgn0250906
2L	2752337	2753453	FBgn0031453
2L	2754091	2754587	FBgn0031453
2L	2759404	2760433	FBgn0031456
2L	2765707	2766560	FBgn0031458
2L	2767290	2768223	FBgn0028398
2L	2769455	2770638	FBgn0019830
2L	2829708	2830607	FBgn0031464
2L	2855443	2856510	FBgn0015521
2L	2856542	2857742	FBgn0031474
2L	2873818	2874688	FBgn0051694
2L	2874689	2875311	FBgn0031478
2L	2877890	2878907	FBgn0051950
2L	2884782	2886292	FBgn0024947
2L	2886293	2887119	FBgn0041111
2L	2956983	2957575	FBgn0010263
2L	2969414	2970184	FBgn0024920
2L	2972216	2973209	FBgn0004584
2L	2976551	2977414	FBgn0031483
2L	2978882	2979800	FBgn0031485
2L	2987390	2988429	FBgn0025109
2L	2992414	2993502	FBgn0025681
2L	2998662	2999883	FBgn0025681
2L	3028788	3030897	FBgn0031494
2L	3037003	3037783	FBgn0031497
2L	3039416	3040528	FBgn0031500
2L	3055543	3056285	FBgn0027571
2L	3056562	3056836	FBgn0027571
2L	3108197	3108702	FBgn0005779
2L	3144510	3146268	FBgn0031505
2L	3158773	3159837	FBgn0011648
2L	3159869	3160575	FBgn0260817
2L	3161769	3162654	FBgn0051953
2L	3162697	3162971	FBgn0051953
2L	3162972	3164036	FBgn0014906
2L	3170837	3171500	FBgn0085435
2L	3303082	3304161	FBgn0031516
2L	3319539	3320120	FBgn0031519
2L	3372921	3374018	FBgn0085423
2L	3376171	3377498	FBgn0031529
2L	3449230	3450016	FBgn0031534
2L	3451910	3452889	FBgn0031535
2L	3457012	3457478	FBgn0031537
2L	3465612	3466409	FBgn0005616
2L	3469646	3470781	FBgn0051776
2L	3472361	3472746	FBgn0051956
2L	3480051	3480513	FBgn0022073
2L	3480694	3481040	FBgn0022073
2L	3514333	3515199	FBgn0031544
2L	3529973	3531140	FBgn0031549
2L	3534067	3534497	FBgn0031550
2L	3538161	3540608	FBgn0024244
2L	3580535	3581002	FBgn0004892
2L	3606583	3607128	FBgn0002985
2L	3618683	3619434	FBgn0015663
2L	3632464	3632812	FBgn0031554
2L	3648103	3648377	FBgn0000721
2L	3656598	3657030	FBgn0000721
2L	3657107	3657736	FBgn0000721
2L	3711288	3711796	FBgn0015376
2L	3711797	3713762	FBgn0051955
2L	3771562	3771956	FBgn0004893
2L	3772703	3773127	FBgn0004893
2L	3784718	3786082	FBgn0051958
2L	3786083	3786200	FBgn0051958
2L	3786201	3786593	FBgn0051958
2L	3787333	3787607	FBgn0051958
2L	3803051	3803977	FBgn0021800
2L	3813064	3813656	FBgn0031573
2L	3813657	3814098	FBgn0031573
2L	3825152	3826054	FBgn0003430
2L	3834905	3837118	FBgn0004567
2L	3861981	3863321	FBgn0031574
2L	3867285	3868115	FBgn0031575
2L	3872089	3872971	FBgn0051957
2L	3889603	3890486	FBgn0000256
2L	4019563	4020135	FBgn0000547
2L	4030147	4030580	FBgn0000547
2L	4031287	4031561	FBgn0000547
2L	4031630	4032099	FBgn0000547
2L	4179349	4179816	FBgn0051961
2L	4187694	4188391	FBgn0040102
2L	4197500	4198671	FBgn0031589
2L	4221333	4221840	FBgn0001075
2L	4222759	4223264	FBgn0031590
2L	4223881	4224396	FBgn0031590
2L	4226638	4228223	FBgn0003941
2L	4282564	4282879	FBgn0010473
2L	4333288	4333813	FBgn0020762
2L	4345368	4346163	FBgn0031596
2L	4382476	4383011	FBgn0031597
2L	4385813	4387637	FBgn0031599
2L	4393373	4394471	FBgn0031600
2L	4402826	4403411	FBgn0031601
2L	4403412	4403718	FBgn0031601
2L	4441788	4442220	FBgn0259958
2L	4442240	4442745	FBgn0031603
2L	4444403	4445057	FBgn0031604
2L	4448741	4449261	FBgn0025684
2L	4453995	4455070	FBgn0031607
2L	4457768	4460308	FBgn0053002
2L	4462993	4463813	FBgn0031609
2L	4465010	4465367	FBgn0031611
2L	4614020	4614569	FBgn0053196
2L	4660933	4661436	FBgn0031619
2L	4794098	4794772	FBgn0031628
2L	4794773	4795042	FBgn0031628
2L	4810009	4810477	FBgn0031630
2L	4811256	4812196	FBgn0031630
2L	4812269	4812805	FBgn0031630
2L	4817642	4818897	FBgn0031631
2L	4830502	4831128	FBgn0031633
2L	4837564	4838763	FBgn0031635
2L	4846935	4848143	FBgn0031638
2L	4850112	4850897	FBgn0031639
2L	4882514	4883829	FBgn0031643
2L	4908154	4908704	FBgn0031646
2L	4944976	4945949	FBgn0031651
2L	4965222	4965858	FBgn0083961
2L	4967294	4969553	FBgn0031656
2L	4970717	4972094	FBgn0010607
2L	4976682	4977669	FBgn0031662
2L	4980946	4981925	FBgn0031664
2L	4997348	4997998	FBgn0053113
2L	5000584	5001608	FBgn0053113
2L	5003999	5004470	FBgn0053113
2L	5009381	5010208	FBgn0053113
2L	5010209	5011378	FBgn0031668;FBgn0259719
2L	5042738	5043725	FBgn0031674;FBgn0053995
2L	5052248	5053263	FBgn0031676
2L	5054530	5055437	FBgn0031677
2L	5057936	5058605	FBgn0031678
2L	5059375	5060872	FBgn0028694
2L	5070222	5071605	FBgn0028696
2L	5092850	5094417	FBgn0031681
2L	5096251	5096753	FBgn0031683
2L	5099718	5100387	FBgn0031684
2L	5237197	5237509	FBgn0051971
2L	5269993	5270752	FBgn0003716
2L	5270834	5271630	FBgn0003716
2L	5278176	5279399	FBgn0000228
2L	5291895	5293061	FBgn0016076
2L	5324626	5327703	FBgn0015031
2L	5365729	5366153	FBgn0016920
2L	5366193	5366622	FBgn0016920
2L	5376414	5377194	FBgn0016660
2L	5403258	5404141	FBgn0016660
2L	5421280	5421955	FBgn0086033
2L	5421956	5422220	FBgn0086033
2L	5460752	5462008	FBgn0005511
2L	5519666	5520613	FBgn0000318
2L	5523426	5524624	FBgn0031711
2L	5524625	5525010	FBgn0031711
2L	5525730	5526501	FBgn0051989
2L	5526903	5527177	FBgn0051648
2L	5527263	5527770	FBgn0051648
2L	5531989	5532563	FBgn0031713
2L	5541864	5542138	FBgn0014189
2L	5542139	5543387	FBgn0002525
2L	5546731	5547209	FBgn0031717
2L	5623862	5624823	FBgn0031726
2L	5720811	5721432	FBgn0024191
2L	5723648	5725102	FBgn0031736
2L	5770999	5771509	FBgn0031737
2L	5799523	5801060	FBgn0031738
2L	5801371	5802507	FBgn0031739
2L	5804082	5804356	FBgn0031741
2L	5906610	5907555	FBgn0043362
2L	5942963	5944260	FBgn0001128
2L	5948723	5949795	FBgn0031752
2L	5980252	5982207	FBgn0000308
2L	5982265	5982659	FBgn0001942
2L	5985786	5986770	FBgn0001941
2L	5998953	6000472	FBgn0031759
2L	6024773	6025201	FBgn0031764
2L	6036635	6038341	FBgn0031766
2L	6045679	6046638	FBgn0000052
2L	6047661	6049148	FBgn0029161;FBgn0085208
2L	6050187	6051349	FBgn0031769
2L	6062372	6063162	FBgn0031771
2L	6068696	6069665	FBgn0031776
2L	6070217	6071496	FBgn0028419
2L	6082817	6083091	FBgn0028420
2L	6098565	6100466	FBgn0031779
2L	6124455	6124766	FBgn0031781
2L	6124915	6125384	FBgn0031781
2L	6252598	6253023	FBgn0053531
2L	6323199	6324688	FBgn0021873
2L	6337618	6339193	FBgn0031799
2L	6343194	6343941	FBgn0031800
2L	6356276	6356783	FBgn0031803
2L	6356893	6357588	FBgn0031804
2L	6411825	6412179	FBgn0031811
2L	6424222	6424568	FBgn0031812
2L	6448031	6448502	FBgn0031813
2L	6448503	6448938	FBgn0031813
2L	6455157	6456789	FBgn0031814
2L	6467243	6468325	FBgn0031817
2L	6473308	6474093	FBgn0259749
2L	6474094	6474760	FBgn0259749
2L	6476475	6477359	FBgn0031818
2L	6479441	6482004	FBgn0086357
2L	6488373	6489388	FBgn0027496
2L	6490494	6491501	FBgn0051638
2L	6497872	6498970	FBgn0051637
2L	6526771	6527472	FBgn0000320
2L	6557074	6558307	FBgn0031830
2L	6561390	6562683	FBgn0026585
2L	6565896	6566809	FBgn0031834
2L	6610622	6611300	FBgn0031836
2L	6612311	6612729	FBgn0031836
2L	6622523	6623201	FBgn0085374
2L	6647870	6649732	FBgn0051635
2L	6657977	6658759	FBgn0028467
2L	6673296	6674349	FBgn0085339
2L	6677300	6678149	FBgn0031848
2L	6684031	6685233	FBgn0028703
2L	6717080	6717432	FBgn0031851
2L	6717433	6717938	FBgn0031851
2L	6722644	6724437	FBgn0025777
2L	6724438	6724549	FBgn0046704
2L	6786390	6787394	FBgn0015776
2L	6787428	6787778	FBgn0015776
2L	6794090	6794522	FBgn0015777
2L	6797090	6798098	FBgn0015777
2L	6851635	6852784	FBgn0017551
2L	6853684	6854306	FBgn0086451
2L	6907317	6908367	FBgn0042092
2L	6913720	6914779	FBgn0011737
2L	6918448	6918958	FBgn0026196
2L	6918959	6919469	FBgn0026196
2L	6919718	6920721	FBgn0028554
2L	6920722	6922423	FBgn0004838
2L	6944861	6945524	FBgn0031871
2L	6948378	6948992	FBgn0031872
2L	6949593	6950269	FBgn0031873
2L	6950270	6950776	FBgn0020616
2L	6956527	6957470	FBgn0031875
2L	6960242	6960516	FBgn0031877
2L	6963602	6964677	FBgn0031878
2L	6966287	6966596	FBgn0026170
2L	6966994	6967620	FBgn0026170
2L	6967621	6968803	FBgn0026170
2L	6971322	6972097	FBgn0016978
2L	7009686	7010263	FBgn0031879
2L	7012867	7013500	FBgn0031880
2L	7026715	7028067	FBgn0051908
2L	7029043	7029317	FBgn0031881
2L	7032114	7033549	FBgn0031883
2L	7037576	7038633	FBgn0022201
2L	7041748	7042806	FBgn0051630
2L	7048914	7049746	FBgn0051630
2L	7055986	7056792	FBgn0031885
2L	7063126	7064307	FBgn0040954
2L	7065372	7066202	FBgn0031886
2L	7181451	7182737	FBgn0031893
2L	7194117	7194737	FBgn0031895
2L	7203761	7204973	FBgn0031896
2L	7219464	7219896	FBgn0031897
2L	7219897	7220666	FBgn0031897
2L	7222667	7223257	FBgn0243517
2L	7258059	7258526	FBgn0051909
2L	7281093	7282156	FBgn0010453
2L	7306350	7307374	FBgn0004009
2L	7387782	7388892	FBgn0031904
2L	7409931	7410278	FBgn0031909
2L	7410895	7411917	FBgn0031910
2L	7411918	7412710	FBgn0028387
2L	7422552	7422903	FBgn0067719
2L	7423153	7423617	FBgn0067719
2L	7424284	7425437	FBgn0067719
2L	7426055	7427550	FBgn0031912
2L	7437173	7437483	FBgn0031914
2L	7495721	7496624	FBgn0260486
2L	7530304	7531165	FBgn0011283
2L	7533948	7535675	FBgn0011283
2L	7576562	7576836	FBgn0085403
2L	7576837	7577390	FBgn0085403
2L	7641518	7641873	FBgn0031927
2L	7702498	7703040	FBgn0041181
2L	7782820	7783388	FBgn0031947
2L	7799549	7800782	FBgn0031951
2L	7809776	7810326	FBgn0031952
2L	7810327	7811722	FBgn0031952
2L	7820620	7820930	FBgn0027515
2L	7820931	7821938	FBgn0027515
2L	7821939	7822074	FBgn0027515
2L	7826787	7828363	FBgn0004177
2L	7828403	7829096	FBgn0004177
2L	7884799	7886768	FBgn0083968
2L	7976815	7977243	FBgn0031968
2L	7984012	7984555	FBgn0085450
2L	7998164	7999147	FBgn0031971
2L	8003979	8004515	FBgn0031972
2L	8010638	8011102	FBgn0054010
2L	8011189	8011463	FBgn0031975
2L	8028714	8028988	FBgn0031977
2L	8028989	8029184	FBgn0031977
2L	8029200	8031691	FBgn0044323
2L	8040414	8041483	FBgn0031979
2L	8042438	8043625	FBgn0031980
2L	8071189	8071872	FBgn0011230
2L	8071873	8073387	FBgn0013531
2L	8082456	8084481	FBgn0011219
2L	8126568	8127523	FBgn0031988
2L	8133887	8134598	FBgn0031988
2L	8156525	8157349	FBgn0051900
2L	8159260	8160202	FBgn0261064
2L	8161936	8163348	FBgn0031992
2L	8196614	8197357	FBgn0031995
2L	8198026	8199483	FBgn0031997
2L	8210770	8211754	FBgn0015299
2L	8212583	8213492	FBgn0032001
2L	8220482	8221061	FBgn0032005
2L	8239279	8240708	FBgn0032006
2L	8277594	8277974	FBgn0011902
2L	8300166	8300558	FBgn0003502
2L	8300630	8301295	FBgn0003502
2L	8301319	8301794	FBgn0003502
2L	8302102	8303234	FBgn0261020
2L	8303235	8303864	FBgn0032013
2L	8304953	8306282	FBgn0032014
2L	8307738	8308419	FBgn0032015
2L	8308420	8308528	FBgn0032016
2L	8310767	8311627	FBgn0032017
2L	8319576	8320947	FBgn0032020
2L	8326818	8327203	FBgn0032022
2L	8363933	8366655	FBgn0261437
2L	8370133	8370642	FBgn0032029
2L	8370643	8370834	FBgn0032029
2L	8374153	8374787	FBgn0032030
2L	8376619	8377348	FBgn0032032
2L	8381278	8383432	FBgn0032033
2L	8383788	8384737	FBgn0032035
2L	8400205	8400907	FBgn0051898
2L	8402842	8404245	FBgn0020497
2L	8414658	8416082	FBgn0032042
2L	8416119	8416393	FBgn0027932
2L	8437161	8438381	FBgn0002887;FBgn0043002
2L	8449390	8449937	FBgn0027780
2L	8463707	8465044	FBgn0029173
2L	8477636	8478459	FBgn0053194
2L	8478818	8479092	FBgn0053194
2L	8488676	8489334	FBgn0032047
2L	8511474	8512500	FBgn0032050
2L	8514483	8515272	FBgn0032051
2L	8517192	8517821	FBgn0032054
2L	8528185	8529211	FBgn0085470;FBgn0250903
2L	8534615	8535006	FBgn0028394
2L	8535583	8535857	FBgn0051604
2L	8541952	8542459	FBgn0051603
2L	8542460	8542613	FBgn0051603
2L	8685701	8686783	FBgn0260861
2L	8691313	8691787	FBgn0260861
2L	8709248	8709947	FBgn0004914
2L	8740197	8740860	FBgn0003209
2L	8740861	8741286	FBgn0003209
2L	8824975	8825721	FBgn0029123
2L	8888316	8889577	FBgn0085427
2L	8898336	8898649	FBgn0085427
2L	8898650	8899306	FBgn0085427
2L	8942876	8943732	FBgn0032076;FBgn0032077
2L	8958177	8958492	FBgn0032079
2L	8984561	8985232	FBgn0032084
2L	8997093	8998139	FBgn0040964
2L	9120453	9121003	FBgn0052982
2L	9166154	9167041	FBgn0032101
2L	9176227	9176701	FBgn0041092
2L	9252803	9253410	FBgn0032105
2L	9330122	9331405	FBgn0010314
2L	9393276	9393666	FBgn0032115
2L	9396340	9396810	FBgn0032115
2L	9430677	9431301	FBgn0032117
2L	9431302	9431797	FBgn0011232
2L	9448982	9449573	FBgn0053723
2L	9464466	9465436	FBgn0053723
2L	9490660	9491249	FBgn0004868
2L	9493731	9494083	FBgn0004868
2L	9494532	9496237	FBgn0032120
2L	9520662	9521728	FBgn0032123
2L	9539862	9540565	FBgn0032124
2L	9567222	9567612	FBgn0032129
2L	9568444	9568753	FBgn0032130
2L	9576378	9577353	FBgn0028479
2L	9612422	9612888	FBgn0040070
2L	9613105	9613758	FBgn0040070
2L	9616612	9617320	FBgn0032135
2L	9698541	9701137	FBgn0015393
2L	9705779	9706087	FBgn0051710
2L	9710833	9712013	FBgn0032138
2L	9731221	9731693	FBgn0032139
2L	9757791	9758851	FBgn0022720
2L	9758852	9758966	FBgn0022720
2L	9758967	9759681	FBgn0022720
2L	9762862	9764017	FBgn0025117
2L	9782084	9782755	FBgn0032147
2L	9790369	9791486	FBgn0032149
2L	9792357	9793798	FBgn0032150
2L	9887599	9888348	FBgn0029174
2L	9890396	9891336	FBgn0032153
2L	9893265	9893744	FBgn0032154
2L	9894486	9895814	FBgn0010520
2L	9897172	9897688	FBgn0004867
2L	9912272	9913176	FBgn0032157
2L	9917876	9918913	FBgn0025700
2L	9921468	9922017	FBgn0032162
2L	9937829	9939292	FBgn0051713
2L	9953883	9954509	FBgn0032168
2L	9956839	9957707	FBgn0032170
2L	9963404	9963903	FBgn0032172
2L	9963904	9964095	FBgn0032172
2L	9966781	9967807	FBgn0011272
2L	9983954	9984262	FBgn0000180
2L	9984526	9984917	FBgn0040965
2L	10002614	10004383	FBgn0043456
2L	10009002	10010163	FBgn0011584
2L	10056425	10057657	FBgn0011823
2L	10143300	10144009	FBgn0032187
2L	10165965	10166431	FBgn0032188
2L	10200410	10201557	FBgn0032189
2L	10203872	10205237	FBgn0085188
2L	10206616	10207671	FBgn0032191
2L	10208818	10209397	FBgn0032192
2L	10210228	10211177	FBgn0032193
2L	10211178	10211299	FBgn0032194
2L	10220281	10222938	FBgn0250843
2L	10226291	10227722	FBgn0032196
2L	10230782	10232945	FBgn0032197
2L	10238577	10239910	FBgn0004419
2L	10246619	10247526	FBgn0024248
2L	10249997	10251247	FBgn0051717
2L	10255450	10256506	FBgn0032200
2L	10260236	10261680	FBgn0026379
2L	10261681	10261931	FBgn0026379
2L	10263183	10263962	FBgn0011305
2L	10263963	10264688	FBgn0032202
2L	10264744	10265061	FBgn0259482
2L	10265091	10265444	FBgn0259482
2L	10265989	10266338	FBgn0032204
2L	10266339	10266507	FBgn0032204
2L	10266635	10266994	FBgn0032204
2L	10267978	10269380	FBgn0032205
2L	10269611	10269919	FBgn0260750
2L	10269920	10270464	FBgn0260750
2L	10276643	10279464	FBgn0260749
2L	10279465	10279609	FBgn0260749
2L	10292013	10293006	FBgn0032208
2L	10299314	10300131	FBgn0032210
2L	10303569	10304806	FBgn0005322
2L	10306335	10307293	FBgn0032214
2L	10311498	10312837	FBgn0032215
2L	10313889	10315414	FBgn0032217
2L	10327518	10328754	FBgn0011703
2L	10331146	10331983	FBgn0032222
2L	10332635	10332909	FBgn0032223
2L	10332910	10334480	FBgn0032223
2L	10334510	10334899	FBgn0032223
2L	10338711	10339758	FBgn0019932
2L	10341431	10341980	FBgn0051715
2L	10342087	10342361	FBgn0032224
2L	10356219	10357312	FBgn0032229
2L	10362206	10363885	FBgn0003087
2L	10364131	10364870	FBgn0032230
2L	10366011	10367066	FBgn0032231
2L	10375449	10376628	FBgn0053303
2L	10379588	10380789	FBgn0032234
2L	10385659	10388652	FBgn0032236
2L	10395637	10396566	FBgn0032237
2L	10396567	10397303	FBgn0051716
2L	10403593	10404183	FBgn0032240;FBgn0067622
2L	10404617	10405320	FBgn0032240;FBgn0067622
2L	10405321	10405438	FBgn0032240;FBgn0067622
2L	10405439	10405607	FBgn0032240;FBgn0067622
2L	10405608	10406060	FBgn0051718
2L	10406897	10408776	FBgn0003942
2L	10413067	10414368	FBgn0032242
2L	10418653	10419684	FBgn0032244
2L	10422302	10423825	FBgn0032246
2L	10426133	10427227	FBgn0010083
2L	10430492	10431672	FBgn0032248
2L	10435454	10438213	FBgn0027052
2L	10438769	10439903	FBgn0032251
2L	10476829	10477384	FBgn0032256
2L	10479750	10480375	FBgn0032256
2L	10482842	10483611	FBgn0026431
2L	10488384	10489216	FBgn0032259
2L	10506377	10507515	FBgn0086347
2L	10516282	10517853	FBgn0021953
2L	10671499	10671773	FBgn0040496
2L	10671774	10671888	FBgn0040496
2L	10677189	10677575	FBgn0040496
2L	10728576	10729326	FBgn0032290
2L	10731979	10732487	FBgn0032292
2L	10732535	10733041	FBgn0032293
2L	10735834	10737632	FBgn0032295
2L	10743603	10744561	FBgn0032296
2L	10767792	10768344	FBgn0015320
2L	10769482	10770534	FBgn0032298
2L	10842045	10842825	FBgn0032305
2L	10850268	10851350	FBgn0004363
2L	10856374	10856765	FBgn0027453
2L	10857782	10858876	FBgn0027363
2L	10964137	10965179	FBgn0053507
2L	10967424	10968737	FBgn0053129
2L	10969707	10971015	FBgn0032321
2L	10975419	10975802	FBgn0000018
2L	10976003	10977307	FBgn0041781
2L	10985952	10986260	FBgn0004872
2L	10986889	10988415	FBgn0026148
2L	10988416	10988527	FBgn0026148
2L	10988799	10989844	FBgn0026147
2L	11003608	11005338	FBgn0015756
2L	11010413	11011668	FBgn0032329
2L	11090751	11091806	FBgn0032339
2L	11100543	11101044	FBgn0032340
2L	11106245	11107245	FBgn0032341
2L	11119998	11120766	FBgn0027582
2L	11123126	11124160	FBgn0260937
2L	11129905	11131105	FBgn0028700
2L	11171491	11172438	FBgn0014076
2L	11178455	11179459	FBgn0032354
2L	11268592	11270169	FBgn0040232
2L	11271244	11271801	FBgn0040233;FBgn0052831
2L	11277761	11278191	FBgn0032358
2L	11279678	11280854	FBgn0032358
2L	11281771	11282505	FBgn0020270
2L	11358447	11358915	FBgn0000287
2L	11445275	11446357	FBgn0004579
2L	11446385	11446739	FBgn0004579
2L	11446740	11446858	FBgn0004579
2L	11447060	11448090	FBgn0004579
2L	11474370	11475390	FBgn0003313
2L	11498604	11499199	FBgn0032361
2L	11499200	11499354	FBgn0032361
2L	11516627	11518269	FBgn0032364
2L	11806229	11806737	FBgn0020309
2L	11806808	11807157	FBgn0020309
2L	11807233	11807822	FBgn0020309
2L	11808176	11809763	FBgn0020309
2L	11813140	11814621	FBgn0032378
[truncated: 4,319 more rows]

## Sheet: Sd ChIP Peaks
Sd EA=W						Sd W>EA						Sd EA>W
Chromosome	Peak Start	Peak Stop	Putative Target Gene(s)			Chromosome	Peak Start	Peak Stop	Putative Target Gene(s)			Chromosome	Peak Start	Peak Stop	Putative Target Gene(s)
4	64061	65005	FBgn0025740			3R	917162	918704	FBgn0010313			X	17212305	17212883	FBgn0004854
4	65223	66044	FBgn0025740			2L	14381532	14382549	FBgn0020258			2L	10439038	10439427	FBgn0032251
4	76702	77251	FBgn0004859			3R	2775759	2777290	FBgn0260642			2R	11685848	11686395	FBgn0050321
4	80670	81103	FBgn0004859			2R	15789678	15791242	FBgn0034477			2R	12439260	12439685	FBgn0034135
4	83876	84429	FBgn0017545			2L	5249328	5250049	FBgn0046776			2L	14581944	14582410	FBgn0028912
4	87645	88197	FBgn0017545			2L	15363287	15364404	FBgn0032563			X	1274605	1274991	FBgn0052813
4	89063	90487	FBgn0085432			3L	12046435	12048674	FBgn0041096			X	17264874	17265187	FBgn0011758
4	150475	150997	FBgn0011747			2R	8796204	8798578	FBgn0010488			2L	3004629	3005012	FBgn0031488
4	152355	152629	FBgn0052000			X	15700883	15702191	FBgn0003345			3R	3737919	3738111	FBgn0004901
4	199908	200223	FBgn0039889			X	17444163	17444991	FBgn0030843			2L	13394770	13395238	FBgn0032518
4	200274	200548	FBgn0039889			3R	21380503	21381633	FBgn0039344			2L	14519185	14519582	FBgn0011864
4	214371	214736	FBgn0039890			2L	19321364	19322368	FBgn0032769			2L	16620216	16620605	FBgn0032590
4	226270	226924	FBgn0051998			3L	621996	623046	FBgn0016715			3R	11665053	11665327	FBgn0038371
4	230432	231019	FBgn0024811			3R	17434225	17434872	FBgn0013984			3R	18984837	18985111	FBgn0039058
4	334282	334962	FBgn0039902			3R	11936281	11937356	FBgn0010379			X	16446864	16447138	FBgn0011742
4	335141	335685	FBgn0052850			2L	18652868	18653664	FBgn0032693			2L	14558415	14558799	FBgn0028913
4	378796	380937	FBgn0259214			X	1142421	1143522	FBgn0026876			3R	1605474	1605762	FBgn0037374
4	464239	464823	FBgn0039907			3R	22996997	22997736	FBgn0003482			2R	8674498	8674857	FBgn0003326
4	466085	466397	FBgn0016126			2R	20723978	20724721	FBgn0035070			3L	16371018	16371375	FBgn0036621
4	466398	466546	FBgn0016126			3R	24361749	24363174	FBgn0003137			3L	21821504	21821812	FBgn0052448
4	487230	487883	FBgn0026262			3R	19969432	19970021	FBgn0039155			2R	10316689	10316963	FBgn0013725
4	487884	488237	FBgn0041005			X	5894453	5895908	FBgn0027546			3L	8289263	8289537	FBgn0015793
4	502080	503816	FBgn0039908			2L	3557830	3559353	FBgn0024244			2R	2555085	2555437	FBgn0033085;FBgn0033086
4	506688	507947	FBgn0039908			2L	1426371	1427423	FBgn0003926			2R	19756326	19756600	FBgn0025352
4	509289	509720	FBgn0039908			3R	12886431	12887580	FBgn0020493			2R	18962013	18962403	FBgn0003062
4	509739	510013	FBgn0039908			X	18156932	18157666	FBgn0030905			3R	19157139	19157413	FBgn0003118
4	521978	522564	FBgn0004607			3L	8814806	8815929	FBgn0011577			2L	2182446	2182759	FBgn0000097
4	528453	529475	FBgn0004607			2R	19760061	19760686	FBgn0011236			4	71069	71343	FBgn0004859
4	537211	538243	FBgn0004607			3R	18019173	18020607	FBgn0038934			3L	17396599	17396873	FBgn0026197
4	577930	579010	FBgn0026869			2R	18144928	18146210	FBgn0020307			2R	6708145	6708495	FBgn0033554
4	579225	579499	FBgn0022361			2R	8772146	8772986	FBgn0003975			2L	10988253	10988604	FBgn0026148
4	591122	592299	FBgn0039909			2R	20724722	20725386	FBgn0035070			2L	6066316	6066433	FBgn0031774
4	592300	592545	FBgn0040324			X	20109852	20110478	FBgn0031097			2R	1929920	1930039	FBgn0033055
4	646094	646933	FBgn0039914			2R	7650413	7651235	FBgn0033650			3L	1683395	1683669	FBgn0035256
4	680307	681985	FBgn0051992			3L	420141	421455	FBgn0035139			2L	107002	107276	FBgn0005278
4	683391	684584	FBgn0024728			3L	13165055	13166308	FBgn0086916			3R	10354675	10354949	FBgn0038237
4	691279	692128	FBgn0024728			3L	19696207	19697040	FBgn0260653			X	9054437	9054749	FBgn0040931
4	717035	718101	FBgn0005558			3R	8139350	8140576	FBgn0038011			3R	21477311	21477585	FBgn0067681
4	718102	718484	FBgn0005558			3L	13175433	13176674	FBgn0086916			X	514382	514656	FBgn0025633
4	808168	808442	FBgn0039923			2L	17748797	17749922	FBgn0015609			2L	8381278	8381552	FBgn0027094
4	808443	808554	FBgn0039923			3L	675051	676079	FBgn0035151			2L	71938	72212	FBgn0031213
4	808555	809610	FBgn0039923			2R	19188027	19188999	FBgn0034842			2L	2195115	2195389	FBgn0085201
4	854479	855032	FBgn0039938			2R	13721750	13722528	FBgn0041585			2L	14519583	14519705	FBgn0011864
4	855107	855461	FBgn0039938			X	2356509	2357336	FBgn0040388			2R	5053752	5053866	FBgn0033389
4	855467	856073	FBgn0039938			3L	14971387	14972186	FBgn0036459			3L	14967636	14967910	FBgn0040296
4	856241	856515	FBgn0039938			3R	19970022	19970776	FBgn0039155			3R	5328618	5328933	FBgn0014380
4	887542	887928	FBgn0039936			X	13433213	13435206	FBgn0030494			2L	14022565	14022839	FBgn0051840
4	925224	926057	FBgn0025726			3L	14343747	14344681	FBgn0036421			2R	12839656	12839930	FBgn0085220
4	950990	951979	FBgn0023213			3L	15755402	15756141	FBgn0010105			X	1905861	1906135	FBgn0010110
4	980267	980806	FBgn0052016			3L	5855075	5856357	FBgn0035641			3R	6678643	6678917	FBgn0037841
4	1000473	1000747	FBgn0039932			2R	14200016	14200282	FBgn0040737			3R	12371518	12371792	FBgn0038445
4	1047307	1048694	FBgn0025741			2L	6082004	6082466	FBgn0028420			X	21220963	21221237	FBgn0015527
4	1051320	1052001	FBgn0039929			3R	17989430	17990214	FBgn0051163			2R	717023	717297	FBgn0033000
4	1052067	1052839	FBgn0010217			2R	14115542	14116307	FBgn0000658			2R	16881654	16881928	FBgn0034569
4	1071985	1072259	FBgn0004624			3L	22145191	22145924	FBgn0037152			X	4541935	4542209	FBgn0029718
4	1081380	1081766	FBgn0011642			2R	11126825	11127661	FBgn0259878			3L	1682846	1683120	FBgn0035256
4	1105338	1105846	FBgn0024913			3L	16477413	16478503	FBgn0004569			X	18406636	18406910	FBgn0030932
4	1143981	1144885	FBgn0013749			2L	7306512	7307179	FBgn0004009			3R	26175813	26176087	FBgn0015221
4	1202145	1202809	FBgn0002521			2R	10810657	10811280	FBgn0027596
4	1217535	1217926	FBgn0039924			2L	78625	79516	FBgn0031214
4	1235317	1235827	FBgn0053653			2R	8910863	8911563	FBgn0033788
3L	21825	22489	FBgn0052475			3R	25345971	25346687	FBgn0039669
3L	39910	40337	FBgn0052475			2L	11454113	11455135	FBgn0004579
3L	40338	40763	FBgn0052475			3L	11321258	11322121	FBgn0036154
3L	73238	74113	FBgn0035097			3R	20092237	20093338	FBgn0051130
3L	128380	129296	FBgn0020386			X	18869786	18870454	FBgn0052541;FBgn0260232
3L	129297	130040	FBgn0020386			3R	14815401	14816796	FBgn0026239
3L	130041	130789	FBgn0020386			2R	7448617	7449404	FBgn0082993
3L	130793	132699	FBgn0020386			3R	14300524	14301779	FBgn0053541
3L	139545	140349	FBgn0035099			X	18434526	18435082	FBgn0000242
3L	140392	141056	FBgn0035099			X	17401204	17401838	FBgn0030842
3L	141057	141627	FBgn0035099			2L	3559354	3559860	FBgn0024244
3L	146043	146591	FBgn0035099			2R	6773904	6774475	FBgn0050020
3L	174164	174815	FBgn0035102			2L	14460435	14461227	FBgn0028844
3L	184057	184990	FBgn0083976;FBgn0083992			3R	7746185	7746866	FBgn0037964
3L	199012	199409	FBgn0035106			3R	25110090	25111125	FBgn0039659
3L	199448	200597	FBgn0035107			3R	13650549	13651628	FBgn0051246
3L	205753	206264	FBgn0035109			2L	7359987	7360612	FBgn0031903
3L	212293	212567	FBgn0035111			2R	2449577	2450357	FBgn0033076
3L	246643	247269	FBgn0000541			3R	25083932	25084662	FBgn0003525
3L	257655	258671	FBgn0035120			3L	14357002	14357910	FBgn0036421
3L	262619	265213	FBgn0035121			2R	18146211	18147088	FBgn0020307
3L	271191	272133	FBgn0029002			3R	2777427	2778015	FBgn0260642
3L	291993	292693	FBgn0259743			3L	10933222	10933813	FBgn0054050
3L	324406	325001	FBgn0052344			2L	11181965	11182845	FBgn0032354
3L	325002	325148	FBgn0052344			2L	7318451	7319638	FBgn0004009
3L	327586	328304	FBgn0052343			2R	4624742	4625806	FBgn0261267
3L	329238	329512	FBgn0035133			3L	6306490	6307528	FBgn0041625
3L	329513	329633	FBgn0035133			3L	623047	623518	FBgn0016715
3L	332206	332829	FBgn0035131			3L	6762901	6764285	FBgn0052392
3L	346672	347989	FBgn0023000			3L	1030522	1031110	FBgn0035181
3L	361188	361462	FBgn0035136			2R	8776077	8777462	FBgn0003975
3L	361463	361624	FBgn0035137			2R	12718683	12719467	FBgn0046815
3L	442033	442385	FBgn0065092			3R	15113197	15113745	FBgn0038695
3L	488120	488699	FBgn0085296			3R	26668470	26669130	FBgn0003720
3L	489585	490779	FBgn0085296			3L	13221340	13222327	FBgn0023095
3L	539429	540204	FBgn0001316			2R	18147089	18147727	FBgn0020307
3L	540205	541237	FBgn0035140			3R	3148050	3148709	FBgn0037498
3L	542773	543730	FBgn0035142			2L	11175050	11175708	FBgn0032354
3L	550247	550767	FBgn0035142			3L	12605234	12606181	FBgn0015919
3L	592709	593529	FBgn0035145			3L	4070761	4071428	FBgn0024179
3L	607098	610217	FBgn0016715			X	12628069	12628991	FBgn0024308
3L	616174	617119	FBgn0016715			2R	18198598	18199298	FBgn0034718
3L	617120	617486	FBgn0016715			2L	8535706	8536078	FBgn0051604
3L	617517	619108	FBgn0016715			2R	17440933	17442200	FBgn0260477
3L	619109	621995	FBgn0016715			3L	12536377	12537242	FBgn0036301
3L	626077	628939	FBgn0064191			2L	15407707	15408296	FBgn0028891
3L	638630	641879	FBgn0064191			3L	16483353	16483981	FBgn0260388
3L	652598	652907	FBgn0035148			3L	727762	728470	FBgn0035160
3L	652908	653063	FBgn0035148			3R	25345268	25345970	FBgn0039669
3L	653805	654603	FBgn0035149			2L	12646030	12646779	FBgn0004394
3L	673258	674152	FBgn0035151			3L	18081047	18081563	FBgn0085282
3L	680038	680819	FBgn0035151			3R	11476405	11476947	FBgn0053207
3L	692655	693202	FBgn0260862			3L	8649469	8650491	FBgn0000121
3L	710425	710823	FBgn0025676			3L	20928530	20929333	FBgn0037035
3L	711515	712451	FBgn0035159			3L	5828048	5828949	FBgn0003984
3L	732201	732872	FBgn0035160			X	18435083	18435419	FBgn0000242
3L	748328	749778	FBgn0000575			3R	10485013	10485570	FBgn0038251
3L	760225	761991	FBgn0052480			3R	3157050	3157868	FBgn0051496
3L	833061	834441	FBgn0260755			2R	3477320	3477978	FBgn0261385
3L	835455	835814	FBgn0260756			X	12148758	12149387	FBgn0052655
3L	837454	838076	FBgn0035165			2R	11124042	11124753	FBgn0259878
3L	850726	851754	FBgn0035169			X	3728689	3729198	FBgn0029679
3L	871525	873245	FBgn0052479			2R	8771592	8772145	FBgn0003975
3L	1031665	1032645	FBgn0035181			3L	19155289	19156276	FBgn0052203
3L	1034654	1035157	FBgn0024277			3L	4158016	4159109	FBgn0259986
3L	1096096	1096370	FBgn0004870			X	19253715	19254263	FBgn0031016
3L	1096371	1096942	FBgn0004870			3R	25925858	25926257	FBgn0040625
3L	1177889	1178351	FBgn0025525			3R	3136589	3137170	FBgn0259172
3L	1247089	1248376	FBgn0035194			X	3331781	3332367	FBgn0029658
3L	1295354	1296140	FBgn0035202			3L	14629634	14630225	FBgn0041604
3L	1302381	1303017	FBgn0010333			2R	10353799	10354655	FBgn0033939
3L	1307111	1307822	FBgn0035204			3L	19040133	19040488	FBgn0002945
3L	1313047	1313321	FBgn0035206			3R	21831785	21833183	FBgn0002733
3L	1334662	1335516	FBgn0010786			3L	1090294	1091042	FBgn0004870
3L	1336382	1336737	FBgn0035211			2L	14386029	14387183	FBgn0020258
3L	1349194	1351078	FBgn0029514			3R	21585063	21585535	FBgn0066101
3L	1351079	1352512	FBgn0029514			2L	11050004	11050561	FBgn0040967
3L	1516873	1517806	FBgn0011204			3R	13968197	13969093	FBgn0038567
3L	1545456	1545730	FBgn0052313			3R	4295304	4295766	FBgn0250829
3L	1545814	1546735	FBgn0041342			2R	14178459	14179577	FBgn0034322
3L	1558061	1559267	FBgn0035232			X	18433806	18434525	FBgn0000242
3L	1568378	1568843	FBgn0035235			X	5781140	5781644	FBgn0029820
3L	1568844	1569353	FBgn0035236			2L	19225168	19225954	FBgn0015380
3L	1638994	1640073	FBgn0013753			X	15591016	15591980	FBgn0030668
3L	1729790	1731050	FBgn0027594			3L	6464929	6465517	FBgn0035700
3L	1738395	1738669	FBgn0035266			2R	15800634	15801733	FBgn0034477
3L	1746198	1746977	FBgn0035267			3L	2817856	2818435	FBgn0035376
3L	1755233	1755857	FBgn0022702			2R	3634162	3634891	FBgn0042135
3L	1755895	1756489	FBgn0035268			2R	2982591	2983565	FBgn0028642
3L	1775112	1775386	FBgn0035270			X	18445681	18446898	FBgn0052546
3L	1775387	1775509	FBgn0027903			2L	12578136	12578872	FBgn0085424
3L	1794398	1794834	FBgn0024510			2R	1880934	1881949	FBgn0033049
3L	1794835	1795775	FBgn0024510			2R	8833879	8834391	FBgn0004512
3L	1798307	1799263	FBgn0067864			3R	916301	917043	FBgn0010313
3L	1856742	1857245	FBgn0035283			3L	20649725	20650480	FBgn0037014
3L	1861466	1862406	FBgn0004636			3R	25331719	25332297	FBgn0039668
3L	1865092	1865569	FBgn0042712			3R	3990137	3990681	FBgn0001138
3L	1876107	1876533	FBgn0002183			3R	18024595	18025414	FBgn0038934
3L	1884752	1885110	FBgn0000109			3L	386987	387558	FBgn0260471
3L	1885159	1885946	FBgn0035289			3L	17571953	17572548	FBgn0086080
3L	1940786	1941255	FBgn0035294			X	13298591	13299112	FBgn0030484
3L	1941256	1941487	FBgn0035294			X	6246799	6247490	FBgn0086133
3L	1947297	1948123	FBgn0035295			3R	23510946	23511450	FBgn0046258
3L	2236605	2237725	FBgn0035318			3R	14946811	14947516	FBgn0038679
3L	2257229	2257935	FBgn0015359			X	10708429	10709029	FBgn0030235
3L	2262739	2263133	FBgn0035323			2R	4082413	4083149	FBgn0033275
3L	2265514	2266453	FBgn0000543			3L	19035346	19035458	FBgn0002945
3L	2371643	2372180	FBgn0035333			2R	11124754	11125377	FBgn0259878
3L	2552843	2553274	FBgn0010905			3R	26887822	26888578	FBgn0002413
3L	2553326	2553600	FBgn0010905			3L	19667923	19668588	FBgn0036899
3L	2553601	2554568	FBgn0010905			3L	6362272	6362976	FBgn0052398
3L	2585973	2586794	FBgn0010909			2R	18047792	18048443	FBgn0085235
3L	2586921	2587468	FBgn0024939			3L	5564179	5564871	FBgn0065097
3L	2588987	2590443	FBgn0016794			2L	3559861	3560282	FBgn0004892
3L	2599792	2600190	FBgn0035356			3R	2792025	2792745	FBgn0260642
3L	2631063	2631801	FBgn0250911;FBgn0035357			X	15698545	15699334	FBgn0003345
3L	2634906	2635806	FBgn0250911;FBgn0035357			X	14964389	14965057	FBgn0030607
3L	2635807	2636210	FBgn0250911;FBgn0035357			2L	2178487	2179030	FBgn0000097
3L	2651887	2652310	FBgn0259199			X	16111238	16111759	FBgn0000459
3L	2766252	2767333	FBgn0035370			3L	17413758	17414759	FBgn0027660
3L	2774094	2774607	FBgn0044452			X	1515624	1516125	FBgn0000210
3L	2801671	2802602	FBgn0035376			3L	12049089	12049635	FBgn0041096
3L	2805894	2806288	FBgn0035376			3R	2638265	2638732	FBgn0261503
3L	2808303	2809060	FBgn0035376			2L	12423303	12424183	FBgn0043841
3L	2820716	2821301	FBgn0035376			3R	14306839	14307354	FBgn0053541
3L	2821302	2821449	FBgn0035376			3L	8758714	8759386	FBgn0035924
3L	2821585	2821859	FBgn0035376			3R	26113145	26113667	FBgn0010113
3L	2823278	2823794	FBgn0035376			X	1028364	1028951	FBgn0040397
3L	2823795	2824337	FBgn0035377			3L	12602265	12602768	FBgn0015919
3L	2824460	2825039	FBgn0035377			3L	17235249	17235729	FBgn0036702
3L	2831271	2832125	FBgn0035377			2L	3781155	3781697	FBgn0051960
3L	2833368	2835361	FBgn0035377			3L	8661374	8661877	FBgn0001168
3L	2835362	2836390	FBgn0035377			2L	7358700	7359553	FBgn0031903
3L	2837493	2838487	FBgn0035377			2R	14497732	14498225	FBgn0050115
3L	3035063	3035535	FBgn0035388			X	14375499	14376051	FBgn0030569
3L	3035536	3035909	FBgn0035388			3R	21845804	21846547	FBgn0002609
3L	3059868	3060687	FBgn0035393			2R	8919763	8920400	FBgn0033788
3L	3070656	3071291	FBgn0052486			3L	16017586	16018365	FBgn0044028
3L	3071292	3071757	FBgn0035397			2R	12727983	12728680	FBgn0026754
3L	3071862	3072136	FBgn0035397			3R	7392434	7392976	FBgn0037912;FBgn0037913
3L	3075385	3076050	FBgn0035397			3R	25381429	25382047	FBgn0000492
3L	3076051	3076209	FBgn0035397			2L	6794129	6794635	FBgn0015777
3L	3076568	3077124	FBgn0035397			3L	12550985	12552069	FBgn0036302
3L	3127465	3128020	FBgn0026189			2L	382670	383386	FBgn0000061
3L	3147908	3149170	FBgn0012049			3R	11851560	11852111	FBgn0003117
3L	3159403	3160075	FBgn0035404			3L	18179800	18180197	FBgn0003997
3L	3164669	3165916	FBgn0052280			2L	6786350	6786927	FBgn0015776
3L	3178161	3179351	FBgn0035411			2L	15366330	15366866	FBgn0032563
3L	3192060	3193250	FBgn0035414			3L	377671	378175	FBgn0003749
3L	3194233	3194809	FBgn0001233			2R	18784260	18785007	FBgn0034797
3L	3197317	3198342	FBgn0035415			3R	25589938	25590403	FBgn0001297
3L	3222624	3223621	FBgn0035422			2R	17410355	17411065	FBgn0003731
3L	3223622	3223732	FBgn0035423			2L	21753503	21753886	FBgn0086779
3L	3224683	3226036	FBgn0035424			X	6119960	6120424	FBgn0029850
3L	3241499	3243117	FBgn0035426			3L	15240732	15242049	FBgn0029114
3L	3245665	3246200	FBgn0035426			2R	14144555	14145060	FBgn0003022
3L	3246665	3247136	FBgn0035426			2R	7415321	7416699	FBgn0000577
3L	3247991	3248226	FBgn0067709			2R	2758944	2759538	FBgn0033109
3L	3248227	3248850	FBgn0067709			3L	18006342	18007002	FBgn0086081
3L	3248953	3249227	FBgn0067709			2R	1639594	1640084	FBgn0022288
3L	3249228	3249969	FBgn0067709			3R	25334759	25335262	FBgn0039668
3L	3303354	3304088	FBgn0035432			3R	886132	886826	FBgn0010313
3L	3318677	3320046	FBgn0035435			X	17662046	17662591	FBgn0024184
3L	3326140	3326414	FBgn0035438			2R	3033316	3033749	FBgn0024294
3L	3336198	3337523	FBgn0004167			3L	8652598	8653137	FBgn0000121
3L	3341918	3342655	FBgn0004167			X	5920673	5921692	FBgn0003302
3L	3342679	3343384	FBgn0004167			2R	20842962	20843560	FBgn0035086
3L	3343417	3344115	FBgn0004167			3L	6839514	6840285	FBgn0086680
3L	3373824	3374527	FBgn0027616			2R	1614137	1614525	FBgn0000099
3L	3383582	3384797	FBgn0035445			X	18433390	18433779	FBgn0000242
3L	3384798	3385141	FBgn0035445			2L	18313624	18314370	FBgn0000636
3L	3385142	3385754	FBgn0035445			2R	6308905	6309937	FBgn0053474
3L	3389221	3390496	FBgn0035445			X	15569902	15570548	FBgn0030666
3L	3390497	3390682	FBgn0035445			X	2934956	2935338	FBgn0029649
3L	3390829	3391450	FBgn0035445			3L	20649176	20649724	FBgn0037014
3L	3391451	3391682	FBgn0035445			2R	1886625	1887488	FBgn0033049
3L	3394365	3395271	FBgn0035445			3L	16967402	16967874	FBgn0036683
3L	3417966	3418617	FBgn0014388			3L	6867542	6868121	FBgn0041194
3L	3423329	3423834	FBgn0014388			3R	25588110	25588618	FBgn0001297
3L	3471030	3471997	FBgn0035449			3L	2867782	2868329	FBgn0035378
3L	3515668	3515985	FBgn0005640			2L	17449632	17450592	FBgn0260632
3L	3542384	3543108	FBgn0005640			2R	2450358	2450704	FBgn0033076
3L	3784892	3785678	FBgn0052266			X	18446899	18447100	FBgn0052546
3L	3787149	3787583	FBgn0052266			3L	6957293	6957759	FBgn0261445
3L	3806036	3806710	FBgn0035461			3R	11469000	11469484	FBgn0038351
3L	3810047	3810941	FBgn0052262			2L	9203164	9203852	FBgn0051885
3L	3810942	3811721	FBgn0035464			3R	21565605	21566282	FBgn0051092
3L	3813591	3814723	FBgn0004888			3R	25088857	25089523	FBgn0003525
3L	3818247	3819212	FBgn0004875			3L	19671557	19672052	FBgn0036900
3L	3902812	3903484	FBgn0003943			X	19247581	19247961	FBgn0031016
3L	3909409	3909992	FBgn0035473			3R	16849190	16850049	FBgn0046763
3L	3937608	3938282	FBgn0035475			3R	10564956	10565703	FBgn0011217
3L	4003164	4003703	FBgn0035482			2R	10815064	10815657	FBgn0033983
3L	4040100	4040871	FBgn0035488			3R	16089465	16090596	FBgn0038780
3L	4092914	4093188	FBgn0035496			3R	20808720	20809433	FBgn0039257
3L	4102653	4103920	FBgn0035498			2R	14560813	14561242	FBgn0023214
3L	4108022	4108996	FBgn0028484			2L	12635778	12636250	FBgn0004394
3L	4121434	4122608	FBgn0035499			3R	21838037	21838657	FBgn0002732
3L	4138835	4139270	FBgn0003206			3L	6864204	6864901	FBgn0041194
3L	4167028	4167606	FBgn0011653			3L	5270327	5270875	FBgn0052423
3L	4186730	4187004	FBgn0028664			X	13206073	13206735	FBgn0085388
3L	4193482	4194150	FBgn0035507			3L	2800921	2801599	FBgn0035376
3L	4252447	4254630	FBgn0041171			3L	12552070	12552638	FBgn0036302
3L	4254631	4255021	FBgn0035517			2L	7334037	7334567	FBgn0031902
3L	4258848	4259698	FBgn0035518			3L	14315030	14315258	FBgn0036419
3L	4259699	4259814	FBgn0035519			3L	15206947	15207730	FBgn0036490
3L	4262167	4262922	FBgn0035520			3R	20414751	20415198	FBgn0083077
3L	4282582	4282970	FBgn0035524			X	11711305	11711787	FBgn0052663
3L	4292257	4292531	FBgn0035528			X	3327582	3328202	FBgn0029658
3L	4363894	4364283	FBgn0035533			3R	10920727	10921685	FBgn0038286
3L	4367106	4368088	FBgn0035537			3R	27505876	27506552	FBgn0039864
3L	4402930	4403999	FBgn0035540			X	18158100	18158999	FBgn0030905
3L	4406068	4406342	FBgn0035541			2L	19140129	19140758	FBgn0010300
3L	4541049	4542194	FBgn0052243			3R	867816	868355	FBgn0037292
3L	4553324	4554219	FBgn0053777			3R	2761129	2761559	FBgn0260642
3L	4554278	4554623	FBgn0053777			2R	17440350	17440892	FBgn0260477
3L	4623920	4624599	FBgn0003501			2L	15387824	15388213	FBgn0051828
3L	4625646	4627221	FBgn0003501			2L	7319639	7320340	FBgn0004009
3L	4719577	4720046	FBgn0035570			3R	12267267	12267768	FBgn0038427
3L	4805998	4806313	FBgn0035575			2L	7701415	7701921	FBgn0041182
3L	4806314	4806430	FBgn0042131			X	2511442	2511795	FBgn0040334
3L	4824860	4825408	FBgn0010349			3L	10765180	10765885	FBgn0036102
3L	4825444	4825900	FBgn0010349			3R	17478720	17479280	FBgn0011766
3L	5126949	5127450	FBgn0035593			3L	19697572	19698505	FBgn0260653
3L	5129217	5129702	FBgn0035591			2L	12586810	12587314	FBgn0085424
3L	5177527	5178634	FBgn0010747			2R	4210146	4210660	FBgn0033282
3L	5269813	5270204	FBgn0052423			3L	15756142	15756832	FBgn0010105
3L	5270887	5271161	FBgn0052423			3R	15107161	15108137	FBgn0038695
3L	5352674	5353199	FBgn0035600			3R	20439974	20440635	FBgn0039212
3L	5353242	5354063	FBgn0035600			X	15828106	15828506	FBgn0053180
3L	5359012	5359475	FBgn0035601			3R	3158144	3158810	FBgn0051496
3L	5547353	5547627	FBgn0035612			3R	15221576	15222279	FBgn0051244
3L	5557325	5557832	FBgn0040239			3R	3979278	3979786	FBgn0011959
3L	5557833	5558745	FBgn0040239			2L	22247678	22248109	FBgn0032987
3L	5570804	5571149	FBgn0015766			3L	10927678	10928151	FBgn0054050
3L	5576115	5576908	FBgn0035617			2L	12113420	12114192	FBgn0032413
3L	5596695	5597691	FBgn0035622			2R	7491081	7491622	FBgn0033636
3L	5597692	5597902	FBgn0035623			2L	10611368	10612031	FBgn0032271
3L	5601081	5601675	FBgn0035624			3L	12602769	12603083	FBgn0015919
3L	5604725	5605283	FBgn0035624			3R	5204863	5205263	FBgn0037684
3L	5627120	5627430	FBgn0035625			2R	10108813	10109476	FBgn0033913
3L	5655073	5655571	FBgn0035627			3R	19774166	19774624	FBgn0039131
3L	5655572	5655725	FBgn0035627			3R	25611999	25612588	FBgn0039694
3L	5745015	5746373	FBgn0015657			3R	10195416	10195805	FBgn0086058
3L	5758421	5759226	FBgn0035630			3R	3148866	3149370	FBgn0037498
3L	5761596	5762605	FBgn0260936			X	3579069	3579691	FBgn0023215
3L	5762873	5763181	FBgn0260936			3L	761992	762348	FBgn0052480
3L	5763306	5764201	FBgn0260936			2R	2401655	2402234	FBgn0086655
3L	5772578	5773123	FBgn0040298			3L	4532713	4533502	FBgn0035557
3L	5773124	5773454	FBgn0260458;FBgn0044419			3R	25332622	25333093	FBgn0039668
3L	5786968	5787555	FBgn0086694			2R	7429025	7429530	FBgn0000577
3L	5806025	5806697	FBgn0035640			X	7197085	7197591	FBgn0024250
3L	5844597	5844988	FBgn0003984			3R	23024120	23024988	FBgn0004197
3L	5844989	5845396	FBgn0003984			2L	530642	531138	FBgn0003963
3L	5846018	5847125	FBgn0003984			3R	14304831	14305542	FBgn0053541
3L	5890343	5890617	FBgn0035644			3R	2748816	2749597	FBgn0001077
3L	5925433	5926377	FBgn0002638			3R	19321198	19321699	FBgn0039080
3L	6047482	6048640	FBgn0028980			3R	14137083	14137556	FBgn0038603
3L	6068205	6068975	FBgn0035675			X	10008604	10009235	FBgn0086045
3L	6087417	6088321	FBgn0035679			3L	14417930	14418628	FBgn0036423
3L	6166754	6167504	FBgn0035688			2R	18289165	18290191	FBgn0034724
3L	6174773	6175442	FBgn0035690			2R	17596062	17596534	FBgn0050403
3L	6181970	6182397	FBgn0022935			3L	12609368	12609843	FBgn0015919
3L	6186043	6186591	FBgn0035692			2R	17791606	17792035	FBgn0025573
3L	6186592	6186905	FBgn0024921			3L	341781	342245	FBgn0023000
3L	6242340	6243607	FBgn0004513			X	18187865	18188868	FBgn0004956
3L	6344879	6345690	FBgn0259969			3L	14769019	14769529	FBgn0036448
3L	6481168	6482210	FBgn0035703			X	7591056	7591554	FBgn0029504
3L	6488139	6488413	FBgn0035704			2R	12984507	12984981	FBgn0010226
3L	6488444	6490017	FBgn0020251			3L	12074690	12075191	FBgn0250876
3L	6543020	6544283	FBgn0042185			3L	14965981	14966919	FBgn0000216
3L	6598917	6599387	FBgn0024177			2R	1639077	1639593	FBgn0022288
3L	6735107	6735852	FBgn0052393			3L	8049689	8050149	FBgn0026263
3L	6736012	6736636	FBgn0052393			2L	12657698	12658135	FBgn0004394
3L	6736637	6737188	FBgn0052393			3L	21092683	21093153	FBgn0053285
3L	6740259	6740611	FBgn0052393			2L	11305639	11306505	FBgn0032359
3L	6745128	6745442	FBgn0035713			3R	512906	513371	FBgn0053927
3L	6745444	6746489	FBgn0035714			X	3640351	3640853	FBgn0086899
3L	6783103	6783685	FBgn0086680			3R	18320084	18320681	FBgn0038979
3L	6948362	6948818	FBgn0035720			2L	3539742	3540258	FBgn0024244
3L	6948819	6949518	FBgn0035721			2L	4442204	4442626	FBgn0031603
3L	6958071	6958429	FBgn0261445			3R	13531906	13532356	FBgn0003013
3L	6962156	6962672	FBgn0035725			3R	25644724	25645459	FBgn0039704
3L	6973123	6973397	FBgn0001104			2L	7576174	7576650	FBgn0085403
3L	6973398	6973518	FBgn0001104			3R	18971505	18972164	FBgn0004644
3L	7118303	7118837	FBgn0002775			3R	19968789	19969267	FBgn0039155
3L	7127172	7127679	FBgn0023001			2R	3032818	3033315	FBgn0024294
3L	7130584	7130858	FBgn0023001			3R	4558079	4558434	FBgn0037622
3L	7242051	7242739	FBgn0012058			3R	12943468	12943986	FBgn0014141
3L	7243454	7243965	FBgn0035754			X	6418089	6418559	FBgn0259242
3L	7316315	7316822	FBgn0035761			2L	1425431	1426018	FBgn0002543
3L	7321586	7322300	FBgn0035763			3R	10547363	10548144	FBgn0053967
3L	7328116	7328471	FBgn0035765			3L	19688535	19689328	FBgn0261341
3L	7328472	7328656	FBgn0035765			2R	2033892	2034447	FBgn0011891
3L	7340700	7341664	FBgn0015298			3R	6427145	6427531	FBgn0001235
3L	7349480	7349950	FBgn0035769			X	4899251	4899685	FBgn0029740
3L	7353040	7353974	FBgn0035770			3R	11941317	11941788	FBgn0003319
3L	7361284	7362541	FBgn0035772			2R	17250098	17250672	FBgn0034624
3L	7362623	7364142	FBgn0082598			2L	670196	671235	FBgn0000497
3L	7364188	7364697	FBgn0082598			2R	2539978	2540718	FBgn0050443
3L	7374412	7375302	FBgn0016983			3R	25105743	25106256	FBgn0039659
3L	7427779	7428517	FBgn0014011			3R	26086992	26087508	FBgn0039761
3L	7503349	7503889	FBgn0035793			3L	20982590	20983093	FBgn0037042
3L	7503925	7504473	FBgn0035793			X	19561267	19561860	FBgn0004057
3L	7521293	7521679	FBgn0028582			2R	3344545	3345049	FBgn0025885
3L	7521680	7522262	FBgn0028582			2R	2977126	2977807	FBgn0028642
3L	7634641	7634915	FBgn0035805			X	12118093	12118682	FBgn0052655
3L	7719053	7719722	FBgn0035812			2R	20225727	20226757	FBgn0005638
3L	7719723	7720115	FBgn0035812			3L	22174366	22174951	FBgn0037152
3L	7797722	7798584	FBgn0052369			2R	11487756	11488149	FBgn0260429
3L	7860258	7860771	FBgn0016694			2L	490209	490680	FBgn0043364
3L	7904872	7905809	FBgn0035824			3L	2488017	2488641	FBgn0035346
3L	7928949	7929867	FBgn0035827			2R	17590652	17591042	FBgn0010228
3L	7963047	7963475	FBgn0010406			2L	5294311	5295480	FBgn0016076
3L	7963507	7964322	FBgn0010406			X	7521048	7521554	FBgn0004198
3L	7968052	7968526	FBgn0027554			2R	14114017	14114488	FBgn0000658
3L	7968678	7969489	FBgn0035829			3R	3134677	3135609	FBgn0259172
3L	7969490	7970066	FBgn0035830			3L	20977588	20977867	FBgn0053283
3L	7970067	7970187	FBgn0035830			X	19155601	19156066	FBgn0040068
3L	7971219	7972470	FBgn0035831			2L	370532	370956	FBgn0000061
3L	7986163	7987116	FBgn0011817			2R	10106896	10107411	FBgn0033913
3L	7987117	7987277	FBgn0011817			2L	11328586	11329097	FBgn0032360
3L	8006236	8006668	FBgn0052370			3L	19039538	19040132	FBgn0002945
3L	8006704	8007209	FBgn0052370			3L	731721	732200	FBgn0035160
3L	8120879	8121192	FBgn0029113			2L	18312213	18312984	FBgn0000636
3L	8170930	8172092	FBgn0020392			3R	17433669	17434224	FBgn0013984
3L	8173842	8174193	FBgn0035848			3L	21092188	21092682	FBgn0053285
3L	8179435	8180571	FBgn0035850			2L	1649776	1650409	FBgn0086758
3L	8190620	8191712	FBgn0035854			2L	7050436	7050760	FBgn0031885
3L	8282588	8283452	FBgn0027569			X	5780578	5781130	FBgn0029820
3L	8289806	8290708	FBgn0015793			X	13890784	13891316	FBgn0000173
3L	8292515	8293236	FBgn0035866			3R	2863107	2863803	FBgn0024289
3L	8293237	8293431	FBgn0035866			3L	8050150	8050740	FBgn0026263
3L	8308373	8309039	FBgn0035872			2R	20655521	20655914	FBgn0027590
3L	8331791	8332410	FBgn0035876			3L	1827853	1828355	FBgn0035279
3L	8333022	8334246	FBgn0011762			3L	22139742	22140171	FBgn0037153
3L	8338977	8339992	FBgn0035878			2L	3770656	3771089	FBgn0004893
3L	8352175	8352654	FBgn0001248			3R	12795334	12795884	FBgn0000015
3L	8353497	8353925	FBgn0001248			3L	14416291	14416800	FBgn0036423
3L	8362042	8362690	FBgn0001253			3L	170194	171087	FBgn0035102
3L	8387902	8388504	FBgn0035887			2R	16962862	16963722	FBgn0003748
3L	8388505	8388769	FBgn0035887			3L	14273775	14274319	FBgn0001085
3L	8388770	8388890	FBgn0035887			3L	10848763	10849191	FBgn0026160
3L	8398498	8398772	FBgn0035890			X	18819697	18820211	FBgn0052541;FBgn0260232
3L	8404676	8404950	FBgn0035891			X	17444992	17445271	FBgn0030843
3L	8435152	8435462	FBgn0062463			3R	10103138	10103613	FBgn0003862
3L	8441866	8443085	FBgn0035896			2R	18291408	18291922	FBgn0034725
3L	8499196	8500547	FBgn0035900			X	9376372	9376872	FBgn0261260
3L	8502958	8503270	FBgn0035901			X	16659304	16659695	FBgn0027528
3L	8516486	8517006	FBgn0035906			2L	12636317	12637177	FBgn0004394
3L	8517578	8518120	FBgn0035907			3R	12695005	12695478	FBgn0015350
3L	8518121	8519200	FBgn0024236			3R	13251415	13251925	FBgn0038511
3L	8527208	8528376	FBgn0035909			3L	6810749	6811421	FBgn0086680
3L	8537439	8538494	FBgn0035909			2L	8299223	8299731	FBgn0003502
3L	8593898	8594292	FBgn0017579			2R	20681060	20681813	FBgn0015801
3L	8620883	8621668	FBgn0035917			3L	10768972	10769863	FBgn0036102
3L	8645265	8645690	FBgn0000121			X	12785834	12786340	FBgn0053651
3L	8669015	8669428	FBgn0001168			2L	8279134	8279608	FBgn0011902
3L	8711620	8712311	FBgn0011509			X	17081713	17082157	FBgn0030823
3L	8713903	8714023	FBgn0052022			X	10009563	10010073	FBgn0086045
3L	8714024	8714701	FBgn0052022			3R	26087509	26087980	FBgn0039761
3L	8768676	8769105	FBgn0035926			3L	378294	378731	FBgn0003749
3L	8812202	8813061	FBgn0011577			3L	20943858	20944332	FBgn0011591
3L	8813062	8813380	FBgn0011577			2R	10202052	10202563	FBgn0085408
3L	8813381	8814750	FBgn0011577			X	17058707	17059259	FBgn0000163
3L	8817331	8819545	FBgn0011577			X	3331149	3331706	FBgn0029658
3L	8820217	8821065	FBgn0011577			2R	8873112	8873530	FBgn0005624
3L	8826283	8826802	FBgn0052026			2R	8922746	8923173	FBgn0033788
3L	8832494	8832883	FBgn0052026			2L	7297737	7298691	FBgn0004009
3L	8832888	8833544	FBgn0052026			2L	21880851	21881354	FBgn0032965
3L	8833545	8833815	FBgn0052026			2L	10677431	10678064	FBgn0040496
3L	8875296	8875959	FBgn0020633			2L	9947933	9948261	FBgn0032167
3L	8884187	8884538	FBgn0020633			2L	852466	852892	FBgn0031287
3L	8884570	8884920	FBgn0020633			3L	15100578	15101013	FBgn0036479
3L	8946663	8948120	FBgn0035938			3R	26005725	26006273	FBgn0260860
3L	8967384	8968516	FBgn0086706			3R	19754970	19755488	FBgn0047114
3L	8990885	8991565	FBgn0035953			3R	23027789	23028300	FBgn0004197
3L	8997891	8998165	FBgn0035954			3R	27761352	27761893	FBgn0039886
3L	8998166	8998556	FBgn0035954			3R	8473622	8474122	FBgn0038071
3L	9050568	9050882	FBgn0000116			2L	7049935	7050435	FBgn0031885
3L	9050883	9051033	FBgn0000116			2L	16599840	16600398	FBgn0051815
3L	9051034	9051384	FBgn0000116			2L	15312528	15313073	FBgn0041103
3L	9065267	9065960	FBgn0035959			3L	19687099	19687569	FBgn0261341
3L	9129870	9130875	FBgn0035965			3L	8815930	8816250	FBgn0011577
3L	9351676	9351988	FBgn0035978			2L	5240048	5240724	FBgn0051971
3L	9359649	9360993	FBgn0035981			3L	11713600	11713993	FBgn0036199
3L	9363817	9364592	FBgn0011769			X	18867422	18868007	FBgn0052541;FBgn0260232
3L	9376825	9377413	FBgn0001226			3R	4016498	4016930	FBgn0001138
3L	9391987	9392499	FBgn0035983			X	4941919	4942117	FBgn0003028
3L	9392500	9392621	FBgn0035983			X	141048	141429	FBgn0040372
3L	9394063	9394377	FBgn0015218			3R	20796232	20796787	FBgn0039255
3L	9394378	9396042	FBgn0015218			2R	3134105	3134787	FBgn0026602
3L	9403220	9404232	FBgn0035986			3R	3075336	3075689	FBgn0037492
3L	9419619	9420334	FBgn0015296			X	19192210	19192643	FBgn0031011
3L	9422741	9423223	FBgn0005533			X	19101944	19102599	FBgn0027603
3L	9434970	9435978	FBgn0260859;FBgn0035993			2L	9986391	9986788	FBgn0040965
3L	9439739	9440251	FBgn0035995			3R	18452952	18453342	FBgn0038996
3L	9444509	9445226	FBgn0052038			2R	7903021	7903535	FBgn0004839
3L	9448934	9450073	FBgn0035999			3L	3337524	3338169	FBgn0004167
3L	9450584	9450970	FBgn0035998			2R	8783179	8783609	FBgn0003975
3L	9454645	9455500	FBgn0052043			X	7213682	7214104	FBgn0029943
3L	9480759	9481070	FBgn0036005			2R	3195979	3196692	FBgn0033158
3L	9498565	9499152	FBgn0036007			3L	441331	441836	FBgn0065092
3L	9502683	9502957	FBgn0036008			2L	9992700	9993124	FBgn0051875
3L	9540276	9541450	FBgn0052048			3L	16969426	16969886	FBgn0036683
3L	9541477	9542015	FBgn0052048			3L	10667388	10667855	FBgn0010762
3L	9542016	9542711	FBgn0052048			2L	841236	841892	FBgn0020304
3L	9607053	9608136	FBgn0002528			3L	8130596	8131091	FBgn0002899
3L	9608137	9608608	FBgn0002528			2R	10799289	10799724	FBgn0027596
3L	9608609	9608720	FBgn0002528			3L	342795	343225	FBgn0023000
3L	9616840	9617693	FBgn0036018			2L	1570272	1570775	FBgn0261509
3L	9689388	9689824	FBgn0036030			3L	10764904	10765179	FBgn0036102
3L	9690923	9691631	FBgn0015321			2L	283078	283473	FBgn0031244
3L	9691632	9691793	FBgn0015321			3R	14814934	14815249	FBgn0026239
3L	9697197	9697942	FBgn0036032			X	17805401	17805792	FBgn0030884
3L	9706701	9707924	FBgn0045823			2L	9613251	9613758	FBgn0040070
3L	9711960	9712464	FBgn0036035			2R	4535903	4536333	FBgn0003892
3L	9716372	9716805	FBgn0036038			2L	11060027	11060692	FBgn0032330
3L	9719781	9720395	FBgn0036039			X	5785810	5786400	FBgn0000042
3L	9722980	9723336	FBgn0019644			3L	14961402	14961836	FBgn0026320
3L	9735695	9736462	FBgn0036040			X	4334714	4335302	FBgn0000179
3L	9829544	9830435	FBgn0028429			X	10826554	10827149	FBgn0030251
3L	9830659	9831327	FBgn0015618			2L	8274343	8274891	FBgn0046824
3L	9831328	9831962	FBgn0015618			3L	8485622	8486199	FBgn0035899
3L	9845942	9846716	FBgn0004390			3R	17481602	17481990	FBgn0011766
3L	9846807	9849015	FBgn0004390			2L	5799523	5799960	FBgn0031738
3L	9849016	9849405	FBgn0004390			3R	9767255	9767837	FBgn0038188
3L	9852533	9853622	FBgn0036052			2R	8664425	8664816	FBgn0003326
3L	9856962	9858064	FBgn0036053			2R	4065414	4065882	FBgn0033274
3L	9881448	9881758	FBgn0011836			X	12788090	12788757	FBgn0053651
3L	9891578	9891852	FBgn0036058			3R	14973441	14973956	FBgn0261285
3L	9891853	9892644	FBgn0036059			3R	23748550	23748938	FBgn0003279
3L	9961227	9961736	FBgn0026404			3R	17443809	17444223	FBgn0013984
3L	9965099	9965904	FBgn0036064;FBgn0259932			2R	4537064	4537641	FBgn0003892
3L	10314907	10315299	FBgn0067716			3R	18973312	18973745	FBgn0004644
3L	10336600	10337114	FBgn0067717			3L	382011	382957	FBgn0003749
3L	10356895	10357403	FBgn0067717			3L	21101375	21101800	FBgn0053284
3L	10357763	10358645	FBgn0067717			2L	162124	162441	FBgn0016977
3L	10623619	10624350	FBgn0260643			X	17082158	17082357	FBgn0030823
3L	10630701	10631170	FBgn0000629			2R	12618335	12618807	FBgn0050463
3L	10631171	10631638	FBgn0036090			3R	25387805	25388239	FBgn0000492
3L	10653903	10654547	FBgn0052066			2R	18048444	18048794	FBgn0085235
3L	10654588	10654932	FBgn0036096			3R	21154519	21154955	FBgn0045761
3L	10657539	10658018	FBgn0010762			2R	14220437	14220868	FBgn0040737
3L	10658019	10658575	FBgn0010762			3R	4645907	4646367	FBgn0037636
3L	10658580	10659004	FBgn0010762			X	18431960	18432243	FBgn0000242
3L	10659005	10660015	FBgn0010762			3R	21837183	21837650	FBgn0002732
3L	10660016	10660570	FBgn0010762			2R	9085441	9085951	FBgn0053182
3L	10670882	10671317	FBgn0036099			2L	6036712	6037218	FBgn0025742
3L	10683639	10683913	FBgn0036099			2L	8920006	8920481	FBgn0032074
3L	10683959	10684348	FBgn0036099			3R	8047793	8048144	FBgn0038000
3L	10686898	10687336	FBgn0047038			3L	20701281	20701752	FBgn0085289
3L	10691287	10691561	FBgn0036101			X	16728709	16729323	FBgn0030797
3L	10703355	10703821	FBgn0036101			3L	16080433	16080787	FBgn0036564
3L	10704182	10705378	FBgn0036101			3L	21635181	21635654	FBgn0052446
3L	10705983	10706728	FBgn0036101			2L	15387061	15387823	FBgn0051828
3L	10708917	10709267	FBgn0036101			3R	480181	480657	FBgn0037265
3L	10729931	10730436	FBgn0036101			2L	5296985	5297492	FBgn0016076
3L	10730437	10730654	FBgn0036101			2L	20911236	20911628	FBgn0032901
3L	10731038	10732008	FBgn0036101			2R	8783732	8784240	FBgn0003975
3L	10732009	10732648	FBgn0036101			3L	9049518	9049989	FBgn0035957
3L	10732649	10733719	FBgn0036101			X	4804582	4804973	FBgn0052772
3L	10733720	10733966	FBgn0036101			3R	10536334	10537075	FBgn0053967
3L	10751149	10751649	FBgn0036102			X	13128480	13129034	FBgn0052639
3L	10753051	10753643	FBgn0036102			3R	17472817	17473395	FBgn0011766
3L	10753753	10754300	FBgn0036102			2R	7071644	7072119	FBgn0003396
3L	10844598	10845212	FBgn0026160			2R	20732538	20733003	FBgn0035070
3L	10845213	10846188	FBgn0026160			2L	7575136	7575528	FBgn0085403
3L	10847874	10848498	FBgn0026160			3R	22749287	22749801	FBgn0015541
3L	10849640	10851050	FBgn0026160			3L	19034566	19035230	FBgn0002945
3L	10891133	10891563	FBgn0036111			2L	391000	391365	FBgn0031251
3L	10891600	10892113	FBgn0036111			3R	5206384	5206856	FBgn0000723
3L	10892114	10892510	FBgn0036111			3R	17471728	17472201	FBgn0011766
3L	10988526	10989087	FBgn0086077			2L	7915400	7916028	FBgn0031966
3L	10995056	10995904	FBgn0086077			3R	19076958	19077436	FBgn0039065
3L	11002017	11002530	FBgn0013469			X	17002374	17002925	FBgn0260748
3L	11002727	11003001	FBgn0013469			2L	5444295	5444799	FBgn0051647
3L	11003164	11004147	FBgn0013469			3R	7022890	7023440	FBgn0037870
3L	11057736	11058209	FBgn0052075			3L	10955467	10955936	FBgn0036112
3L	11085373	11086758	FBgn0020412			3R	4686615	4687364	FBgn0011966
3L	11106402	11106760	FBgn0003462			X	15597794	15598265	FBgn0030671
3L	11111603	11113588	FBgn0036134			X	7786506	7786933	FBgn0029971
3L	11116123	11117238	FBgn0260795			2L	4286775	4287282	FBgn0010473
3L	11162508	11163163	FBgn0036142			2R	9370274	9370784	FBgn0000119
3L	11203407	11204152	FBgn0064766			3L	8768200	8768669	FBgn0035926
3L	11207323	11208797	FBgn0036149			2R	17439566	17440073	FBgn0260477
3L	11240624	11241175	FBgn0041094			3L	16481264	16481740	FBgn0004569
3L	11245201	11245787	FBgn0041094			X	4342519	4342915	FBgn0000179
3L	11335936	11336929	FBgn0036155			2L	4459374	4459764	FBgn0053002
3L	11357625	11358910	FBgn0036155			3R	6396175	6396887	FBgn0001235
3L	11361977	11362670	FBgn0036155			2L	18563731	18564235	FBgn0085370
3L	11362671	11363668	FBgn0036155			2L	159242	159979	FBgn0016977
3L	11367121	11367642	FBgn0036155			2R	11566216	11566614	FBgn0034035
3L	11372723	11373175	FBgn0036156			2R	13721261	13721655	FBgn0041585
3L	11373176	11373384	FBgn0036156			3L	2151750	2152232	FBgn0052311
3L	11373936	11374370	FBgn0036156			3R	12944466	12944989	FBgn0014141
3L	11374451	11374846	FBgn0036156			X	13715339	13715804	FBgn0030529
3L	11374847	11375507	FBgn0036156			3R	5205264	5205768	FBgn0037684
3L	11377117	11378010	FBgn0036156			X	4834235	4834784	FBgn0004368
3L	11480406	11481087	FBgn0036165			3R	12115842	12116324	FBgn0038412
3L	11555070	11555630	FBgn0259481			2L	14207619	14208134	FBgn0016930
3L	11580023	11581421	FBgn0003292			X	7839286	7839782	FBgn0027280
3L	11581511	11581944	FBgn0003292			2L	18823470	18823980	FBgn0032713
3L	11602543	11602897	FBgn0036180			X	6640843	6641345	FBgn0029898
3L	11619240	11619732	FBgn0036184			2R	2888996	2889385	FBgn0050160
3L	11619860	11620326	FBgn0036184			2R	7416908	7417345	FBgn0000577
3L	11620407	11621514	FBgn0042138			2R	20253245	20253719	FBgn0053537
3L	11676707	11676981	FBgn0036191			2L	12852768	12853428	FBgn0015399
3L	11677184	11677663	FBgn0036191			2L	21244015	21244444	FBgn0261239
3L	11689616	11690081	FBgn0036194			2R	17791010	17791515	FBgn0025573
3L	11782397	11783627	FBgn0015278			2R	1585011	1585643	FBgn0259979
3L	11786251	11786525	FBgn0036206			3R	13529244	13529797	FBgn0003013
3L	11807889	11808742	FBgn0036210			4	1234224	1234732	FBgn0027101
3L	11814978	11816279	FBgn0036211;FBgn0036212			2R	10151695	10152202	FBgn0033919
3L	11818288	11819022	FBgn0052095			2L	6085877	6086296	FBgn0028420
3L	11819023	11819307	FBgn0052095			3L	15228639	15229075	FBgn0029114
3L	11826057	11827021	FBgn0000404			2L	9613759	9614333	FBgn0040070
3L	11985870	11986576	FBgn0036237			2L	16686250	16686714	FBgn0053552
3L	11995728	11996302	FBgn0036239			3R	12942957	12943426	FBgn0014141
3L	12090076	12090505	FBgn0036246			2L	8825103	8825606	FBgn0029123
3L	12090614	12090966	FBgn0036246			3L	2489693	2490078	FBgn0035346
3L	12108711	12109732	FBgn0011335			X	1752765	1753192	FBgn0026090
3L	12111119	12111821	FBgn0036248			3R	2765952	2766468	FBgn0260642
3L	12113007	12113594	FBgn0036249			3R	14303771	14304235	FBgn0053541
3L	12117530	12117804	FBgn0022959			X	1461016	1461321	FBgn0065095
3L	12117950	12118615	FBgn0022959			3R	20794539	20795053	FBgn0039255
3L	12124796	12125421	FBgn0046296			2R	8918611	8919042	FBgn0033788
3L	12129520	12130221	FBgn0036255			2R	19127669	19128135	FBgn0040063
3L	12130222	12130340	FBgn0036255			2R	14197284	14197869	FBgn0040737
3L	12130935	12132604	FBgn0011455			2L	5255286	5255750	FBgn0031693
3L	12138624	12139988	FBgn0036258			3R	17990722	17991233	FBgn0051163
3L	12139989	12140185	FBgn0013997			3L	1031185	1031619	FBgn0035181
3L	12198913	12199460	FBgn0036266			3L	1746978	1747369	FBgn0035267
3L	12258404	12259696	FBgn0260941			3L	18019052	18019525	FBgn0052192
3L	12259697	12260471	FBgn0260941			3L	19668589	19669055	FBgn0036900
3L	12260472	12260899	FBgn0052100			3R	23070491	23070923	FBgn0042111
3L	12270068	12270531	FBgn0036272			3L	11361428	11361976	FBgn0036155
3L	12270532	12271073	FBgn0036273			3R	25103194	25103619	FBgn0039659
3L	12329246	12329963	FBgn0036277			2L	1409705	1410208	FBgn0002543
3L	12380249	12380563	FBgn0036279			X	15536135	15536571	FBgn0030663
3L	12400908	12401524	FBgn0036282			X	17592076	17592511	FBgn0052556
3L	12407356	12408358	FBgn0052103			X	16730287	16730480	FBgn0030797
3L	12410237	12410858	FBgn0020655			2L	7530774	7531165	FBgn0011283
3L	12464166	12465328	FBgn0036286			2L	12651616	12652048	FBgn0004394
3L	12519253	12519724	FBgn0004926			3R	10111701	10112164	FBgn0003862
3L	12522943	12523256	FBgn0036298			3L	19156585	19157052	FBgn0052203
3L	12527113	12527499	FBgn0085271			3R	4637335	4637770	FBgn0037635
3L	12527500	12527892	FBgn0036300			3R	11091166	11091557	FBgn0016691
3L	12530271	12530545	FBgn0036301			3L	6363388	6363861	FBgn0052398
3L	12565154	12565428	FBgn0036302			2R	15283956	15284497	FBgn0034443
3L	12565429	12565748	FBgn0036302			2L	15389090	15389561	FBgn0051828
3L	12573155	12574221	FBgn0015904			2L	3776196	3776745	FBgn0004893
3L	12685994	12687142	FBgn0014343			X	5904588	5905057	FBgn0029003
3L	12727286	12728637	FBgn0014007			X	13127611	13128000	FBgn0052639
3L	12734506	12735126	FBgn0052112			2R	7492139	7492527	FBgn0033636
3L	12742804	12743572	FBgn0036305			2L	1470677	1471155	FBgn0051928
3L	12747425	12748492	FBgn0036306			3R	12887581	12887940	FBgn0020493
3L	12765861	12766990	FBgn0036309			2L	7973350	7973974	FBgn0031968
3L	12787537	12788164	FBgn0036312			2L	1405509	1406025	FBgn0002543
3L	12797972	12798966	FBgn0260945			X	18866223	18866615	FBgn0052541;FBgn0260232
3L	12806843	12807792	FBgn0036314			3R	16741550	16742018	FBgn0038842
3L	12842665	12843624	FBgn0036317			2R	18457616	18458048	FBgn0034737
3L	12999607	13000525	FBgn0036330			3L	2820183	2820692	FBgn0035376
3L	13000950	13001648	FBgn0036331			X	13724109	13724533	FBgn0030530
3L	13008141	13009198	FBgn0036333			3L	20310137	20310723	FBgn0036968
3L	13010453	13011780	FBgn0036335			2L	1689192	1689660	FBgn0011570
3L	13015009	13015407	FBgn0036337			3R	10477038	10477427	FBgn0086686
3L	13015408	13015564	FBgn0036337			2L	3584828	3585371	FBgn0004892
3L	13015565	13016734	FBgn0036337			2R	6453545	6453935	FBgn0004399
3L	13021842	13022394	FBgn0083978			3R	19250371	19250831	FBgn0039078
3L	13025560	13026020	FBgn0083978			X	13435844	13436314	FBgn0030494
3L	13026021	13026137	FBgn0036340			X	3735002	3735593	FBgn0029679
3L	13029364	13029681	FBgn0036340			X	18435420	18435846	FBgn0000242
3L	13029682	13030522	FBgn0036340			2R	2518034	2518511	FBgn0004145
3L	13034087	13034981	FBgn0011284			X	3641370	3641874	FBgn0086899
3L	13037158	13037910	FBgn0036341			2R	13285475	13285827	FBgn0010620
3L	13039615	13040310	FBgn0036342			3R	4857384	4857880	FBgn0037657
3L	13106918	13107232	FBgn0010452			2L	632768	633204	FBgn0031273
3L	13107233	13107628	FBgn0010452			3L	10771051	10771598	FBgn0036102
3L	13405079	13405742	FBgn0036356			3L	319423	319925	FBgn0004373
3L	13405743	13406314	FBgn0260049			2R	3033870	3034339	FBgn0024294
3L	13469569	13470549	FBgn0086708			2L	10615290	10615679	FBgn0032271
3L	13470550	13471005	FBgn0086708			2R	9912503	9912973	FBgn0033893
3L	13478961	13480262	FBgn0036372			3R	16402476	16402827	FBgn0038806
3L	13480462	13482004	FBgn0036373			X	16775263	16775498	FBgn0030799
3L	13505766	13506948	FBgn0036376			2R	13285000	13285474	FBgn0010620
3L	13838449	13838833	FBgn0029167			3L	733227	733620	FBgn0035160
3L	13915248	13916372	FBgn0026376			X	6902807	6903516	FBgn0027106
3L	13921815	13922272	FBgn0036386			X	12633505	12634112	FBgn0024308
3L	13922273	13922906	FBgn0001108			2R	14559858	14560563	FBgn0023214
3L	13957326	13959010	FBgn0036389			X	12366189	12366606	FBgn0259143
3L	13986528	13987095	FBgn0250848			3L	799905	800376	FBgn0035161
3L	13994689	13997698	FBgn0036398			3R	16118818	16119048	FBgn0028386
3L	14021597	14022823	FBgn0052133			3L	8453213	8453680	FBgn0010825
3L	14024322	14025472	FBgn0061515			3R	17685006	17685401	FBgn0015229
3L	14029238	14030492	FBgn0046272			2L	1420024	1420446	FBgn0002543
3L	14030807	14031508	FBgn0026418			2R	7491663	7492138	FBgn0033636
3L	14042824	14043334	FBgn0041161			2L	12424184	12424419	FBgn0032428
3L	14043453	14043766	FBgn0041161			X	13785358	13785788	FBgn0052606
3L	14043767	14044464	FBgn0036405			3L	2387669	2388133	FBgn0035338
3L	14046024	14046417	FBgn0036406			X	5905525	5906063	FBgn0029003
3L	14065068	14065418	FBgn0013563			2R	9354341	9354894	FBgn0000119
3L	14104540	14104927	FBgn0036411			3R	19585937	19586405	FBgn0039112
3L	14124510	14125293	FBgn0042630			3L	20467432	20467830	FBgn0036999
3L	14183159	14183660	FBgn0013718			2L	19154573	19154959	FBgn0010300
3L	14184000	14184721	FBgn0013718			3L	19689871	19690214	FBgn0261341
3L	14193978	14194450	FBgn0052141			2R	10345430	10346066	FBgn0033939
3L	14195389	14196253	FBgn0052141			3R	14206571	14207078	FBgn0038610
3L	14265835	14266378	FBgn0001085			3L	681801	682303	FBgn0035152
3L	14313903	14315029	FBgn0036419			3L	378176	378293	FBgn0003749
3L	14402348	14403124	FBgn0003459			X	2362465	2362979	FBgn0040388
3L	14403125	14403858	FBgn0036423			3R	27602952	27603494	FBgn0005632
3L	14403859	14403977	FBgn0036423			3L	17661124	17661554	FBgn0065088
3L	14479879	14480272	FBgn0087007			3L	19187170	19187476	FBgn0016797
3L	14506445	14506797	FBgn0087007			2L	5092659	5093051	FBgn0031681
3L	14530381	14531137	FBgn0026409			3L	6868319	6868950	FBgn0041194
3L	14544045	14544625	FBgn0036428			3L	9542712	9543078	FBgn0052048
3L	14552283	14553389	FBgn0054039			3L	20700246	20700768	FBgn0085289
3L	14571980	14572451	FBgn0040811			3R	3135934	3136259	FBgn0259172
3L	14617640	14618253	FBgn0036433			3R	17653111	17653573	FBgn0041229
3L	14624650	14626189	FBgn0027375			2R	8798901	8799265	FBgn0010488
3L	14626887	14629423	FBgn0041604			3R	3998862	3999295	FBgn0001138
3L	14630226	14631922	FBgn0041604			2R	18024375	18024732	FBgn0000008
3L	14638887	14639357	FBgn0041604			X	21153803	21154266	FBgn0052521
3L	14668956	14669460	FBgn0011928			3L	19035231	19035345	FBgn0002945
3L	14748045	14750384	FBgn0260233			2L	847910	848652	FBgn0020304
3L	14750400	14751497	FBgn0260233			2L	1723202	1723676	FBgn0031359
3L	14752091	14752365	FBgn0260233			2R	20254584	20254894	FBgn0053537
3L	14752366	14752769	FBgn0260233			3R	16135253	16135715	FBgn0038785
3L	14752779	14753053	FBgn0013263			3R	601162	601632	FBgn0010750
3L	14753054	14753415	FBgn0013263			3L	3537024	3537290	FBgn0005640
3L	14773912	14774560	FBgn0036448			X	17207761	17208071	FBgn0004854
3L	14779126	14780223	FBgn0036449			2L	7976385	7976887	FBgn0031968
3L	14782873	14784081	FBgn0036451			2R	7502410	7502753	FBgn0033636
3L	14965354	14965978	FBgn0000216			2L	4588540	4588893	FBgn0053196
3L	14975540	14976234	FBgn0036460			2R	3258261	3258735	FBgn0033159
3L	14992914	14993461	FBgn0023174			3R	6711584	6712317	FBgn0037856
3L	15087302	15088471	FBgn0036476			3L	15997050	15997481	FBgn0036556
3L	15097621	15098055	FBgn0036478			3R	6356380	6356883	FBgn0037817
3L	15098056	15098533	FBgn0036478			2R	19130092	19130846	FBgn0040063
3L	15109524	15110062	FBgn0036480			3R	21838671	21839062	FBgn0002578
3L	15129660	15130846	FBgn0036483			3R	13531435	13531905	FBgn0003013
3L	15134907	15135260	FBgn0014002			X	19253055	19253471	FBgn0031016
3L	15135492	15135970	FBgn0014002			X	1724955	1725310	FBgn0024988
3L	15137258	15137850	FBgn0036484			2R	9870969	9871475	FBgn0033891
3L	15151722	15151996	FBgn0036486			3L	12460905	12461383	FBgn0000625
3L	15152123	15152436	FBgn0036487			3R	20408517	20408707	FBgn0039209
3L	15205457	15206591	FBgn0036490			X	4529894	4530359	FBgn0025388
3L	15215675	15215949	FBgn0029114			3R	25921894	25922221	FBgn0040625
3L	15227501	15228014	FBgn0029114			3R	18353975	18354404	FBgn0038981
3L	15228015	15228558	FBgn0029114			2R	4033355	4033785	FBgn0033269
3L	15240080	15240354	FBgn0029114			3L	13997699	13998133	FBgn0036398
3L	15253640	15254919	FBgn0029114			3L	18004960	18005644	FBgn0086081
3L	15261029	15261914	FBgn0036491			3R	2739583	2740097	FBgn0001077
3L	15491904	15492215	FBgn0036500			3R	17443346	17443695	FBgn0013984
3L	15501221	15501660	FBgn0036502			X	18409780	18410096	FBgn0027087
3L	15501703	15502257	FBgn0004052			3L	12655777	12656320	FBgn0014343
3L	15502296	15502570	FBgn0001099;FBgn0028377			3L	10770508	10770835	FBgn0036102
3L	15516982	15517290	FBgn0036505			3R	12942180	12942956	FBgn0014141
3L	15517291	15517528	FBgn0036505			2L	14490411	14490930	FBgn0005771
3L	15525708	15526220	FBgn0004396			2R	11456187	11456621	FBgn0024754
3L	15526221	15527205	FBgn0004396			X	5313729	5313963	FBgn0029764
3L	15527206	15528087	FBgn0004396			2L	1066150	1066496	FBgn0003310
3L	15528256	15529285	FBgn0004396			2L	9989375	9989689	FBgn0040965
3L	15537894	15538464	FBgn0087035			3L	8486326	8486762	FBgn0035899
3L	15546972	15547550	FBgn0087035			2L	1554735	1555043	FBgn0261509
3L	15556280	15556833	FBgn0036510			3R	8545554	8546015	FBgn0002719
3L	15558712	15559668	FBgn0036511			X	17545435	17546023	FBgn0026375
3L	15573482	15574414	FBgn0036514			X	10702790	10703214	FBgn0030235
3L	15580923	15582246	FBgn0036516			3L	18004456	18004925	FBgn0086081
3L	15603119	15603717	FBgn0036519			3L	12608606	12609078	FBgn0015919
3L	15603718	15603975	FBgn0036519			3R	17960756	17961627	FBgn0051163
3L	15612526	15613113	FBgn0036522			3L	20341858	20342322	FBgn0036974
3L	15692389	15693252	FBgn0041160			X	12133300	12133729	FBgn0052655
3L	15722015	15722529	FBgn0010105			3R	5204429	5204862	FBgn0037684
3L	15809051	15810638	FBgn0015025			X	4901561	4902036	FBgn0029740
3L	15818808	15820552	FBgn0036534			2L	15407191	15407706	FBgn0028891
3L	15825120	15825831	FBgn0036536			3L	5947936	5948290	FBgn0053993
3L	15947972	15948479	FBgn0036545			2L	13059776	13060161	FBgn0032469
3L	15960766	15961281	FBgn0036548			X	15535601	15536066	FBgn0030663
3L	15975945	15976219	FBgn0000212			3L	10765887	10766203	FBgn0036102
3L	15980782	15981747	FBgn0259824			X	13267583	13267938	FBgn0030478
3L	15997533	15998302	FBgn0036556			3R	12164134	12164601	FBgn0040284
3L	16004563	16005273	FBgn0036558			3R	12058279	12058628	FBgn0040071
3L	16017032	16017306	FBgn0044028			3R	11470295	11470758	FBgn0038351
3L	16030221	16030640	FBgn0036560			2R	6428124	6428480	FBgn0005630
3L	16033939	16035052	FBgn0036560			2R	8777463	8777805	FBgn0003975
3L	16035104	16037672	FBgn0260635			X	10709030	10709151	FBgn0030235
3L	16037673	16038050	FBgn0260635			3L	10509031	10509509	FBgn0052062
3L	16038497	16039314	FBgn0260635			3R	21860332	21861070	FBgn0002633
3L	16039345	16040481	FBgn0260635			3L	10706757	10707071	FBgn0036101
3L	16043860	16044636	FBgn0260635			3R	12033589	12034056	FBgn0010438
3L	16044672	16046058	FBgn0005536			3L	22437450	22437961	FBgn0037162
3L	16083275	16083872	FBgn0036566			3L	10675562	10676035	FBgn0036099
3L	16105273	16106740	FBgn0010280			3R	4639967	4640321	FBgn0037635
3L	16106741	16106857	FBgn0010280			X	8305242	8305747	FBgn0052711
3L	16106858	16107096	FBgn0010280			3R	23046552	23046945	FBgn0054006
3L	16122441	16122958	FBgn0011016			3L	552468	553251	FBgn0035142
3L	16124935	16125447	FBgn0036574			X	1964544	1965021	FBgn0025630
3L	16157163	16157755	FBgn0053796			3R	2998898	2999402	FBgn0002306
3L	16167601	16167997	FBgn0053795			2L	382158	382669	FBgn0000061
3L	16168654	16169207	FBgn0053795			3R	5172451	5172800	FBgn0053936
3L	16170566	16171142	FBgn0053795			3R	2825635	2826140	FBgn0260642
3L	16171143	16172297	FBgn0053795			3R	12451318	12451512	FBgn0000634
3L	16172298	16173461	FBgn0053795			2R	9351690	9352166	FBgn0086757
3L	16174238	16174741	FBgn0053795			X	17400748	17401168	FBgn0030842
3L	16204160	16204712	FBgn0036577			3R	25667081	25667523	FBgn0039709
3L	16205102	16205686	FBgn0036577			2R	13559908	13560410	FBgn0034259
3L	16208466	16208978	FBgn0036577			X	11284142	11284423	FBgn0030296
3L	16208979	16209595	FBgn0036577			3R	24921468	24921896	FBgn0039634
3L	16209671	16210814	FBgn0036577			3L	1091216	1091732	FBgn0004870
3L	16221554	16222318	FBgn0036578			2R	10202564	10202878	FBgn0085408
3L	16224841	16225630	FBgn0036580			2R	7902393	7902820	FBgn0004839
3L	16371484	16371919	FBgn0036621			3R	14814583	14814933	FBgn0026239
3L	16374646	16375036	FBgn0036622			X	12785605	12785833	FBgn0053651
3L	16378717	16379573	FBgn0036623			X	16677803	16678152	FBgn0030786
3L	16402012	16402523	FBgn0014163			3L	17526062	17526473	FBgn0259174
3L	16402524	16402715	FBgn0014163			2R	2029299	2029761	FBgn0011958
3L	16402716	16404325	FBgn0014163			2R	3354208	3354671	FBgn0033179
3L	16405038	16405312	FBgn0014163			2L	11221557	11221816	FBgn0259750
3L	16405435	16406181	FBgn0028399			2L	6020064	6020447	FBgn0031763
3L	16469229	16470469	FBgn0004569			3L	5795349	5795862	FBgn0259167
3L	16476897	16477412	FBgn0004569			2L	14461262	14461693	FBgn0028844
3L	16481852	16482846	FBgn0004569			3L	13022781	13023203	FBgn0083978
3L	16482847	16483315	FBgn0260388			X	15707762	15707959	FBgn0030696
3L	16567274	16568152	FBgn0026208			3L	10702643	10703275	FBgn0036101
3L	16572839	16573545	FBgn0036640			2L	19229963	19230427	FBgn0051797
3L	16574050	16576364	FBgn0036641			3R	2826768	2827323	FBgn0260642
3L	16576801	16577075	FBgn0250814			2R	12481504	12481859	FBgn0034142
3L	16577076	16577222	FBgn0250814			2R	14766493	14766963	FBgn0034408
3L	16577223	16577619	FBgn0250814			X	20372241	20372702	FBgn0031119
3L	16580020	16582035	FBgn0002283			3R	4839912	4840420	FBgn0037655
3L	16583905	16584593	FBgn0003741			2L	12587344	12587853	FBgn0085424
3L	16587980	16588641	FBgn0027500			X	15569467	15569814	FBgn0030666
3L	16595645	16596072	FBgn0036646			3R	2761820	2762314	FBgn0260642
3L	16596073	16596400	FBgn0042177			2L	1431547	1432048	FBgn0003926
3L	16603036	16603699	FBgn0002284			3R	22693018	22693449	FBgn0001197
3L	16603700	16604146	FBgn0002284			3R	9766707	9767218	FBgn0038188
3L	16605123	16606300	FBgn0025558			2R	19865350	19865617	FBgn0034948
3L	16608443	16608756	FBgn0017572			X	11389209	11389509	FBgn0052666
3L	16640609	16641474	FBgn0000017			2R	14792437	14792552	FBgn0086022
3L	16653215	16654227	FBgn0260960			3R	10118325	10118718	FBgn0038220
3L	16654228	16654717	FBgn0260960			2R	20437858	20438282	FBgn0035021
3L	16702896	16703609	FBgn0063485			X	3670379	3671039	FBgn0029676
3L	16703610	16703839	FBgn0063485			3R	7503615	7503929	FBgn0037931
3L	16704150	16704498	FBgn0063485			3L	19074740	19074946	FBgn0036844
3L	16704894	16705168	FBgn0063485			3L	10926912	10927303	FBgn0054050
3L	16706748	16707103	FBgn0000414			2R	10941730	10942004	FBgn0053467
3L	16772453	16773642	FBgn0036661			3L	11380161	11380637	FBgn0036156
3L	16799968	16800242	FBgn0036663			3L	3247137	3247638	FBgn0035426
3L	16800348	16800622	FBgn0036663			3L	21797825	21798103	FBgn0000560
3L	16801174	16801448	FBgn0021768			X	4981281	4981718	FBgn0086911
3L	16810942	16811815	FBgn0036665			3L	1813948	1814458	FBgn0027790
3L	16835304	16835935	FBgn0036666			3R	21844170	21844527	FBgn0002592
3L	16837861	16838801	FBgn0036667			2L	19549094	19549562	FBgn0041180
3L	16846471	16846983	FBgn0003410			2R	5943827	5944179	FBgn0010385
3L	16858256	16858844	FBgn0036672			X	8146217	8146656	FBgn0017566
3L	16858845	16859279	FBgn0036672			X	6672690	6673118	FBgn0003390
3L	16948216	16949672	FBgn0010352			3L	21102347	21102654	FBgn0053284
3L	16968152	16969407	FBgn0036683			X	1143746	1144098	FBgn0026876
3L	16978965	16979273	FBgn0027593			3L	19998079	19998369	FBgn0036929
3L	16979702	16979976	FBgn0027593			X	13843243	13843628	FBgn0030536
3L	16982186	16982381	FBgn0027593			3L	17523010	17523477	FBgn0259174
3L	17003730	17004004	FBgn0036685			3L	5563671	5564066	FBgn0065097
3L	17004005	17004207	FBgn0036685			3L	8646041	8646199	FBgn0000121
3L	17004254	17004567	FBgn0036685			3L	20512573	20513044	FBgn0037007
3L	17004689	17005324	FBgn0036685			2L	11210839	11211231	FBgn0259750
3L	17005325	17005757	FBgn0036685			X	2359578	2359928	FBgn0040388
3L	17008829	17009800	FBgn0036685			X	4285495	4286272	FBgn0052773
3L	17017171	17017720	FBgn0036688			2R	8844558	8845064	FBgn0033787
3L	17035544	17035963	FBgn0053522			2L	635459	635770	FBgn0031273
3L	17043768	17044042	FBgn0036697			2R	1998277	1998712	FBgn0033062
3L	17044149	17044423	FBgn0036697			3R	6412914	6413351	FBgn0001235
3L	17332065	17332614	FBgn0036710			X	14605020	14605451	FBgn0052595
3L	17345952	17346274	FBgn0036714			2R	7503421	7503732	FBgn0033636
3L	17418085	17418982	FBgn0040793			X	20297871	20298224	FBgn0040650
3L	17421609	17422401	FBgn0053052			2L	4036379	4036891	FBgn0000547
3L	17426099	17426818	FBgn0042641			X	12558590	12558986	FBgn0053963
3L	17458816	17459324	FBgn0036726			3R	14839774	14840163	FBgn0038672
3L	17467971	17468245	FBgn0036728			3R	19118662	19119126	FBgn0039071
3L	17468845	17469550	FBgn0085279			3L	270767	271190	FBgn0029002
3L	17480097	17480847	FBgn0036732			3L	699319	699744	FBgn0035157
3L	17495524	17496331	FBgn0052185			3L	19687570	19687806	FBgn0261341
3L	17506561	17507858	FBgn0036734			2R	8878922	8879315	FBgn0053798
3L	17526705	17527533	FBgn0259174			2R	20435598	20436220	FBgn0035021
3L	17550400	17551152	FBgn0025455			2L	8898176	8898610	FBgn0085427
3L	17556968	17557355	FBgn0086080			X	2527812	2528400	FBgn0003371
3L	17563113	17563668	FBgn0086080			3L	3069881	3070238	FBgn0052486
3L	17563669	17563789	FBgn0086080			3L	15205097	15205414	FBgn0036490
3L	17569122	17569701	FBgn0086080			X	13432893	13433212	FBgn0030493
3L	17569702	17569861	FBgn0086080			X	5886885	5887191	FBgn0029831
3L	17569862	17570761	FBgn0086080			3R	10107201	10107594	FBgn0003862
3L	17571346	17571737	FBgn0086080			2L	7065728	7066123	FBgn0031886
3L	17583676	17584214	FBgn0086080			2L	11970728	11971041	FBgn0041606
3L	17605013	17605494	FBgn0000567			X	13022686	13023122	FBgn0052638
3L	17637188	17638643	FBgn0004401			3L	9373178	9373650	FBgn0001227
3L	17646736	17648031	FBgn0052177;FBgn0052179			3R	25282728	25283224	FBgn0039663
3L	17662163	17662995	FBgn0065088			X	9479945	9480181	FBgn0001186
3L	17839341	17840459	FBgn0036762			2L	11407958	11408271	FBgn0004579
3L	17840460	17840574	FBgn0036762			3L	12421252	12421753	FBgn0036285
3L	17900697	17901533	FBgn0036771			3L	14645354	14645669	FBgn0041604
3L	17905344	17906205	FBgn0036772			3R	19733967	19734391	FBgn0016754
3L	17966002	17966316	FBgn0052193			3L	19672053	19672365	FBgn0036900
3L	17981105	17981716	FBgn0086081			X	19247268	19247580	FBgn0031016
3L	17984210	17985498	FBgn0086081			3R	26090997	26091309	FBgn0039761
3L	17985499	17986159	FBgn0086081			2L	12515618	12515897	FBgn0051858
3L	17992565	17992878	FBgn0086081			2R	6934623	6935007	FBgn0040766
3L	18000170	18001370	FBgn0086081			3L	9029331	9029722	FBgn0028789
3L	18009239	18010136	FBgn0086081			X	13435256	13435770	FBgn0030494
3L	18011803	18012636	FBgn0086081			2L	13148836	13149110	FBgn0040972
3L	18012637	18013080	FBgn0086081			2R	2013334	2013711	FBgn0033063
3L	18030174	18031569	FBgn0052192			X	14734032	14734422	FBgn0024753
3L	18098732	18099274	FBgn0036773			2R	14204188	14204502	FBgn0040737
3L	18099275	18099668	FBgn0036774			2R	19933318	19933716	FBgn0011726
3L	18102492	18103083	FBgn0036775			X	12553056	12553443	FBgn0011837
3L	18105708	18106292	FBgn0036777			3L	7862963	7863356	FBgn0052365
3L	18132466	18133136	FBgn0020300			3R	25344955	25345267	FBgn0039669
3L	18178918	18179403	FBgn0003997			X	5910712	5911028	FBgn0029003
3L	18186251	18186622	FBgn0003997			2R	9370785	9371002	FBgn0000119
3L	18186634	18188581	FBgn0036782			2L	7702573	7703001	FBgn0041181
3L	18232841	18233263	FBgn0036783			3R	6439453	6440081	FBgn0001235
3L	18395559	18395928	FBgn0011706			3L	3938283	3938545	FBgn0035475
3L	18395929	18396466	FBgn0011706			X	16861929	16862351	FBgn0030809
3L	18453354	18453821	FBgn0052196			2L	16268930	16269362	FBgn0028897
3L	18615213	18615451	FBgn0013717			2R	18789283	18789598	FBgn0034797
3L	18615452	18615649	FBgn0259791			3L	20977079	20977431	FBgn0053283
3L	18618425	18619526	FBgn0036801			3L	17795184	17795567	FBgn0052190
3L	18665529	18665803	FBgn0042134			3R	2792749	2793103	FBgn0260642
3L	18665920	18667049	FBgn0042134			2R	14153665	14153905	FBgn0003022
3L	18741110	18742279	FBgn0036813			3L	6307567	6308002	FBgn0041625
3L	18752162	18752753	FBgn0036813			3L	393403	393830	FBgn0260471
3L	18752754	18752994	FBgn0036813			2L	8907786	8908101	FBgn0085427
3L	18764353	18764627	FBgn0036813			3R	3803979	3804406	FBgn0010401
3L	18793101	18793525	FBgn0001078			3R	17456611	17456922	FBgn0046832
3L	18793526	18794079	FBgn0001078			X	6637320	6637674	FBgn0082997
3L	18794080	18794825	FBgn0001078			3L	19669164	19669481	FBgn0036900
3L	18812305	18813529	FBgn0036815			2L	11220548	11220896	FBgn0259750
3L	18815133	18816296	FBgn0000261			X	4920918	4921381	FBgn0003028
3L	18821464	18821813	FBgn0000261			3L	19160326	19160638	FBgn0052203
3L	18833518	18834026	FBgn0052027			3R	485874	486223	FBgn0051531
3L	18858273	18859375	FBgn0036818			3R	4294992	4295303	FBgn0250829
3L	18883433	18883946	FBgn0036821			2L	79517	79881	FBgn0031214
3L	18883947	18884370	FBgn0036821			2L	22131178	22131491	FBgn0025674
3L	18884998	18885428	FBgn0036822			3R	16785559	16785983	FBgn0002921
3L	18891690	18892561	FBgn0036825			3L	1886658	1887120	FBgn0035289
3L	18894127	18895254	FBgn0036826			3R	21848951	21849377	FBgn0002629
3L	18897648	18898831	FBgn0027057			X	9980719	9981074	FBgn0083940
3L	19035459	19036583	FBgn0002945			3L	6272172	6272525	FBgn0001258
3L	19050324	19051060	FBgn0036842			3R	22683343	22683657	FBgn0051072
3L	19055741	19056479	FBgn0036843			3R	23048379	23048764	FBgn0054006
3L	19071797	19073430	FBgn0036844			2L	18015485	18015936	FBgn0243486
3L	19073524	19073878	FBgn0036844			3L	1374615	1374858	FBgn0003295
3L	19078805	19079195	FBgn0036844			2R	8867884	8868356	FBgn0005624
3L	19079196	19079912	FBgn0036844			3R	11055267	11055466	FBgn0038307;FBgn0085345
3L	19079913	19080048	FBgn0036844			3L	19186665	19187169	FBgn0016797
3L	19080049	19080367	FBgn0036844			3L	12089265	12089785	FBgn0036246
3L	19085434	19086094	FBgn0036846			X	17404634	17404946	FBgn0030842
3L	19133233	19133738	FBgn0052203			2R	6951437	6951749	FBgn0040766
3L	19160639	19161254	FBgn0052203			X	8315096	8315487	FBgn0052711
3L	19163620	19164059	FBgn0052203			2L	5237080	5237354	FBgn0051971
3L	19164104	19166462	FBgn0052203			X	16589208	16589606	FBgn0259923
3L	19176546	19177687	FBgn0016797			3R	20593394	20593788	FBgn0040600
3L	19247935	19248366	FBgn0036853			X	4318056	4318441	FBgn0000179
3L	19248367	19248682	FBgn0040075			3R	1932143	1932532	FBgn0046878
3L	19253370	19254032	FBgn0026630			2R	11712586	11712980	FBgn0053465
3L	19254347	19254696	FBgn0260857			3R	6375780	6376090	FBgn0001235
3L	19287275	19288252	FBgn0028380			3R	12057848	12058278	FBgn0040071
3L	19417046	19417473	FBgn0052205			X	5313212	5313605	FBgn0029764
3L	19439183	19440171	FBgn0023395			3R	21381634	21381962	FBgn0039344
3L	19440172	19440620	FBgn0023395			3L	8661169	8661323	FBgn0001168
3L	19471570	19472087	FBgn0052207			2L	3619435	3619590	FBgn0015663
3L	19481236	19481709	FBgn0062928			2L	10678065	10678303	FBgn0040496
3L	19545242	19545705	FBgn0036886			2L	2753573	2754002	FBgn0031453
3L	19549595	19549869	FBgn0036886			3R	1343151	1343642	FBgn0010051
3L	19550594	19551493	FBgn0036886			3L	8905616	8905963	FBgn0035935
3L	19552167	19552751	FBgn0067680			3R	25083736	25083931	FBgn0003525
3L	19552752	19553622	FBgn0067680			X	3241219	3241534	FBgn0000472
3L	19553703	19554565	FBgn0067680			3R	5229792	5230220	FBgn0037688
3L	19554566	19554930	FBgn0067680			2L	3094912	3095186	FBgn0005779
3L	19555031	19555742	FBgn0067680			2R	18627585	18628063	FBgn0028371
3L	19555743	19555972	FBgn0067680			3L	21091762	21092149	FBgn0053285
3L	19578969	19579391	FBgn0036887			2L	19141541	19141971	FBgn0010300
3L	19583210	19583881	FBgn0036889			3R	5418870	5419379	FBgn0037720
3L	19591616	19592239	FBgn0005386			2R	9917871	9918263	FBgn0033893
3L	19592240	19592583	FBgn0010417			3L	5850591	5851103	FBgn0003984
3L	19611328	19612321	FBgn0029094			3R	10716031	10716500	FBgn0004597
3L	19625909	19626464	FBgn0036896			3L	341275	341780	FBgn0035132
3L	19687807	19688338	FBgn0261341			3L	12645635	12645989	FBgn0052111
3L	19689329	19689708	FBgn0261341			3L	3771221	3771650	FBgn0035458
3L	19711135	19711759	FBgn0036904			3L	9685874	9686230	FBgn0036030
3L	19711760	19711998	FBgn0036904			X	8087475	8087942	FBgn0243505
3L	19742551	19743175	FBgn0261361			X	15663529	15663883	FBgn0053172
3L	19743176	19743414	FBgn0261361			2L	12850496	12850927	FBgn0015399
3L	19786113	19787274	FBgn0261360			3L	6209858	6210250	FBgn0002526
3L	19793966	19795002	FBgn0036906			3R	8106489	8106920	FBgn0259975
3L	19797716	19798422	FBgn0036908			3L	18981538	18981895	FBgn0036836
3L	19798423	19799804	FBgn0083952			X	386998	387464	FBgn0023537
3L	19799957	19800667	FBgn0040786			2R	20769743	20770137	FBgn0085442
3L	19810417	19811827	FBgn0036911			X	12558246	12558560	FBgn0053963
3L	19827069	19827987	FBgn0003744			3L	11113624	11114017	FBgn0036134
3L	19828856	19830082	FBgn0001324			3R	17476113	17476423	FBgn0011766
3L	19838108	19839033	FBgn0020389			4	631303	631621	FBgn0025936
3L	19863717	19864627	FBgn0015796			2R	19273670	19274137	FBgn0250838
3L	19888584	19889290	FBgn0014037			3L	22184616	22185040	FBgn0037152
3L	19889333	19890104	FBgn0014037			2L	19439168	19439397	FBgn0032783
3L	19890172	19890840	FBgn0014037			2R	8910552	8910862	FBgn0033788
3L	19895966	19896761	FBgn0014037			X	7586238	7586706	FBgn0029504
3L	19900080	19900585	FBgn0014037			2R	2501046	2501430	FBgn0040673
3L	19901615	19903717	FBgn0014037			3L	20681258	20681689	FBgn0001320
3L	19907497	19908093	FBgn0028695			3L	7862424	7862774	FBgn0052365
3L	19916196	19916713	FBgn0020887			3L	2832900	2833216	FBgn0035377
3L	19916714	19917013	FBgn0036918			X	10615388	10615677	FBgn0003204
3L	19921998	19922496	FBgn0036921			X	4448046	4448476	FBgn0029715
3L	19984228	19985324	FBgn0036926			2R	11384624	11385054	FBgn0034022
3L	19985325	19985677	FBgn0013303			X	6240681	6241071	FBgn0029867
3L	19993619	19994659	FBgn0036928			2L	87031	87418	FBgn0002931
3L	19995440	19996232	FBgn0036929			3L	5348163	5348518	FBgn0016031
3L	19997448	19998078	FBgn0036929			2R	675807	676307	FBgn0250830
3L	19999254	20000134	FBgn0036930			3L	387559	387867	FBgn0260471
3L	20021956	20022268	FBgn0036932			X	15055440	15055798	FBgn0030617
3L	20106164	20106636	FBgn0036938			3L	5139072	5139464	FBgn0035586
3L	20179199	20180401	FBgn0036945			2R	6427685	6428003	FBgn0005630
3L	20219186	20219499	FBgn0260397			3R	5909028	5909378	FBgn0067687
3L	20219500	20219622	FBgn0260397			2R	7546298	7546687	FBgn0011916
3L	20234370	20235598	FBgn0036958			3L	2868493	2868767	FBgn0035378
3L	20235599	20235973	FBgn0036958			2L	21753071	21753502	FBgn0086779
3L	20289715	20290540	FBgn0036964			3L	342332	342794	FBgn0023000
3L	20294830	20296296	FBgn0036967			3R	12057488	12057762	FBgn0040071
3L	20302584	20303674	FBgn0003124			X	5502134	5502408	FBgn0085464
3L	20306527	20306877	FBgn0250791			3L	5847126	5847560	FBgn0003984
3L	20340686	20341852	FBgn0036974			3R	17679318	17679668	FBgn0015229
3L	20349624	20350137	FBgn0024887			3R	815122	815435	FBgn0037291
3L	20354349	20354987	FBgn0259676			2R	13285828	13286094	FBgn0010620
3L	20368725	20369511	FBgn0001247			3L	12380564	12380911	FBgn0036279
3L	20376834	20377881	FBgn0027565			X	18150125	18150438	FBgn0030905
3L	20394435	20395415	FBgn0028978			2R	14153195	14153664	FBgn0003022
3L	20395855	20397290	FBgn0028978			2R	8824301	8824576	FBgn0033785
3L	20420558	20420880	FBgn0036987			3L	20700769	20700932	FBgn0085289
3L	20423474	20423821	FBgn0036988			2L	15413880	15414267	FBgn0028891
3L	20425205	20426010	FBgn0019947			2L	19362021	19362367	FBgn0024245
3L	20445525	20446280	FBgn0036994			2R	16933745	16934220	FBgn0003391
3L	20446281	20446620	FBgn0083120			3L	6210991	6211378	FBgn0002526
3L	20466332	20467431	FBgn0036998			3L	16188715	16188832	FBgn0053687
3L	20480125	20480918	FBgn0037001			2R	15963860	15964285	FBgn0004364
3L	20501207	20502081	FBgn0037005			3L	6840391	6840709	FBgn0086680
3L	20502455	20502763	FBgn0037005			3L	8645725	8646040	FBgn0000121
3L	20511694	20512080	FBgn0037007			3L	16204951	16205062	FBgn0036577
3L	20513316	20513590	FBgn0037008			3R	2748295	2748724	FBgn0001077
3L	20513823	20514097	FBgn0037008			2R	14157772	14158165	FBgn0003022
3L	20514098	20514482	FBgn0037009			2L	15746282	15746468	FBgn0010382
3L	20519063	20520073	FBgn0037011			3R	17748307	17748701	FBgn0038919
3L	20533575	20534661	FBgn0037012			2R	20432638	20432947	FBgn0035023
3L	20534662	20534921	FBgn0037012			3L	21377403	21377755	FBgn0261258
3L	20613687	20614276	FBgn0001323			3R	4041373	4042078	FBgn0037552
3L	20614512	20615289	FBgn0001323			X	10679415	10679847	FBgn0025111
3L	20688233	20688703	FBgn0001320			X	2357337	2357954	FBgn0040388
3L	20723132	20724200	FBgn0037016			2L	7318062	7318450	FBgn0004009
3L	20763770	20765663	FBgn0016696			X	18161258	18161686	FBgn0030908
3L	20771175	20771833	FBgn0037019			3L	19026465	19026739	FBgn0002945
3L	20777836	20778305	FBgn0037021			2L	1412688	1413079	FBgn0002543
3L	20778306	20780337	FBgn0037021			X	3589491	3589884	FBgn0023215
3L	20780735	20781732	FBgn0037022			2R	14113111	14113549	FBgn0000658
3L	20793386	20793660	FBgn0037025			3L	20977432	20977587	FBgn0053283
3L	20802118	20803247	FBgn0037027			X	4281129	4281482	FBgn0052773
3L	20808492	20809636	FBgn0037028			2L	306038	306389	FBgn0004611
3L	20834329	20835283	FBgn0027055			3L	13022395	13022630	FBgn0083978
3L	20909286	20911199	FBgn0037035			3R	2795231	2795585	FBgn0260642
3L	21000933	21003482	FBgn0037042			3L	5556673	5557027	FBgn0029118
3L	21006286	21008163	FBgn0003415			X	7179431	7179780	FBgn0029941
3L	21016392	21016980	FBgn0003415			3L	8486200	8486325	FBgn0035899
3L	21018027	21018493	FBgn0003415			2R	5429128	5429441	FBgn0033421
3L	21018494	21021247	FBgn0003415			2R	2109347	2109542	FBgn0033074
3L	21024761	21025071	FBgn0028402			2L	10506608	10507084	FBgn0086347
3L	21042747	21043101	FBgn0026179			2L	5305047	5305599	FBgn0016076
3L	21101801	21102346	FBgn0053284			3L	23092514	23092909	FBgn0000258
3L	21124327	21124871	FBgn0037050			X	7867189	7867681	FBgn0003656
3L	21128799	21129627	FBgn0037051			2L	11219378	11219806	FBgn0259750
3L	21168459	21169486	FBgn0041607			3L	644404	644802	FBgn0064191
3L	21209514	21210424	FBgn0028427			X	2196748	2196937	FBgn0023526
3L	21244899	21245939	FBgn0037063			3L	4383303	4383577	FBgn0035539
3L	21245940	21247463	FBgn0037063			3R	10478786	10479103	FBgn0086686
3L	21260829	21261255	FBgn0037063			3L	18178643	18178917	FBgn0003997
3L	21269264	21270219	FBgn0012034			2R	9427322	9427552	FBgn0011896
3L	21274331	21274870	FBgn0027945			2R	11748562	11748760	FBgn0022160
3L	21278595	21279420	FBgn0037065			2R	18480252	18480564	FBgn0260866
3L	21297284	21297917	FBgn0037070			3L	12088871	12089263	FBgn0036246
3L	21310673	21311455	FBgn0003042			3R	5053395	5053901	FBgn0003165
3L	21327767	21328762	FBgn0037073			3L	1885947	1886104	FBgn0035289
3L	21374407	21375457	FBgn0261258			3L	12384652	12385087	FBgn0036279
3L	21377756	21378794	FBgn0261258			X	17145724	17146041	FBgn0000630
3L	21382562	21383370	FBgn0261258			3L	676265	676657	FBgn0035151
3L	21425920	21427460	FBgn0005694			X	10825715	10826107	FBgn0030251
3L	21434032	21434759	FBgn0037082			2L	21828955	21829304	FBgn0003866
3L	21438594	21439304	FBgn0086377			3L	3951893	3952277	FBgn0035480
3L	21490359	21490839	FBgn0015239			2L	7916029	7916344	FBgn0031966
3L	21500073	21501490	FBgn0053214			2L	6476792	6477144	FBgn0031818
3L	21508798	21510351	FBgn0037093			3L	3076210	3076448	FBgn0035397
3L	21529471	21530678	FBgn0015283			3R	10195025	10195415	FBgn0086058
3L	21532236	21533293	FBgn0028663			3R	22996683	22996996	FBgn0003482
3L	21547734	21548402	FBgn0037098			2R	11127925	11128474	FBgn0259878
3L	21561755	21562626	FBgn0052438			3L	1093632	1094016	FBgn0004870
3L	21597443	21597753	FBgn0023417			X	12570821	12571213	FBgn0053963
3L	21610226	21610999	FBgn0037106			3L	14195114	14195388	FBgn0052141
3L	21618955	21619855	FBgn0037108			3R	9895353	9895707	FBgn0038197
3L	21627472	21627969	FBgn0037109			X	8301939	8302302	FBgn0030035
3L	21628270	21628625	FBgn0037110			2R	6695205	6695641	FBgn0027499
3L	21633928	21634283	FBgn0052446			2R	9879165	9879688	FBgn0002643
3L	21635655	21638497	FBgn0053291			2R	4129232	4129671	FBgn0013726
3L	21672665	21673395	FBgn0037117			2L	10967929	10968246	FBgn0053129
3L	21703311	21703585	FBgn0052447			2L	19159207	19159481	FBgn0032763
3L	21721414	21722316	FBgn0037120			2L	5507235	5507629	FBgn0031707
3L	21817631	21818221	FBgn0037135			3R	26085799	26086149	FBgn0039761
3L	21825700	21826166	FBgn0037137			2R	2389553	2390020	FBgn0086655
3L	21833206	21835035	FBgn0037138			X	18157667	18157939	FBgn0030905
3L	21872348	21872622	FBgn0014362			2L	21312850	21313244	FBgn0000370
3L	21872623	21874076	FBgn0014362			2R	19244774	19245285	FBgn0034849
3L	21934772	21935080	FBgn0037141			X	17728173	17728567	FBgn0030870
3L	21935165	21935519	FBgn0037141			X	16661676	16662192	FBgn0001250
3L	21950973	21951564	FBgn0085291			2R	12608956	12609550	FBgn0050463
3L	21953435	21954026	FBgn0085291			3L	224688	225002	FBgn0053229
3L	22058428	22059430	FBgn0037149			2L	3580728	3581200	FBgn0004892
3L	22064561	22065411	FBgn0027532			2L	9983954	9984301	FBgn0000180
3L	22065412	22065695	FBgn0027532			2R	16802112	16802345	FBgn0020617
3L	22067165	22068031	FBgn0037150			3L	10764508	10764903	FBgn0036102
3L	22068637	22069227	FBgn0037151			2R	18959504	18959855	FBgn0050201
3L	22069228	22069393	FBgn0000100			X	7598927	7599287	FBgn0029504
3L	22071096	22071687	FBgn0259973			2R	3283297	3283649	FBgn0033162
3L	22169460	22169770	FBgn0037152			2L	3562733	3563126	FBgn0004892
3L	22169771	22170409	FBgn0037152			3L	10928152	10928436	FBgn0054050
3L	22171166	22172175	FBgn0037152			3R	7484098	7484482	FBgn0259227
3L	22172176	22173165	FBgn0037152			2L	2754091	2754442	FBgn0031453
3L	22173484	22174179	FBgn0037152			2L	2363783	2364138	FBgn0028485
3L	22255540	22256747	FBgn0028500			X	16830659	16831053	FBgn0030805
3L	22259686	22259960	FBgn0037156			3L	3867099	3867527	FBgn0013751
3L	22260423	22260921	FBgn0004179			4	978837	979268	FBgn0052016
3L	22281081	22282216	FBgn0027086			3L	11375868	11376294	FBgn0036156
3L	22401037	22401513	FBgn0004449			3R	17608382	17608737	FBgn0003867
3L	22710267	22711093	FBgn0037182			2L	6088483	6088680	FBgn0028420
3L	22720548	22721134	FBgn0037184			3L	15173889	15174359	FBgn0036489
3L	22721135	22721252	FBgn0037185			3L	18981177	18981488	FBgn0036836
3L	22734307	22735278	FBgn0010830			3R	15108138	15108332	FBgn0038695
3L	22815454	22816777	FBgn0027339			3R	14136264	14136656	FBgn0038603
3L	22816823	22817255	FBgn0027339			2L	1409456	1409686	FBgn0002543
3L	22827434	22828453	FBgn0027339			3L	4282993	4283344	FBgn0035525
3L	22828454	22828888	FBgn0037195			3R	7439370	7439799	FBgn0051363
3L	22844160	22845442	FBgn0052462			3L	20360417	20360615	FBgn0001259
3L	22856615	22857204	FBgn0053169			X	8701133	8701448	FBgn0026411
3L	22857205	22858188	FBgn0053170			2L	1186230	1186583	FBgn0031322
3L	22861128	22861687	FBgn0037199			3R	20810007	20810239	FBgn0039257
3L	22864155	22865523	FBgn0037200			3L	550768	550999	FBgn0035142
3L	22871974	22872248	FBgn0037202			3R	16590595	16590818	FBgn0051195
3L	22872249	22872565	FBgn0037202			X	16730640	16730837	FBgn0030797
3L	23143567	23143881	FBgn0052350			X	19252636	19253054	FBgn0031016
3L	23143882	23143994	FBgn0052350			3L	615709	616060	FBgn0016715
3L	23330847	23331520	FBgn0010215			3R	17467809	17467930	FBgn0011766
3L	23331521	23331642	FBgn0010215			X	4832663	4832937	FBgn0004368
3L	23331908	23332345	FBgn0052230			X	12554460	12554649	FBgn0053963
3L	23332382	23332776	FBgn0052230			2L	6610681	6611066	FBgn0031836
3L	24021271	24021627	FBgn0058045			2R	8147635	8148030	FBgn0000253
3L	24529017	24529697	FBgn0044510			4	630691	630965	FBgn0025936
2L	17898	19219	FBgn0002121			3L	18185976	18186250	FBgn0003997
2L	20703	21174	FBgn0002121			3R	19321700	19321967	FBgn0039080
2L	21175	22207	FBgn0002121			3L	12075466	12075822	FBgn0250876
2L	65348	65622	FBgn0067779			3L	16170009	16170356	FBgn0053795
2L	73158	73635	FBgn0031213			3L	20699790	20700099	FBgn0085289
2L	88412	89442	FBgn0002931			3R	17679669	17679827	FBgn0015229
2L	101922	103025	FBgn0031217			3R	17467372	17467808	FBgn0011766
2L	114157	115084	FBgn0031219			2L	3466213	3466644	FBgn0021967
2L	142968	143632	FBgn0031224			3L	6210251	6210447	FBgn0002526
2L	155187	155574	FBgn0031228			2L	9237362	9237709	FBgn0051885
2L	155766	156346	FBgn0031229			3L	3536749	3537023	FBgn0005640
2L	158760	159034	FBgn0016977			3L	7127680	7127982	FBgn0023001
2L	160211	162123	FBgn0016977			3R	27768971	27769353	FBgn0039886
2L	166008	167332	FBgn0016977			3L	21797508	21797824	FBgn0000560
2L	182660	183018	FBgn0031231			2L	3773670	3773958	FBgn0004893
2L	203255	204098	FBgn0031231			2R	18144529	18144916	FBgn0020307
2L	207125	207478	FBgn0031232			2L	3803284	3803398	FBgn0021800
2L	221157	223135	FBgn0031235			2R	11991972	11992325	FBgn0014020
2L	223210	224973	FBgn0031235			X	4342916	4343291	FBgn0000179
2L	246765	247431	FBgn0086902			2L	16689803	16690188	FBgn0053552
2L	247635	248263	FBgn0086902			3R	565814	565935	FBgn0027570
2L	248579	249312	FBgn0086902			2L	11066399	11066918	FBgn0032330
2L	249313	249559	FBgn0086902			2R	7554009	7554403	FBgn0050035
2L	250474	251452	FBgn0086902			X	3052442	3052874	FBgn0028746
2L	251802	252076	FBgn0022246			3L	5920532	5920919	FBgn0053523
2L	271280	271957	FBgn0031238			2L	19363616	19363971	FBgn0024245
2L	273592	274223	FBgn0086856			3R	23748199	23748549	FBgn0003279
2L	276963	277791	FBgn0086855			2R	17430994	17431323	FBgn0260477
2L	294433	295477	FBgn0024352			3L	13482005	13482266	FBgn0036373
2L	297910	298184	FBgn0020622			X	10439818	10440288	FBgn0030215
2L	305451	305961	FBgn0004611			3R	18018600	18018874	FBgn0038934
2L	357544	358520	FBgn0031250			2R	4620825	4621177	FBgn0086784
2L	414577	415218	FBgn0015567			3L	8665308	8665663	FBgn0001168
2L	419642	420137	FBgn0002593			3R	19598850	19599045	FBgn0039117
2L	420936	422352	FBgn0031254			2R	4545864	4546257	FBgn0010609
2L	422560	423607	FBgn0031255			X	9473770	9473961	FBgn0052699
2L	426701	432884	FBgn0004583			X	3642827	3642983	FBgn0086899
2L	432885	433040	FBgn0004583			3R	10123670	10124068	FBgn0038221
2L	433044	433513	FBgn0004583			X	17412025	17412140	FBgn0030842
2L	435083	435396	FBgn0004583			3L	6295802	6296110	FBgn0041625
2L	438402	443280	FBgn0004583			X	17404947	17405272	FBgn0030842
2L	479450	479724	FBgn0043364			2L	632445	632719	FBgn0031273
2L	479725	480335	FBgn0043364			3L	8650492	8650648	FBgn0000121
2L	480336	480725	FBgn0043364			3L	2867345	2867781	FBgn0035378
2L	480759	481545	FBgn0043364			X	7985387	7985709	FBgn0029996
2L	540564	541318	FBgn0010602			X	4939609	4939773	FBgn0003028
2L	542271	543014	FBgn0010602			2L	8534381	8534811	FBgn0028394
2L	559162	559757	FBgn0031263			3R	12057092	12057487	FBgn0040071
2L	560152	560825	FBgn0031263			2R	15936304	15936426	FBgn0034480
2L	567818	568728	FBgn0031266			3R	8293402	8293752	FBgn0013277
2L	633324	634298	FBgn0031273			2R	17511789	17512216	FBgn0016641
2L	634299	635421	FBgn0031273			3L	3442180	3442573	FBgn0014388
2L	650241	651163	FBgn0031273			2R	4622794	4623185	FBgn0027585
2L	669129	669840	FBgn0031273			3L	18395172	18395558	FBgn0011706
2L	671466	671901	FBgn0000497			3R	12328449	12328805	FBgn0259244
2L	701112	702618	FBgn0000497			3R	19759890	19760164	FBgn0039130
2L	714312	716076	FBgn0000497			2R	20432186	20432338	FBgn0035023
2L	739874	740391	FBgn0026438			2L	5998720	5998994	FBgn0031759
2L	815672	816145	FBgn0031281			3R	3986686	3987195	FBgn0011959
2L	819239	820234	FBgn0015621			X	4286575	4286889	FBgn0052773
2L	825538	826349	FBgn0010583			3R	10117102	10117420	FBgn0038220
2L	850574	850933	FBgn0020304			3L	22871659	22871933	FBgn0044324
2L	865130	868445	FBgn0086031			2R	13309115	13309234	FBgn0022029
2L	870350	871869	FBgn0053526			3R	2791515	2792024	FBgn0260642
2L	1062040	1062493	FBgn0031294			3L	9736855	9737046	FBgn0036040
2L	1062494	1064810	FBgn0003310			3R	14410453	14410566	FBgn0038628
2L	1064859	1066149	FBgn0003310			3L	19917874	19918224	FBgn0036919
2L	1077446	1078257	FBgn0003310			2L	10791765	10792155	FBgn0032301
2L	1108158	1108670	FBgn0031300			2R	10414129	10414555	FBgn0020245
2L	1118037	1118465	FBgn0031302			3R	20432090	20432524	FBgn0039212
2L	1128508	1129627	FBgn0016926			2L	16816829	16817575	FBgn0004797
2L	1142354	1143570	FBgn0031307			3R	20809434	20809656	FBgn0039257
2L	1157392	1158675	FBgn0261458			2R	12223430	12223815	FBgn0010611
2L	1158676	1159026	FBgn0031312			X	3670104	3670378	FBgn0029676
2L	1169602	1170722	FBgn0051922			2R	1997437	1997829	FBgn0033062
2L	1172382	1172849	FBgn0031317			2L	390682	390999	FBgn0031251
2L	1172956	1173230	FBgn0031318			2L	11358722	11358915	FBgn0000287
2L	1445039	1445313	FBgn0003926			2L	15362767	15363286	FBgn0032563
2L	1445314	1445509	FBgn0003926			2L	19146375	19146758	FBgn0010300
2L	1611106	1611540	FBgn0031351			3L	20911200	20911359	FBgn0037035
2L	1643876	1644788	FBgn0086758			3L	4286816	4287170	FBgn0015829
2L	1650496	1651108	FBgn0086758			3R	19321968	19322086	FBgn0039080
2L	1666881	1670458	FBgn0086758			2L	3000001	3000323	FBgn0025681
2L	1704333	1705205	FBgn0011570			3R	19018969	19019407	FBgn0011596
2L	1715496	1716789	FBgn0086698			3L	12653990	12654387	FBgn0014343
2L	1724130	1724685	FBgn0031359			4	854164	854478	FBgn0039938
2L	1727339	1728084	FBgn0260648			3L	5742953	5743262	FBgn0015657
2L	1728085	1728539	FBgn0260648			2L	11407440	11407786	FBgn0004579
2L	1751566	1752576	FBgn0027597			X	12134365	12134713	FBgn0052655
2L	1884425	1884733	FBgn0031374			2L	670079	670195	FBgn0031273
2L	1884734	1885124	FBgn0031374			3L	9366743	9367131	FBgn0001223;FBgn0001228
2L	1973424	1973860	FBgn0031376			3R	20014311	20014658	FBgn0039163
2L	1973861	1974362	FBgn0031376			X	12119933	12120245	FBgn0052655
2L	1980055	1982443	FBgn0031378			3R	4775210	4775523	FBgn0037644
2L	1987512	1987863	FBgn0001125			X	19531247	19531599	FBgn0087008
2L	2009538	2010600	FBgn0031384			3L	13931699	13932090	FBgn0052137
2L	2037036	2038047	FBgn0003557			X	5887192	5887314	FBgn0029831
2L	2130107	2130420	FBgn0004507			3R	18002301	18002640	FBgn0038934
2L	2144980	2145254	FBgn0031390			3L	1374932	1375243	FBgn0003295
2L	2145279	2145739	FBgn0031390			3L	12384224	12384540	FBgn0036279
2L	2147157	2147431	FBgn0031391			3R	23747812	23748122	FBgn0039558
2L	2147432	2147699	FBgn0027509			2R	10070880	10071270	FBgn0050069
2L	2160869	2165145	FBgn0031393			3R	23012157	23012470	FBgn0004197
2L	2174756	2175792	FBgn0000097			3L	8668637	8668911	FBgn0001168
2L	2192347	2193649	FBgn0085201			2R	1638722	1639076	FBgn0022288
2L	2195627	2195977	FBgn0085201			X	5502409	5502530	FBgn0085464
2L	2196952	2197763	FBgn0085201			3R	9656023	9656417	FBgn0002862
2L	2202178	2202686	FBgn0051668			2R	2760114	2760388	FBgn0033109
2L	2202687	2203311	FBgn0051668			3L	18229027	18229456	FBgn0036783
2L	2213684	2214591	FBgn0010288			X	15699590	15699904	FBgn0003345
2L	2220592	2221102	FBgn0031401			X	3580414	3580767	FBgn0023215
2L	2221769	2222043	FBgn0031401			3R	6982391	6982708	FBgn0040259
2L	2225725	2226935	FBgn0010704			2L	22874646	22875042	FBgn0000384
2L	2226936	2227121	FBgn0031403			X	10699434	10699743	FBgn0030235
2L	2362728	2363592	FBgn0028485			3R	9510934	9511092	FBgn0024555
2L	2364376	2365735	FBgn0028485			3L	10705481	10705599	FBgn0036101
2L	2374354	2376079	FBgn0031419			X	5789930	5790045	FBgn0000042
2L	2376115	2376389	FBgn0031420			2L	9989877	9990228	FBgn0040965
2L	2376390	2376586	FBgn0031420			3L	22438042	22438394	FBgn0037162
2L	2380660	2380934	FBgn0031421			3R	7606662	7606968	FBgn0086910
2L	2433321	2433862	FBgn0000490			X	4920107	4920422	FBgn0003028
2L	2433863	2434369	FBgn0000490			2L	16299980	16300254	FBgn0028895
2L	2451064	2451615	FBgn0012017			2R	5562706	5562868	FBgn0033438
2L	2481484	2481946	FBgn0031429			3L	6766818	6767131	FBgn0052392
2L	2492493	2493155	FBgn0011818			3L	14970846	14971236	FBgn0036459
2L	2574898	2575172	FBgn0026778;FBgn0085343			3L	16978611	16978885	FBgn0027593
2L	2576554	2577489	FBgn0031434			3L	18226558	18226832	FBgn0036783
2L	2585218	2585990	FBgn0026479			3R	16891547	16891884	FBgn0000083
2L	2739526	2740418	FBgn0031450			X	4360603	4361123	FBgn0040910
2L	2748467	2748853	FBgn0250906			2L	4588942	4589255	FBgn0053196
2L	2751623	2752130	FBgn0031453			X	17411671	17412024	FBgn0030842
2L	2752411	2752880	FBgn0031453			3L	19187777	19188094	FBgn0016797
2L	2753065	2753529	FBgn0031453			2R	8773685	8774162	FBgn0003975
2L	2759322	2760394	FBgn0031456			3L	19697152	19697426	FBgn0260653
2L	2767333	2768261	FBgn0028398			3L	10970608	10970882	FBgn0036112
2L	2769534	2770482	FBgn0019830			3L	3338958	3339232	FBgn0004167
2L	2829742	2830176	FBgn0031464			X	16730481	16730639	FBgn0030797
2L	2830177	2830451	FBgn0031464			2R	3673276	3673631	FBgn0015614
2L	2856658	2857935	FBgn0031474			X	4924140	4924250	FBgn0003028
2L	2874015	2874289	FBgn0051694			3R	19027209	19027355	FBgn0011596
2L	2874290	2874688	FBgn0051694			3R	25921698	25921893	FBgn0040625
2L	2874689	2875269	FBgn0031478			3R	2862795	2863106	FBgn0024289
2L	2878128	2878716	FBgn0051950			3L	19026821	19027133	FBgn0002945
2L	2884508	2886292	FBgn0024947			X	8386026	8386185	FBgn0003023
2L	2886293	2886831	FBgn0041111			2L	220882	221156	FBgn0031235
2L	2886962	2887236	FBgn0041111			2L	11210368	11210799	FBgn0259750
2L	2969498	2969811	FBgn0024920			X	2879158	2879432	FBgn0003285
2L	2976397	2977607	FBgn0031484			X	2885458	2885732	FBgn0003285
2L	2987464	2988278	FBgn0250786			X	3304022	3304173	FBgn0052493
2L	2992528	2993462	FBgn0025681			2R	19124931	19125205	FBgn0034835
2L	2998779	3000000	FBgn0025681			3L	14614662	14614936	FBgn0036433
2L	3028908	3029851	FBgn0031494			2R	3913176	3913644	FBgn0025360
2L	3029852	3030237	FBgn0031495			3L	2832444	2832718	FBgn0035377
2L	3037042	3037743	FBgn0031497			X	13815684	13816033	FBgn0052606
2L	3039609	3040227	FBgn0031500			2R	7362435	7362827	FBgn0001269
2L	3055657	3056162	FBgn0027571			3R	2789291	2789677	FBgn0260642
2L	3107368	3108277	FBgn0005779			X	2543252	2543605	FBgn0003371
2L	3108278	3108627	FBgn0005779			2R	3876554	3876907	FBgn0033247
2L	3144548	3146226	FBgn0031505			3L	5564067	5564178	FBgn0065097
2L	3158583	3158891	FBgn0011648			3L	3246201	3246393	FBgn0035426
2L	3158892	3159086	FBgn0011648			3L	11359338	11359612	FBgn0036155
2L	3159087	3159801	FBgn0011648			2R	1636689	1637005	FBgn0022288
2L	3159869	3160494	FBgn0260817			2R	13738821	13739202	FBgn0050323
2L	3162211	3162485	FBgn0051953			3R	18952108	18952421	FBgn0051365
2L	3163314	3163588	FBgn0014906			3L	16009484	16009831	FBgn0036558
2L	3163589	3163878	FBgn0014906			X	2353110	2353305	FBgn0040388
2L	3345662	3346824	FBgn0020445			3L	21050816	21051131	FBgn0026179
2L	3373156	3373752	FBgn0085423			X	4804152	4804581	FBgn0052772
2L	3376210	3377498	FBgn0016698			X	4000361	4000635	FBgn0026084
2L	3469811	3470512	FBgn0051776			X	15504547	15504821	FBgn0003463
2L	3538720	3539714	FBgn0024244			X	19741932	19742362	FBgn0031079
2L	3618759	3619434	FBgn0015663			2L	7994378	7994732	FBgn0031969
2L	3631207	3631835	FBgn0031554			2R	8798626	8798900	FBgn0010488
2L	3631836	3632078	FBgn0031554			3L	19188095	19188283	FBgn0016797
2L	3632425	3632851	FBgn0031554			3R	27209882	27210034	FBgn0039844
2L	3656638	3657030	FBgn0000721			3L	21526442	21526875	FBgn0029152
2L	3711288	3712143	FBgn0015376			3R	8138955	8139349	FBgn0038011
2L	3712217	3713762	FBgn0051955			3L	18003491	18003765	FBgn0086081
2L	3771562	3772195	FBgn0004893			3R	14815250	14815365	FBgn0026239
2L	3772336	3773206	FBgn0004893			2L	434069	434457	FBgn0004583
2L	3773359	3773669	FBgn0004893			X	4923865	4924139	FBgn0003028
2L	3780587	3780977	FBgn0051960			3L	1329685	1329994	FBgn0011361
2L	3802971	3803283	FBgn0021800			2R	15693362	15693636	FBgn0011897
2L	3803399	3803629	FBgn0021800			3R	10537078	10537626	FBgn0053967
2L	3813145	3813612	FBgn0031573			X	3030841	3031115	FBgn0004647
2L	3862096	3863051	FBgn0031574			3L	11365797	11366105	FBgn0036155
2L	3867376	3867996	FBgn0031575			3R	17442581	17442767	FBgn0013984
2L	3872163	3872930	FBgn0051957			3R	25400626	25400942	FBgn0039670
2L	4030032	4030542	FBgn0000547			3R	19740947	19741101	FBgn0016754
2L	4031630	4032017	FBgn0000547			2L	14546776	14547090	FBgn0250844
2L	4032018	4032142	FBgn0000547			3L	6767368	6767753	FBgn0052392
2L	4053732	4054206	FBgn0000547			2R	7492802	7493076	FBgn0033636
2L	4054207	4055008	FBgn0000547			3R	11176820	11177137	FBgn0038324
2L	4068932	4070231	FBgn0086032			2R	18158238	18158552	FBgn0034717
2L	4197579	4197968	FBgn0031589			3R	11492487	11492878	FBgn0053207
2L	4211480	4212184	FBgn0001075			X	2954047	2954440	FBgn0029649
2L	4220900	4222306	FBgn0001075			X	8128248	8128522	FBgn0030025
2L	4222307	4222824	FBgn0031590			3L	2832126	2832229	FBgn0035377
2L	4222825	4223347	FBgn0031590			3R	17471417	17471727	FBgn0011766
2L	4226723	4227347	FBgn0031590			2L	21018482	21018638	FBgn0250867
2L	4227348	4227825	FBgn0003941			3R	13900849	13901205	FBgn0038566
2L	4282487	4282956	FBgn0010473			X	4919395	4919788	FBgn0003028
2L	4333130	4333645	FBgn0020762			3L	17475805	17476199	FBgn0036731
2L	4360889	4361163	FBgn0026319			3L	15181785	15182094	FBgn0036490
2L	4370745	4371665	FBgn0026319			2R	20419086	20419393	FBgn0035020
2L	4382817	4383172	FBgn0031597			2L	7887201	7887519	FBgn0031961
2L	4386042	4386358	FBgn0031598			X	17783087	17783399	FBgn0030882
2L	4386359	4386658	FBgn0031598			X	17793242	17793554	FBgn0052495
2L	4386738	4387170	FBgn0031599			3R	18619826	18620100	FBgn0039027
2L	4393564	4394356	FBgn0031600			3L	9034329	9034643	FBgn0028789
2L	4448741	4449261	FBgn0025684			2R	7252956	7253230	FBgn0033627
2L	4454068	4454956	FBgn0031607			X	5790099	5790412	FBgn0000042
2L	4458162	4459268	FBgn0010410			3R	23020176	23020489	FBgn0004197
2L	4464362	4465484	FBgn0031611			3R	25112840	25113114	FBgn0039659
2L	4810083	4810399	FBgn0031630			2L	13837428	13837702	FBgn0028509
2L	4810525	4810835	FBgn0031630			3L	17983265	17983664	FBgn0086081
2L	4811256	4812307	FBgn0031630			3L	10705379	10705480	FBgn0036101
2L	4817642	4818938	FBgn0031631			2L	248264	248578	FBgn0086902
2L	4830502	4831012	FBgn0031633			X	6593867	6594182	FBgn0029895
2L	4837640	4838645	FBgn0031635			2L	11189519	11189754	FBgn0032354
2L	4846971	4848143	FBgn0031638			3L	18236579	18236853	FBgn0036783
2L	4882637	4883314	FBgn0031643			2L	4376891	4377273	FBgn0031597
2L	4887104	4888044	FBgn0031644			3L	5838585	5839014	FBgn0003984
2L	4905662	4906275	FBgn0031646			2L	6081804	6082003	FBgn0028420
2L	4906344	4907048	FBgn0031646			2L	8277423	8277624	FBgn0011902
2L	4967448	4968029	FBgn0015834			2R	17437560	17437911	FBgn0260477
2L	4971136	4971613	FBgn0010607			3R	886981	887132	FBgn0010313
2L	4976604	4977669	FBgn0031661			2R	7502055	7502409	FBgn0033636
2L	4981023	4981682	FBgn0031664			X	9393873	9394147	FBgn0261260
2L	4996999	4997466	FBgn0053113			2L	14513871	14514097	FBgn0011862
2L	4997467	4997840	FBgn0053113			3L	1374301	1374614	FBgn0003295
2L	5000584	5000900	FBgn0053113			3L	14196295	14196648	FBgn0052141
2L	5000901	5001608	FBgn0053113			3R	20963085	20963519	FBgn0039283
2L	5004160	5004546	FBgn0053113			3L	14736277	14736551	FBgn0036443
2L	5009422	5010132	FBgn0053113			2L	8000959	8001233	FBgn0031971
2L	5010133	5011536	FBgn0031668;FBgn0259719			X	13634045	13634165	FBgn0030519
2L	5043019	5043541	FBgn0031674;FBgn0053995			3R	21463528	21463845	FBgn0039350
2L	5054768	5055355	FBgn0014857			3L	2837136	2837410	FBgn0035377
2L	5057900	5058605	FBgn0031678			4	853385	853814	FBgn0039938
2L	5059451	5060652	FBgn0028694			2R	8843540	8843974	FBgn0033787
2L	5070820	5071094	FBgn0028696			2R	8225258	8225598	FBgn0033716
2L	5093241	5094297	FBgn0031681			3R	11380557	11381027	FBgn0038350
2L	5096251	5096837	FBgn0031683			X	19668606	19668880	FBgn0259789
2L	5108156	5108430	FBgn0260952			2R	17533678	17534029	FBgn0034644
2L	5144874	5145301	FBgn0260952			2R	10370269	10370543	FBgn0001332
2L	5145927	5146277	FBgn0260952			X	6173890	6174005	FBgn0086558
2L	5237650	5238200	FBgn0051971			3R	22727667	22727941	FBgn0004510
2L	5252342	5252556	FBgn0046776			X	3033934	3034208	FBgn0004647
2L	5252557	5254579	FBgn0031693			2L	1117539	1117966	FBgn0031302
2L	5270436	5270752	FBgn0003716			2R	7521222	7521408	FBgn0033638
2L	5270796	5271570	FBgn0003716			2L	2010601	2010724	FBgn0051939
2L	5278095	5279706	FBgn0031696			3L	13176759	13177188	FBgn0086916
2L	5287334	5288159	FBgn0031696			3L	14962179	14962453	FBgn0026320
2L	5291858	5293185	FBgn0016076			3L	19784305	19784621	FBgn0261359
2L	5293273	5293783	FBgn0016076			3L	14267508	14267944	FBgn0001085
2L	5324668	5327703	FBgn0015031			3R	2813799	2814231	FBgn0260642
2L	5403594	5403868	FBgn0016660			2L	4402826	4403144	FBgn0031601
2L	5421522	5421955	FBgn0086033			2R	16469171	16469558	FBgn0028622
2L	5428584	5429049	FBgn0086033			3L	16476422	16476770	FBgn0004569
2L	5460980	5461500	FBgn0005511			3R	21585889	21586280	FBgn0066101
2L	5519868	5520452	FBgn0000318			X	10104861	10105212	FBgn0030183
2L	5523741	5524624	FBgn0031711			X	13785158	13785357	FBgn0052606
2L	5531950	5532563	FBgn0031713			X	6637675	6637827	FBgn0082997
2L	5542145	5543460	FBgn0002525			2L	12828942	12829256	FBgn0015399
2L	5546614	5547365	FBgn0031717			2L	21756589	21756863	FBgn0086779
2L	5720895	5721395	FBgn0024191			3L	18225847	18226201	FBgn0036783
2L	5721396	5721504	FBgn0024191			3L	11001540	11001814	FBgn0013469
2L	5723764	5725102	FBgn0031736			X	18526023	18526335	FBgn0030941
2L	5802078	5802352	FBgn0031740			2L	20822960	20823313	FBgn0032889
2L	5943316	5943906	FBgn0001128			X	6173702	6173889	FBgn0086558
2L	5943907	5944260	FBgn0001128			X	16042733	16043007	FBgn0042650
2L	5948807	5949761	FBgn0031752			2L	11066919	11067083	FBgn0032330
2L	5977340	5977614	FBgn0000308			2L	13804140	13804491	FBgn0027844
2L	5977623	5978714	FBgn0000308			3R	22683658	22683822	FBgn0051072
2L	5980721	5982169	FBgn0001942			3R	27771493	27771767	FBgn0039886
2L	5982344	5982618	FBgn0001942			3L	9370484	9370758	FBgn0001225
2L	5982775	5983483	FBgn0001942			3R	5527322	5527634	FBgn0051352
2L	5985863	5986609	FBgn0001941			3R	12068632	12068855	FBgn0040071
2L	5998995	5999496	FBgn0031759			3R	14304236	14304348	FBgn0053541
2L	6047661	6049069	FBgn0029161;FBgn0085208			X	1022219	1022575	FBgn0040397
2L	6050187	6051232	FBgn0031769			2L	9570044	9570395	FBgn0032130
2L	6062532	6062963	FBgn0031771			2R	13286095	13286407	FBgn0010620
2L	6065964	6066315	FBgn0031774			3L	3218871	3219188	FBgn0035421
2L	6068768	6069588	FBgn0031776			3R	7474733	7475127	FBgn0259217
2L	6070598	6071384	FBgn0028419			2L	19142108	19142576	FBgn0010300
2L	6082585	6082899	FBgn0028420			3R	17663532	17663845	FBgn0041229
2L	6082900	6083055	FBgn0028420			2R	6483993	6484267	FBgn0033538
2L	6085602	6085876	FBgn0028420			2L	1649501	1649775	FBgn0086758
2L	6086330	6087779	FBgn0028420			X	15504822	15505178	FBgn0003463
2L	6087926	6088482	FBgn0028420			X	14572001	14572350	FBgn0030575
2L	6098647	6099478	FBgn0031779			X	3739749	3740023	FBgn0019661
2L	6099750	6100058	FBgn0051641			3R	5706593	5706904	FBgn0250818
2L	6124915	6125384	FBgn0031781			X	15056731	15057005	FBgn0030617
2L	6165434	6166503	FBgn0031786			3R	926447	926839	FBgn0010313
2L	6323278	6324809	FBgn0021873			X	1170394	1170544	FBgn0028550
2L	6337725	6339236	FBgn0031799			3L	12507831	12508144	FBgn0002466
2L	6357127	6357441	FBgn0031804			X	5566937	5567206	FBgn0029785
2L	6455466	6456789	FBgn0031815			3R	10556100	10556415	FBgn0038256
2L	6473548	6474016	FBgn0259749			3R	27508457	27508769	FBgn0039864
2L	6479833	6480151	FBgn0086357			2L	669841	670078	FBgn0031273
2L	6480183	6481849	FBgn0031820			3L	21097256	21097530	FBgn0053285
2L	6488411	6488924	FBgn0031821			3L	4239558	4239832	FBgn0035515
2L	6488925	6489310	FBgn0027496			2R	19912097	19912264	FBgn0022708
2L	6490919	6491383	FBgn0051638			3R	12336801	12337154	FBgn0259244
2L	6557332	6558113	FBgn0031830			3R	22683823	22683941	FBgn0051072
2L	6561580	6562605	FBgn0026585			X	3642635	3642826	FBgn0086899
2L	6622523	6623122	FBgn0085374			3L	8701923	8702235	FBgn0011509
2L	6647985	6649610	FBgn0051635			2R	6443095	6443369	FBgn0004399
2L	6673420	6673729	FBgn0028990			2R	10044952	10045226	FBgn0040751
2L	6677407	6678068	FBgn0031848			3R	7504044	7504207	FBgn0037931
2L	6684185	6685108	FBgn0028703			3R	24370336	24370693	FBgn0039588
2L	6717393	6717821	FBgn0031851			3L	7523796	7524222	FBgn0028582
2L	6722927	6724437	FBgn0046704			3L	22365426	22365739	FBgn0004449
2L	6787084	6787935	FBgn0015776			X	2546336	2546652	FBgn0003371
2L	6797205	6798098	FBgn0015777			3L	20917677	20918022	FBgn0037035
2L	6851793	6852624	FBgn0017551			3L	20983140	20983567	FBgn0037042
2L	6913798	6914430	FBgn0011737			3L	12785936	12786210	FBgn0036312
2L	6919865	6920490	FBgn0028554			2R	8919359	8919633	FBgn0033788
2L	6920652	6921290	FBgn0004838			3R	3967384	3967700	FBgn0011959
2L	6921291	6921537	FBgn0004838			X	19591350	19591467	FBgn0010341
2L	6921538	6921702	FBgn0004838			2L	15425826	15426255	FBgn0001983
2L	6921703	6922966	FBgn0004838			2R	14791644	14791957	FBgn0086022
2L	6945095	6945369	FBgn0031871			3L	1378779	1379053	FBgn0052330
2L	6949593	6950776	FBgn0031873			3R	25599361	25599635	FBgn0039694
2L	6956527	6957310	FBgn0031874			3R	10715638	10716030	FBgn0038271
2L	6963710	6964140	FBgn0031878			2L	7608116	7608390	FBgn0031926
2L	6964249	6964638	FBgn0021944			3R	2177308	2177552	FBgn0014001
2L	6966322	6966635	FBgn0026170			X	16454380	16454543	FBgn0011826
2L	6966994	6967620	FBgn0026170			3R	11477540	11477814	FBgn0053207
2L	6967621	6968803	FBgn0026170			3L	13492111	13492422	FBgn0036374
2L	6971392	6972015	FBgn0016978			2R	12198175	12198490	FBgn0085428
2L	7005614	7006085	FBgn0031879			2R	7485032	7485425	FBgn0086658
2L	7009574	7010541	FBgn0031879			2R	17028192	17028557	FBgn0034592
2L	7027015	7027988	FBgn0031881			2R	19216638	19217026	FBgn0050413
2L	7032114	7033288	FBgn0031883			2L	10299749	10299901	FBgn0032210
2L	7037576	7038706	FBgn0022201			3L	16188401	16188714	FBgn0053687
2L	7038707	7038856	FBgn0022201			2R	8224868	8225257	FBgn0033716
2L	7038857	7039093	FBgn0022201			2R	19634502	19634850	FBgn0000562
2L	7042264	7042694	FBgn0051630			3R	9914543	9914704	FBgn0038198
2L	7048994	7049622	FBgn0051630			3R	22359785	22360059	FBgn0039431
2L	7056101	7056792	FBgn0031885			X	11923602	11923792	FBgn0030366
2L	7181488	7182312	FBgn0031893			2L	19146022	19146374	FBgn0010300
2L	7182313	7182546	FBgn0031893			X	6238004	6238320	FBgn0029867
2L	7188231	7188505	FBgn0031894			X	8122043	8122317	FBgn0030025
2L	7188506	7188817	FBgn0031894			3L	3340575	3340888	FBgn0004167
2L	7203761	7204860	FBgn0031896			3L	18180198	18180396	FBgn0003997
2L	7219774	7220289	FBgn0031897			X	18438487	18438800	FBgn0000242
2L	7222628	7223257	FBgn0243517			2R	14765430	14765746	FBgn0034408
2L	7320539	7321895	FBgn0004009			3R	16400365	16400721	FBgn0083039
2L	7353802	7354232	FBgn0031902			2L	9947658	9947932	FBgn0032167
2L	7354233	7355155	FBgn0031902			2L	8213213	8213414	FBgn0032001
2L	7387977	7388538	FBgn0031904			3R	17425730	17426004	FBgn0013984
2L	7410044	7410318	FBgn0031909			2R	16488492	16488809	FBgn0046816
2L	7411720	7412908	FBgn0028387			2R	5998182	5998456	FBgn0003071
2L	7422359	7423042	FBgn0067719			3R	19287876	19288150	FBgn0051225
2L	7423043	7423735	FBgn0067719			2R	20469919	20470147	FBgn0020521
2L	7423845	7425628	FBgn0067719			3L	10703822	10703942	FBgn0036101
2L	7426171	7427313	FBgn0031912			3R	10522317	10522671	FBgn0051314
2L	7495136	7495873	FBgn0260486			2L	651392	651747	FBgn0031273
2L	7573524	7575054	FBgn0085403			3R	11632419	11632693	FBgn0026616
2L	7576766	7577469	FBgn0085403			2L	18466145	18466462	FBgn0064160
2L	7799592	7800859	FBgn0031951			3L	12535878	12536191	FBgn0036301
2L	7809467	7811954	FBgn0031952			3L	18813530	18813685	FBgn0036815
2L	7821055	7822016	FBgn0027515			X	4321300	4321690	FBgn0000179
2L	7826904	7828291	FBgn0004177			3L	18615060	18615212	FBgn0013717
2L	7828292	7829294	FBgn0004177			2R	1880740	1880933	FBgn0033049
2L	7829295	7829472	FBgn0004177			3L	6811472	6811782	FBgn0086680
2L	7869190	7869536	FBgn0045038			2L	6792165	6792596	FBgn0015776
2L	7869537	7869898	FBgn0045038			2L	5250086	5250394	FBgn0046776
2L	7884799	7887093	FBgn0083968			2L	12027515	12027867	FBgn0010497
2L	7909253	7909527	FBgn0031966			2L	12712363	12712672	FBgn0032454
2L	7909655	7910238	FBgn0031966			2L	3781698	3782035	FBgn0051960
2L	7973975	7974397	FBgn0031968			3R	4043037	4043539	FBgn0037552
2L	8001252	8001567	FBgn0031971			2L	8274892	8275118	FBgn0011902
2L	8004053	8004404	FBgn0031972			2R	17600787	17601099	FBgn0004362
2L	8029281	8029863	FBgn0031977			X	2351537	2351892	FBgn0004050
2L	8030542	8031020	FBgn0044323			3L	1303018	1303217	FBgn0035203
2L	8031021	8031884	FBgn0044323			2R	3380075	3380504	FBgn0033182
2L	8042517	8043701	FBgn0031980			2L	8010713	8010987	FBgn0054010
2L	8082852	8084517	FBgn0011219			3R	12760149	12760543	FBgn0000015
2L	8126602	8127447	FBgn0031988			3R	24921941	24922374	FBgn0039634
2L	8142291	8143341	FBgn0051606			X	11242031	11242389	FBgn0030290
2L	8145267	8145773	FBgn0051606			2L	7417883	7418237	FBgn0028387
2L	8159380	8159877	FBgn0031990			X	6628817	6629131	FBgn0029896
2L	8162087	8162909	FBgn0031992			X	18525396	18525748	FBgn0030941
2L	8198220	8198892	FBgn0031997			2R	2449016	2449413	FBgn0033076
2L	8198908	8199641	FBgn0031997			2R	6443370	6443519	FBgn0004399
2L	8210854	8211793	FBgn0015299			3L	9374556	9374874	FBgn0001224
2L	8212662	8213212	FBgn0032000			X	11633799	11634147	FBgn0085351
2L	8220482	8220872	FBgn0032005			X	11647067	11647415	FBgn0002577
2L	8239355	8240553	FBgn0032006			2L	11277843	11278117	FBgn0032358
2L	8276655	8277303	FBgn0011902			2R	558776	559132	FBgn0040005
2L	8300202	8301481	FBgn0003502			3L	20942122	20942555	FBgn0011591
2L	8301913	8303939	FBgn0261020			3L	6350918	6351236	FBgn0259969
2L	8304682	8305972	FBgn0032014			3R	20809811	20810006	FBgn0039257
2L	8307815	8308653	FBgn0032015			2R	11022482	11022875	FBgn0085215
2L	8310887	8311542	FBgn0032017			2L	1177659	1177971	FBgn0031319
2L	8320437	8320747	FBgn0032020			2L	1424873	1425186	FBgn0002543
2L	8363660	8366732	FBgn0261437			3R	25589164	25589286	FBgn0001297
2L	8370168	8370642	FBgn0032029			2R	10207901	10208296	FBgn0085408
2L	8374197	8374752	FBgn0032030			X	672791	673106	FBgn0086368
2L	8376503	8377390	FBgn0032032			3R	19977952	19978226	FBgn0039156
2L	8381619	8382278	FBgn0027094			2L	2200188	2200578	FBgn0051668
2L	8382288	8383273	FBgn0032034			3L	22129175	22129449	FBgn0037153
2L	8383862	8384324	FBgn0032035			2R	20769016	20769290	FBgn0085442
2L	8384385	8384659	FBgn0032036			X	3369782	3370005	FBgn0029662
2L	8403166	8403879	FBgn0020497			2L	633205	633323	FBgn0031273
2L	8415093	8415960	FBgn0027932			3L	8759851	8759972	FBgn0035924
2L	8419513	8420135	FBgn0027932			3R	14564930	14565241	FBgn0024329
2L	8463827	8465083	FBgn0029173			2R	3173744	3174056	FBgn0260991
2L	8477794	8478420	FBgn0053194			2R	12466131	12466405	FBgn0016131
2L	8478699	8479364	FBgn0053194			3L	12798967	12799131	FBgn0027534
2L	8479365	8479760	FBgn0053194			3R	12879549	12879939	FBgn0020493
2L	8511433	8512266	FBgn0032050			2L	7914934	7915284	FBgn0031966
2L	8514562	8515272	FBgn0032051			3L	10892511	10892625	FBgn0036111
2L	8528223	8529250	FBgn0085470;FBgn0250903			3L	3785679	3785832	FBgn0052266
2L	8535077	8535395	FBgn0028394			3L	19033867	19034141	FBgn0002945
2L	8685782	8686417	FBgn0260861			3L	20360142	20360416	FBgn0001259
2L	8686509	8686783	FBgn0260861			X	8301173	8301447	FBgn0030035
2L	8690617	8691206	FBgn0260861			2R	8787580	8787893	FBgn0010488
2L	8691472	8691906	FBgn0260861			3L	16008752	16009026	FBgn0036558
2L	8708754	8709250	FBgn0004914			3L	16016535	16016844	FBgn0044028
2L	8888542	8889332	FBgn0085427			3R	14565242	14565398	FBgn0024329
2L	8942914	8943572	FBgn0032076;FBgn0032077			2L	9203853	9203960	FBgn0051885
2L	8950021	8950334	FBgn0032078			2L	2130580	2130892	FBgn0004507
2L	8950335	8950453	FBgn0032078			2R	14118404	14118715	FBgn0000658
2L	8950904	8951381	FBgn0032078			3L	160736	161049	FBgn0035100
2L	8997246	8997946	FBgn0040964			2L	530525	530641	FBgn0003963
2L	9124008	9124430	FBgn0052982			3L	8905964	8906156	FBgn0035935
2L	9125793	9126298	FBgn0052982			3R	660803	661077	FBgn0037284
2L	9176025	9177050	FBgn0041092			2R	11128475	11128709	FBgn0259878
2L	9188651	9188925	FBgn0041092			2R	12058188	12058462	FBgn0034084
2L	9188926	9189312	FBgn0041092			2L	5237355	5237509	FBgn0051971
2L	9205305	9205783	FBgn0051885			3R	15132787	15133102	FBgn0000463
2L	9252962	9253342	FBgn0032105			2R	7381419	7381693	FBgn0001269
2L	9330454	9330887	FBgn0010314			2R	14693724	14693846	FBgn0010651
2L	9448243	9448559	FBgn0053723			3L	6308003	6308229	FBgn0041625
2L	9448560	9448728	FBgn0053723			3R	17408202	17408476	FBgn0038892
2L	9448939	9449573	FBgn0053723			4	466547	466904	FBgn0016126
2L	9451235	9451873	FBgn0053723			2L	7320341	7320457	FBgn0004009
2L	9494653	9495163	FBgn0004868			2L	5254580	5254856	FBgn0031693
2L	9495164	9495292	FBgn0032120			2L	9449574	9449681	FBgn0053723
2L	9495562	9495836	FBgn0032120			2R	8480797	8481114	FBgn0027356
2L	9495837	9496537	FBgn0032120			2R	14118716	14118905	FBgn0000658
2L	9520704	9521728	FBgn0032123			3L	6361876	6362271	FBgn0052398
2L	9567810	9568084	FBgn0032130			2L	6490570	6490883	FBgn0031822
2L	9568085	9568229	FBgn0032130			3R	25444216	25444565	FBgn0039674
2L	9698541	9699036	FBgn0000273			X	13784217	13784491	FBgn0052606
2L	9699037	9700130	FBgn0015393			2L	3656139	3656413	FBgn0000721
2L	9711075	9711538	FBgn0032138			2L	11966757	11967110	FBgn0041606
2L	9757866	9758851	FBgn0022720			2R	20254895	20255048	FBgn0053537
2L	9758852	9759719	FBgn0022720			3R	8259997	8260111	FBgn0038049
2L	9762942	9763940	FBgn0025117			X	15591981	15592169	FBgn0030668
2L	9790565	9790839	FBgn0042174			3R	18182896	18183126	FBgn0038947
2L	9790840	9791044	FBgn0032149			X	13138656	13138930	FBgn0052639
2L	9890439	9891336	FBgn0032153			3L	16203562	16203879	FBgn0036577
2L	9894447	9895773	FBgn0063449			3L	11089454	11089802	FBgn0083068
2L	9897172	9897688	FBgn0004867			X	9389542	9389836	FBgn0261260
2L	9912312	9912859	FBgn0032157			X	11633125	11633478	FBgn0085351
2L	9918000	9918580	FBgn0025700			X	11646393	11646746	FBgn0002577
2L	9938066	9938707	FBgn0051712			3L	6351809	6352119	FBgn0259969
2L	9956913	9957386	FBgn0032170			X	5573816	5574007	FBgn0046687
2L	10002792	10003185	FBgn0051755			2R	7521594	7521909	FBgn0033638
2L	10003186	10004544	FBgn0043456			3L	8489517	8489832	FBgn0035899
2L	10008886	10009937	FBgn0011584			3R	11193182	11193573	FBgn0085433
2L	10032546	10033163	FBgn0027600			3R	17456336	17456610	FBgn0046832
2L	10056581	10057182	FBgn0011823			2L	4973998	4974313	FBgn0031660
2L	10200849	10201242	FBgn0005593			X	2879433	2879551	FBgn0003285
2L	10210503	10210777	FBgn0032193			X	4596844	4596967	FBgn0028325
2L	10210778	10211134	FBgn0032194			X	4939334	4939608	FBgn0003028
2L	10220511	10221766	FBgn0250843			2L	19399296	19399604	FBgn0032775
2L	10226291	10227000	FBgn0032196			X	423524	423840	FBgn0024983
2L	10227021	10227458	FBgn0032196			2R	17759462	17759736	FBgn0085397
2L	10230825	10231099	FBgn0032197			3R	9817750	9818102	FBgn0015270
2L	10231100	10232866	FBgn0032197			3R	16590320	16590594	FBgn0051195
2L	10238974	10239599	FBgn0004419			X	8105049	8105323	FBgn0030025
2L	10246619	10247245	FBgn0024248			3L	8759504	8759850	FBgn0035924
2L	10250077	10251168	FBgn0051717			3R	19026934	19027208	FBgn0011596
2L	10255283	10256090	FBgn0032200			3R	23047336	23047610	FBgn0054006
2L	10260346	10261680	FBgn0026379			3L	15101432	15101702	FBgn0036479
2L	10261681	10261931	FBgn0026379			X	4274506	4274816	FBgn0029707
2L	10263409	10263845	FBgn0011305			2R	11703829	11704103	FBgn0083919
2L	10263947	10264619	FBgn0032202			2R	20254031	20254305	FBgn0053537
2L	10276286	10278411	FBgn0260749			3L	5241758	5242032	FBgn0035598
2L	10278412	10279264	FBgn0260749			3R	2997771	2998158	FBgn0002306
2L	10292175	10292565	FBgn0032208			X	16266687	16267003	FBgn0004598
2L	10299314	10299748	FBgn0032210			X	15880671	15880945	FBgn0030718
2L	10306527	10307293	FBgn0032214			2R	4893551	4893977	FBgn0085379
2L	10311929	10312284	FBgn0032215			3L	6211800	6212228	FBgn0002526
2L	10313965	10315115	FBgn0032216			4	510669	510980	FBgn0039908
2L	10331251	10331717	FBgn0032222			X	14375215	14375489	FBgn0030569
2L	10333163	10334007	FBgn0032223			2L	9464733	9465091	FBgn0053723
2L	10334590	10334864	FBgn0032223			3L	1098508	1098822	FBgn0004870
2L	10338792	10339139	FBgn0019932			2L	6724438	6724549	FBgn0046704
2L	10339180	10339643	FBgn0019932			3L	8037984	8038258	FBgn0026263
2L	10341431	10342021	FBgn0051715			3R	26653451	26653843	FBgn0039804
2L	10342492	10342922	FBgn0032224			2R	7553469	7553782	FBgn0050035
2L	10356603	10357156	FBgn0032229			3L	2868958	2869190	FBgn0035378
2L	10362399	10363376	FBgn0003087			2R	20431911	20432185	FBgn0035023
2L	10366294	10366987	FBgn0032231			3L	18839717	18839991	FBgn0036816
2L	10386044	10387016	FBgn0032236			2R	8324269	8324703	FBgn0033739
2L	10387831	10388259	FBgn0000413			X	14111935	14112209	FBgn0040153
2L	10395984	10396566	FBgn0032237			2R	7254805	7255079	FBgn0033627
2L	10396567	10397117	FBgn0051716			2R	2436923	2437081	FBgn0086655
2L	10404657	10405281	FBgn0032240;FBgn0067622			2R	20971782	20972210	FBgn0004919
2L	10405282	10405438	FBgn0032240;FBgn0067622			X	6638015	6638289	FBgn0029897
2L	10405439	10405642	FBgn0032240;FBgn0067622			X	17546024	17546223	FBgn0026375
2L	10413033	10414289	FBgn0032242			3R	25925502	25925857	FBgn0040625
2L	10418980	10419331	FBgn0032244			3R	21861505	21861935	FBgn0002633
2L	10422382	10423002	FBgn0005683			X	289451	289725	FBgn0004170
2L	10426381	10426655	FBgn0010083			3R	17443696	17443808	FBgn0013984
2L	10426752	10427148	FBgn0022268			3R	9727504	9727620	FBgn0000576
2L	10430813	10431599	FBgn0004915			3R	26291881	26292269	FBgn0039776
2L	10435493	10436191	FBgn0032250			2L	635771	635886	FBgn0031273
2L	10436232	10438287	FBgn0027052			3L	9736580	9736854	FBgn0036040
2L	10479829	10480452	FBgn0032256			3R	21031449	21031762	FBgn0022800
2L	10482924	10483572	FBgn0026431			X	17592817	17593091	FBgn0052556
2L	10488349	10489216	FBgn0032259			2R	11748287	11748561	FBgn0022160
2L	10516605	10517650	FBgn0021953			2L	11408272	11408385	FBgn0004579
2L	10612593	10614279	FBgn0032271			3L	22817972	22818246	FBgn0027339
2L	10661524	10662031	FBgn0051871			2R	10195960	10196118	FBgn0085408
2L	10732018	10732447	FBgn0032292			3R	27571478	27571752	FBgn0000150
2L	10732535	10732927	FBgn0032293			3L	15181439	15181713	FBgn0036490
2L	10737086	10737441	FBgn0032295			2L	16816204	16816516	FBgn0004797
2L	10743681	10744199	FBgn0032296			2R	16917215	16917647	FBgn0034576
2L	10767833	10768265	FBgn0015320			2L	6081529	6081803	FBgn0028420
2L	10769718	10770284	FBgn0032298			2L	8691207	8691365	FBgn0260861
2L	10800788	10801257	FBgn0051869			3L	6465518	6465673	FBgn0035700
2L	10801612	10802765	FBgn0051869			3R	2795827	2796136	FBgn0260642
2L	10842006	10842754	FBgn0032305			2L	2488502	2488898	FBgn0031429
2L	10857903	10858177	FBgn0024227			X	19735877	19736193	FBgn0031079
2L	10858178	10858337	FBgn0024227			3L	5570306	5570580	FBgn0015766
2L	10858373	10858760	FBgn0027363			3L	19187477	19187587	FBgn0016797
2L	10964390	10964938	FBgn0053507			3L	6363075	6363349	FBgn0052398
2L	10969975	10970635	FBgn0053129			3R	20810240	20810355	FBgn0039257
2L	10976042	10976987	FBgn0041781			3R	15137924	15138198	FBgn0000463
2L	10987161	10987996	FBgn0004872			3L	1886105	1886261	FBgn0035289
2L	10988799	10989844	FBgn0026147			3R	24671135	24671342	FBgn0051048
2L	11004637	11005108	FBgn0021761			3L	641936	642287	FBgn0064191
2L	11010836	11011628	FBgn0250837			3L	1593015	1593403	FBgn0035237
2L	11052610	11053080	FBgn0032330			2R	10045227	10045418	FBgn0033899
2L	11090988	11091688	FBgn0032339			2R	10206798	10207187	FBgn0085408
2L	11106438	11107168	FBgn0250747			3R	799554	799828	FBgn0037290
2L	11120109	11120576	FBgn0027582			3R	882147	882576	FBgn0010313
2L	11130063	11130986	FBgn0028700			3R	17442768	17442920	FBgn0013984
2L	11175709	11176836	FBgn0032354			X	13715876	13716150	FBgn0030529
2L	11184197	11185586	FBgn0032354			2R	15180274	15180548	FBgn0086358
2L	11188270	11189518	FBgn0032354			3L	16981911	16982185	FBgn0027593
2L	11220970	11221556	FBgn0259750			3R	20809657	20809810	FBgn0039257
2L	11268744	11269696	FBgn0040232			2L	8277304	8277422	FBgn0011902
2L	11279906	11280458	FBgn0032358			2R	14792162	14792436	FBgn0086022
2L	11281996	11282270	FBgn0020270			3R	21381963	21382174	FBgn0039344
2L	11445275	11446277	FBgn0004579			3R	4142198	4142472	FBgn0037574
2L	11447360	11448053	FBgn0004579			X	1865803	1866115	FBgn0023546;FBgn0260432
2L	11498767	11499237	FBgn0032361			3L	20701096	20701280	FBgn0085289
2L	11516671	11517496	FBgn0032363			3R	5219434	5219784	FBgn0000723
2L	11804631	11805609	FBgn0020309			3R	574973	575247	FBgn0026620
2L	11806000	11808066	FBgn0020309			3L	5743263	5743465	FBgn0015657
2L	11808222	11808894	FBgn0020309			2L	5258997	5259311	FBgn0031693
2L	11808895	11809677	FBgn0020309			3L	15182826	15183138	FBgn0036490
2L	11813448	11814272	FBgn0032378			3L	12684149	12684494	FBgn0014343
2L	11829207	11829751	FBgn0000588			4	90734	90855	FBgn0085432
2L	11963004	11963278	FBgn0041606			2L	3835266	3835575	FBgn0004567
2L	11964902	11966169	FBgn0041606			X	541495	541609	FBgn0025638
2L	11968336	11968768	FBgn0041606			X	2879552	2879673	FBgn0003285
2L	11968769	11969468	FBgn0041606			X	140579	141047	FBgn0040372
2L	11971042	11971267	FBgn0041606			2L	15747909	15748183	FBgn0010382
2L	11995234	11995897	FBgn0042127			3R	23099628	23099815	FBgn0039505
2L	11999145	11999808	FBgn0042125			3L	9494357	9494707	FBgn0036007
2L	12003643	12004267	FBgn0032394			X	14571509	14571932	FBgn0030575
2L	12004370	12006824	FBgn0014019			2L	13776809	13777161	FBgn0051845
2L	12006825	12006944	FBgn0014019			3R	17432734	17433008	FBgn0013984
2L	12006945	12007981	FBgn0014019			2L	5239657	5239931	FBgn0051971
2L	12010224	12013043	FBgn0014019			X	2363649	2363923	FBgn0040388
2L	12013088	12013996	FBgn0014019			X	6885085	6885398	FBgn0261284
2L	12020737	12021135	FBgn0032395			2L	10615022	10615252	FBgn0032271
2L	12026251	12026752	FBgn0010497			3R	25589587	25589861	FBgn0001297
2L	12045734	12046245	FBgn0032400			2R	4815536	4815850	FBgn0033352
2L	12055637	12056337	FBgn0028425			3R	11941838	11942112	FBgn0003319
2L	12062953	12063383	FBgn0027505			3L	9735259	9735533	FBgn0036040
2L	12093527	12094031	FBgn0032407			3L	5845397	5845631	FBgn0003984
2L	12097132	12097557	FBgn0032409			X	10699744	10699862	FBgn0030235
2L	12097558	12098099	FBgn0032409			2R	7362828	7362934	FBgn0001269
2L	12103424	12103740	FBgn0027081			2R	9126878	9127193	FBgn0033816
2L	12103741	12103970	FBgn0027081			X	4286998	4287471	FBgn0052773
2L	12108772	12109736	FBgn0015797			X	18670555	18670867	FBgn0030955
2L	12172343	12172656	FBgn0032420			2R	3257512	3257823	FBgn0033159
2L	12172657	12173163	FBgn0032421			X	12401444	12401718	FBgn0086047
2L	12433709	12434301	FBgn0020443			2L	5251353	5251627	FBgn0046776
2L	12434302	12435205	FBgn0040286			3L	2868768	2868957	FBgn0035378
2L	12460992	12461509	FBgn0032437			X	5906892	5907210	FBgn0029003
2L	12482723	12483119	FBgn0051858			2R	2390021	2390137	FBgn0086655
2L	12483206	12483555	FBgn0051858			2L	8416941	8417215	FBgn0027932
2L	12483567	12484468	FBgn0051858			3R	6424819	6425171	FBgn0001235
2L	12513904	12514450	FBgn0051858			3R	13506281	13506402	FBgn0038535
2L	12515106	12515617	FBgn0051858			2L	5979820	5980011	FBgn0000308
2L	12520276	12520710	FBgn0051858			2R	20733004	20733224	FBgn0035070
2L	12542956	12543942	FBgn0259176			3R	23011142	23011494	FBgn0004197
2L	12545589	12547059	FBgn0259176			3R	21882129	21882403	FBgn0039403;FBgn0028833
2L	12617556	12618464	FBgn0032439			3L	3239348	3239622	FBgn0035425
2L	12618465	12618581	FBgn0032439			3L	20641807	20642164	FBgn0037014
2L	12692795	12693188	FBgn0032445			X	988618	988892	FBgn0040397
2L	12694656	12695439	FBgn0032447			3L	6764746	6765102	FBgn0052392
2L	12707349	12708119	FBgn0032453			X	5906535	5906850	FBgn0029003
2L	12842069	12842695	FBgn0015399			2L	5907073	5907347	FBgn0043362
2L	13000134	13001059	FBgn0032465			2L	8000250	8000604	FBgn0031971
2L	13001060	13001168	FBgn0032465			2L	10614747	10615021	FBgn0032271
2L	13003502	13004834	FBgn0020368			2R	14792553	14792756	FBgn0086022
2L	13018814	13019761	FBgn0032467			3L	13388656	13388930	FBgn0002573
2L	13062341	13062656	FBgn0032469			2R	2760389	2760545	FBgn0033109
2L	13113420	13113729	FBgn0032471			2R	2107700	2107974	FBgn0033074
2L	13164868	13165670	FBgn0024291			2R	2402771	2403045	FBgn0086655
2L	13176435	13177358	FBgn0032475			2L	17749923	17750109	FBgn0015609
2L	13203436	13204030	FBgn0032482			2R	17429253	17429367	FBgn0260477
2L	13219331	13220436	FBgn0032485			3R	3957502	3957776	FBgn0037551
2L	13222040	13223005	FBgn0032488			2R	1613862	1614136	FBgn0000099
2L	13286180	13286685	FBgn0028406			2L	19498220	19498494	FBgn0040268
2L	13363074	13363348	FBgn0032507			3L	2822812	2823164	FBgn0035376
2L	13366199	13366473	FBgn0032509			3L	6393275	6393549	FBgn0052398
2L	13373577	13373851	FBgn0032512			3L	20941125	20941473	FBgn0011591
2L	13373852	13374428	FBgn0032513			3L	3247716	3247990	FBgn0067709
2L	13378151	13379176	FBgn0032514			3R	27376502	27376776	FBgn0039852
2L	13382095	13382408	FBgn0032515			3R	2912595	2912800	FBgn0003884
2L	13387064	13387763	FBgn0032516			2L	7194346	7194737	FBgn0031895
2L	13548197	13548551	FBgn0023407			3R	16607051	16607364	FBgn0046689
2L	13549281	13549703	FBgn0023407			3R	27762173	27762447	FBgn0039886
2L	13549858	13550251	FBgn0259984			2L	2178212	2178486	FBgn0000097
2L	13550252	13550647	FBgn0259984			3L	19680331	19680605	FBgn0036900
2L	13665220	13667082	FBgn0028527			X	1841693	1841817	FBgn0026087
2L	13770830	13771339	FBgn0028541			3L	10849192	10849303	FBgn0026160
2L	13780287	13780916	FBgn0024846			2R	15955674	15955797	FBgn0004364
2L	13783163	13783827	FBgn0028932			3L	8826803	8827061	FBgn0052026
2L	13790647	13790965	FBgn0028931			2L	847286	847560	FBgn0020304
2L	13793272	13793746	FBgn0028538			3R	3161684	3161958	FBgn0051496
2L	13811149	13811942	FBgn0028919			2R	20469564	20469918	FBgn0020521
2L	13829248	13830226	FBgn0001961			2L	5239932	5240047	FBgn0051971
2L	13833058	13833521	FBgn0026373			2R	19468538	19468812	FBgn0015903
2L	13834514	13835748	FBgn0260407			2R	3622617	3622891	FBgn0042135
2L	13904435	13904905	FBgn0019890			3R	17661829	17662142	FBgn0041229
2L	14226801	14227114	FBgn0016930			2R	9464476	9464750	FBgn0033857
2L	14233817	14234322	FBgn0016930			X	5930433	5930707	FBgn0003302
2L	14354642	14355691	FBgn0015791			3R	4682763	4683037	FBgn0011966
2L	14358818	14359246	FBgn0001970			X	8759663	8759977	FBgn0030065
2L	14359247	14359436	FBgn0001970			2L	16598455	16598729	FBgn0051815
2L	14410052	14410403	FBgn0004858			X	5789655	5789929	FBgn0000042
2L	14553909	14554387	FBgn0250844			2L	13548593	13548867	FBgn0023407
2L	14573446	14574072	FBgn0028913			3L	18614785	18615059	FBgn0013717
2L	14689103	14689610	FBgn0003016			3R	850260	850534	FBgn0037292
2L	15005210	15006094	FBgn0040228			2R	1383219	1383493	FBgn0050440
2L	15009671	15010227	FBgn0001974			X	14964114	14964388	FBgn0030607
2L	15038599	15039145	FBgn0001977			2R	5328757	5329031	FBgn0029092
2L	15039146	15039893	FBgn0004837			3L	10952010	10952284	FBgn0036112
2L	15057093	15057483	FBgn0000317			2L	14513596	14513870	FBgn0011862
2L	15057770	15058084	FBgn0000317			3L	15214009	15214325	FBgn0036490
2L	15060682	15061702	FBgn0010422			2L	15385224	15385498	FBgn0051828
2L	15111353	15111705	FBgn0028878			3R	16085250	16085559	FBgn0038780
2L	15113121	15113742	FBgn0001978			X	12632531	12632805	FBgn0024308
2L	15248434	15248872	FBgn0028862			2R	9111115	9111389	FBgn0043010
2L	15248873	15249068	FBgn0028862			X	7871538	7871812	FBgn0003656
2L	15255904	15256853	FBgn0027559			2L	11358447	11358721	FBgn0000287
2L	15271585	15272268	FBgn0261268			3L	3257334	3257764	FBgn0035427
2L	15272269	15272384	FBgn0261268			3L	9029904	9030178	FBgn0028789
2L	15313622	15314870	FBgn0041103			X	1563976	1564097	FBgn0001189
2L	15333411	15334155	FBgn0001981			2R	11227472	11227620	FBgn0034012
2L	15368255	15368611	FBgn0051828			3R	25350867	25351219	FBgn0039669
2L	15368675	15369102	FBgn0051828			3R	25667716	25668147	FBgn0039709
2L	15742935	15745542	FBgn0010382			3R	27209607	27209881	FBgn0039844
2L	15745543	15746281	FBgn0010382			2L	7573249	7573523	FBgn0085403
2L	15746543	15747159	FBgn0010382			2R	7926331	7926605	FBgn0004463
2L	15747160	15747546	FBgn0010382			3L	4170352	4170660	FBgn0261274
2L	15762150	15762826	FBgn0001987			X	1455738	1456012	FBgn0065095
2L	15768030	15768951	FBgn0001990			2R	6489346	6489463	FBgn0033538
2L	15770809	15771286	FBgn0041627			3L	4395455	4395808	FBgn0035540
2L	16049535	16049924	FBgn0013433			X	3272225	3272499	FBgn0000472
2L	16256832	16258257	FBgn0024734			2L	18612305	18612579	FBgn0032691
2L	16261656	16262125	FBgn0002673			2R	19589704	19589978	FBgn0034894
2L	16267428	16268416	FBgn0028897			3L	13221065	13221339	FBgn0023095
2L	16269443	16270108	FBgn0028897			3R	4007793	4007996	FBgn0001138
2L	16279479	16280138	FBgn0001994			2R	17257451	17257725	FBgn0000395
2L	16280139	16280295	FBgn0001994			2L	4286412	4286686	FBgn0010473
2L	16281321	16282750	FBgn0001994			X	7596668	7597095	FBgn0029504
2L	16284048	16285150	FBgn0001994			2L	5257548	5257822	FBgn0031693
2L	16286438	16288141	FBgn0001994			2L	7974634	7974948	FBgn0031968
2L	16288192	16288466	FBgn0040079			3L	6344470	6344783	FBgn0259969
2L	16302789	16303293	FBgn0028894			3L	15101157	15101431	FBgn0036479
2L	16306676	16307736	FBgn0015338			X	16838263	16838537	FBgn0030806
2L	16310337	16311189	FBgn0000339			2L	530250	530524	FBgn0003963
2L	16324980	16326040	FBgn0000250			3R	3135659	3135933	FBgn0259172
2L	16328613	16329072	FBgn0001995			2L	821229	821538	FBgn0031285
2L	16329073	16330061	FBgn0040984			X	2194365	2194470	FBgn0023526
2L	16349998	16353420	FBgn0087041			3L	22766898	22767213	FBgn0037191
2L	16356441	16357139	FBgn0025678			3L	22830974	22831366	FBgn0037195
2L	16485867	16486409	FBgn0005677			3L	5603925	5604269	FBgn0035624
2L	16486410	16486901	FBgn0005677			2L	15385672	15385946	FBgn0051828
2L	16491028	16492033	FBgn0032586			X	18273845	18274119	FBgn0004957
2L	16525599	16526547	FBgn0086038			X	6895467	6895741	FBgn0027108
2L	16532740	16533878	FBgn0032587			2R	20225452	20225726	FBgn0005638
2L	16587684	16588903	FBgn0051815			X	11041479	11041753	FBgn0020255
2L	16594376	16594728	FBgn0051815			X	11814836	11815110	FBgn0052660
2L	16597476	16597871	FBgn0051815			2L	9182729	9183043	FBgn0041092
2L	16601151	16602271	FBgn0051815			2R	6563291	6563565	FBgn0033541
2L	16602272	16602563	FBgn0051815			2L	11219807	11219971	FBgn0259750
2L	16656737	16657197	FBgn0032593			2R	7549821	7550132	FBgn0011916
2L	16676613	16677769	FBgn0001185			3R	9675917	9676191	FBgn0038186
2L	16679702	16680498	FBgn0002652			3L	20700933	20701095	FBgn0085289
2L	16680499	16680732	FBgn0002652			3L	22382153	22382427	FBgn0004449
2L	16684079	16684633	FBgn0053552			3L	20650481	20650646	FBgn0037014
2L	16703601	16704220	FBgn0067679			3R	25083533	25083735	FBgn0003525
2L	16719432	16720789	FBgn0000409			3R	4485065	4485420	FBgn0000171
2L	16727513	16727823	FBgn0027779			2R	7254217	7254491	FBgn0033627
2L	16742866	16743777	FBgn0032600			3R	1562334	1562608	FBgn0037370
2L	16824561	16827029	FBgn0022213			2L	11808067	11808221	FBgn0020309
2L	16827030	16827665	FBgn0051739			3R	19713053	19713205	FBgn0025574
2L	16879120	16879777	FBgn0032618;FBgn0085342			3L	15100077	15100388	FBgn0036479
2L	16879778	16879897	FBgn0032618;FBgn0085342			3L	8231934	8232208	FBgn0259232
2L	16887670	16888898	FBgn0040985			2L	7993864	7994177	FBgn0031969
2L	17383866	17385465	FBgn0020503			3L	12654388	12654584	FBgn0014343
2L	17409882	17411053	FBgn0032634			3R	20859104	20859378	FBgn0039260
2L	17430256	17430680	FBgn0032636			3L	15537578	15537893	FBgn0004396
2L	17431021	17431597	FBgn0032636			3R	294572	294846	FBgn0051523
2L	17472536	17473751	FBgn0000183			2R	7773422	7773696	FBgn0260932
2L	17477563	17478235	FBgn0027885			2R	17271981	17272255	FBgn0034626
2L	17483973	17484966	FBgn0032644			3R	25389073	25389386	FBgn0000492
2L	17500779	17501500	FBgn0032646			3R	2786748	2787022	FBgn0260642
2L	17501501	17501656	FBgn0013810			X	16228372	16228490	FBgn0011764
2L	17715327	17715642	FBgn0015609			3L	12541935	12542209	FBgn0036301
2L	17715643	17715834	FBgn0015609			2R	3406212	3406562	FBgn0033186
2L	17768594	17769152	FBgn0015609			2R	20891447	20891759	FBgn0005634
2L	17962756	17963728	FBgn0032656			3R	9809156	9809430	FBgn0015270
2L	18137759	18138189	FBgn0001301			2L	5252067	5252341	FBgn0046776
2L	18144966	18145670	FBgn0041184			2L	20758650	20758924	FBgn0011202
2L	18150420	18150777	FBgn0041184			2L	5000107	5000381	FBgn0053113
2L	18150814	18151993	FBgn0041184			2R	3561772	3562046	FBgn0033208
2L	18152037	18152428	FBgn0041184			3R	14495057	14495331	FBgn0038638
2L	18152429	18152736	FBgn0041184			3R	20677273	20677547	FBgn0039234
2L	18158381	18158926	FBgn0032671			3R	27210118	27210392	FBgn0039844
2L	18319972	18320402	FBgn0000636			X	7864948	7865222	FBgn0003656
2L	18320443	18320794	FBgn0000636			3R	2999949	3000223	FBgn0002306
2L	18443097	18443447	FBgn0004413			3R	26292270	26292385	FBgn0039776
2L	18448680	18449603	FBgn0086707			3L	11316415	11316689	FBgn0036154
2L	18454205	18455266	FBgn0032680			3R	4881006	4881280	FBgn0037659
2L	18455659	18456171	FBgn0032680			3L	5620901	5621175	FBgn0035625
2L	18463696	18464592	FBgn0064160			3L	10527207	10527595	FBgn0052062
2L	18469609	18469998	FBgn0064160			3L	12685475	12685749	FBgn0014343
2L	18484521	18485041	FBgn0032681			3R	4859167	4859441	FBgn0037657
2L	18485082	18485983	FBgn0032682			3L	9374875	9375024	FBgn0001224
2L	18562479	18563000	FBgn0085370			X	13855274	13855548	FBgn0052613
2L	18589982	18591417	FBgn0032688			3R	23012737	23013011	FBgn0004197
2L	18604829	18605355	FBgn0032689			2L	13776115	13776389	FBgn0051845
2L	18605356	18605516	FBgn0032689			2R	3400125	3400399	FBgn0025185
2L	18605517	18605760	FBgn0051789			3L	223569	223843	FBgn0260457
2L	18605881	18606155	FBgn0051789			3R	9727229	9727503	FBgn0000576
2L	18606246	18606983	FBgn0032690			3L	11366846	11367120	FBgn0036155
2L	18640457	18641278	FBgn0032693			2R	15936029	15936303	FBgn0034480
2L	18688393	18689056	FBgn0005617			3L	3072137	3072297	FBgn0035397
2L	18689103	18689948	FBgn0032698			3R	7764209	7764451	FBgn0037964
2L	18695340	18695767	FBgn0032699			X	5914508	5914782	FBgn0029003
2L	18702918	18703770	FBgn0032703			3L	8417942	8418216	FBgn0020224
2L	18705328	18706459	FBgn0032704			3L	12699492	12699766	FBgn0014343
2L	18708198	18709032	FBgn0025608			3L	15201660	15201934	FBgn0036490
2L	18830306	18831596	FBgn0032715			2L	19361246	19361520	FBgn0024245
2L	18839240	18839995	FBgn0032717			X	8758188	8758462	FBgn0030065
2L	18857494	18857954	FBgn0032720			2R	18196259	18196533	FBgn0034718
2L	18858981	18859539	FBgn0032721			2R	18446498	18446772	FBgn0003175
2L	18943564	18944652	FBgn0032723			3L	20943114	20943388	FBgn0011591
2L	18944811	18945446	FBgn0032723			3R	2912438	2912594	FBgn0003884
2L	18945486	18949051	FBgn0032724			3R	18362225	18362533	FBgn0038983
2L	18949052	18949239	FBgn0032724			3R	12941592	12941866	FBgn0014141
2L	18951344	18952334	FBgn0032725			3R	19969268	19969431	FBgn0039155
2L	18968527	18969585	FBgn0032728			X	1516422	1516696	FBgn0000210
2L	18974382	18974844	FBgn0032730			2L	13776390	13776620	FBgn0051845
2L	18987203	18988089	FBgn0032732			2R	6489221	6489345	FBgn0033538
2L	19008993	19009688	FBgn0086710			2R	10849720	10850035	FBgn0022131
2L	19033067	19033685	FBgn0001202			2R	19546958	19547232	FBgn0034886
2L	19033686	19035188	FBgn0086442			3L	11289675	11289949	FBgn0036152
2L	19041443	19042030	FBgn0002022			3L	14645903	14646177	FBgn0259175
2L	19044715	19045758	FBgn0032744			X	3277219	3277493	FBgn0000472
2L	19048808	19049587	FBgn0032746			X	11632724	11633037	FBgn0085351
2L	19051770	19052162	FBgn0261396			X	11645992	11646305	FBgn0002577
2L	19053650	19054475	FBgn0032748			2L	5251628	5251735	FBgn0046776
2L	19064684	19065155	FBgn0032751			2L	15056529	15056803	FBgn0000317
2L	19114041	19114476	FBgn0002036			2R	2403046	2403206	FBgn0086655
2L	19123751	19124099	FBgn0002031			3R	11749992	11750266	FBgn0085305
2L	19131485	19135828	FBgn0010300			3R	10538013	10538405	FBgn0053967
2L	19135968	19137303	FBgn0010300			4	90488	90733	FBgn0085432
2L	19158094	19159143	FBgn0032763			X	18868175	18868296	FBgn0052541;FBgn0260232
2L	19161017	19162942	FBgn0032763			2R	9434203	9434515	FBgn0033853
2L	19163048	19163553	FBgn0032763			2L	6552294	6552568	FBgn0031829
2L	19181544	19181974	FBgn0032763			3R	23026697	23026971	FBgn0004197
2L	19244770	19245153	FBgn0051797			2L	377767	378041	FBgn0000061
2L	19398000	19398824	FBgn0032775			X	1470443	1470717	FBgn0065095
2L	19426048	19426978	FBgn0041789			3R	204741	204895	FBgn0037239
2L	19429523	19431099	FBgn0032781			X	12785330	12785604	FBgn0053651
2L	19444477	19445325	FBgn0024230			2L	1147655	1147970	FBgn0031308
2L	19452985	19454392	FBgn0003732			3R	13360251	13360525	FBgn0038515
2L	19489865	19490290	FBgn0032790			2L	5043698	5044054	FBgn0031674;FBgn0053995
2L	19492747	19493924	FBgn0002044			3R	17428249	17428523	FBgn0013984
2L	19508399	19509146	FBgn0032796			2R	14129849	14130160	FBgn0000658
2L	19526082	19526620	FBgn0032799			3L	3340939	3341257	FBgn0004167
2L	19541920	19542913	FBgn0003231			2L	7495874	7496074	FBgn0260486
2L	19571177	19571575	FBgn0046823			2R	7503028	7503381	FBgn0033636
2L	19571576	19574376	FBgn0046823			3R	913894	914168	FBgn0010313
2L	19574377	19577927	FBgn0005672			2R	6364101	6364414	FBgn0027842
2L	19735502	19736319	FBgn0032815			3R	11111773	11112047	FBgn0003721
2L	19756533	19757278	FBgn0032817			2L	1411317	1411631	FBgn0002543
2L	19758369	19759235	FBgn0032819			3L	16204713	16204950	FBgn0036577
2L	19791147	19791657	FBgn0032821			3R	10538806	10539080	FBgn0053967
2L	19791658	19792477	FBgn0032822			X	8090790	8091064	FBgn0243505
2L	19795302	19796421	FBgn0004811			2L	1409181	1409455	FBgn0002543
2L	19958138	19958933	FBgn0032833			3R	25103803	25104077	FBgn0039659
2L	20060641	20061716	FBgn0014127			3L	14699854	14700167	FBgn0036441
2L	20065748	20066286	FBgn0003978			X	12554650	12554759	FBgn0053963
2L	20075613	20075887	FBgn0004374			2R	5452545	5452819	FBgn0033423
2L	20084752	20085504	FBgn0020303			2R	9807762	9808072	FBgn0013733
2L	20091073	20091471	FBgn0032845			2R	16934221	16934414	FBgn0003391
2L	20093487	20094384	FBgn0032848			X	5898232	5898506	FBgn0027546
2L	20096938	20097894	FBgn0032850			3R	25702758	25703032	FBgn0051038
2L	20120319	20121095	FBgn0032853			X	16228097	16228371	FBgn0011764
2L	20349675	20351010	FBgn0011638			2L	8535551	8535705	FBgn0051604
2L	20351011	20351166	FBgn0015803			2R	13339547	13339821	FBgn0028956
2L	20414980	20415404	FBgn0032858			3L	1577236	1577510	FBgn0035236
2L	20416585	20417849	FBgn0032859			3L	6749724	6749998	FBgn0035715
2L	20428518	20429106	FBgn0051688			3R	14947517	14947629	FBgn0038679
2L	20429152	20429468	FBgn0051688			2L	6948528	6948802	FBgn0031872
2L	20449487	20450447	FBgn0051683			3L	176057	176408	FBgn0035102
2L	20458604	20459564	FBgn0042175			3L	11504329	11504603	FBgn0053272
2L	20647072	20647465	FBgn0259936			3R	3932470	3932588	FBgn0243512
2L	20655925	20656668	FBgn0032872			3L	3441832	3442106	FBgn0014388
2L	20675749	20676458	FBgn0086657			2R	19468177	19468451	FBgn0015903
2L	20681782	20682056	FBgn0032876			3R	16119049	16119240	FBgn0028386
2L	20682057	20682553	FBgn0032877			2L	6019789	6020063	FBgn0001170
2L	20734561	20735863	FBgn0000986			2L	16703177	16703451	FBgn0067679
2L	20757820	20758406	FBgn0011202			2R	1880465	1880739	FBgn0033049
2L	20787301	20787846	FBgn0032884			2R	14834318	14834592	FBgn0014269
2L	20793498	20794123	FBgn0250785			3R	19298307	19298621	FBgn0051225
2L	20797294	20797749	FBgn0032886			2L	6656162	6656436	FBgn0051633
2L	20797750	20798210	FBgn0032886			3R	917044	917161	FBgn0010313
2L	20798211	20798642	FBgn0032886			2R	13283250	13283524	FBgn0010620
2L	20799079	20799434	FBgn0032886			X	1507900	1508174	FBgn0000210
2L	20799435	20801090	FBgn0032886			2L	13086676	13087031	FBgn0032470
2L	20912388	20912856	FBgn0032901			2L	19143777	19144090	FBgn0010300
2L	20917471	20918021	FBgn0032901			2L	12424491	12424765	FBgn0032428
2L	20918022	20919658	FBgn0032901			3L	6810331	6810683	FBgn0086680
2L	20922878	20923189	FBgn0032904			3L	8713628	8713902	FBgn0011509
2L	21008477	21009859	FBgn0250867			2R	8781037	8781311	FBgn0003975
2L	21017378	21018481	FBgn0250867			3R	19970777	19970935	FBgn0039155
2L	21018639	21019996	FBgn0250867			3R	20408242	20408516	FBgn0039209
2L	21019997	21020229	FBgn0250867			3R	17016379	17016653	FBgn0260004
2L	21023897	21024535	FBgn0250867			3L	137129	137439	FBgn0020386
2L	21030234	21031427	FBgn0250867			3L	6767132	6767254	FBgn0052392
2L	21051598	21052379	FBgn0250867			X	673131	673405	FBgn0086368
2L	21071042	21071364	FBgn0032911			2R	11805198	11805322	FBgn0003425
2L	21102568	21102842	FBgn0032916			3R	14410099	14410452	FBgn0038628
2L	21142068	21143431	FBgn0023388			2R	18821038	18821312	FBgn0034800
2L	21148632	21149333	FBgn0086251			X	2933736	2934010	FBgn0029649
2L	21155850	21157062	FBgn0024371			2R	10494040	10494314	FBgn0053468
2L	21163046	21163629	FBgn0032924			3R	19931813	19932087	FBgn0013343
2L	21168185	21168845	FBgn0010100			2R	16207324	16207598	FBgn0034502
2L	21221002	21221397	FBgn0026577			3R	2818905	2819179	FBgn0260642
2L	21236739	21237281	FBgn0261239			3L	2467827	2468135	FBgn0035347
2L	21237282	21237395	FBgn0261239			3R	12161553	12161827	FBgn0040284
2L	21237506	21238046	FBgn0261239			X	1511342	1511496	FBgn0000210
2L	21250810	21251370	FBgn0021856			2L	481546	481658	FBgn0043364
2L	21251371	21251494	FBgn0021856			3R	2637990	2638264	FBgn0261503
2L	21260753	21261238	FBgn0021856			3R	19495650	19495924	FBgn0051145
2L	21309727	21311021	FBgn0032940			X	7956198	7956545	FBgn0004657
2L	21343969	21345013	FBgn0032943			X	9941737	9941903	FBgn0030172
2L	21573097	21573769	FBgn0032949			2L	5146278	5146400	FBgn0260952
2L	21623910	21624303	FBgn0032955			2R	5094942	5095259	FBgn0033393
2L	21628644	21630591	FBgn0022893			3L	19163111	19163385	FBgn0052203
2L	21657470	21659314	FBgn0032956			3L	20700100	20700212	FBgn0085289
2L	21677131	21678120	FBgn0032957			3R	23030006	23030280	FBgn0004197
2L	21681524	21682683	FBgn0000559			3L	546433	546745	FBgn0035142
2L	21683541	21684049	FBgn0051619			3R	5205769	5205886	FBgn0000723
2L	21756904	21758259	FBgn0086779			X	17591487	17591761	FBgn0052556
2L	21794678	21795191	FBgn0051612			3L	11380638	11380747	FBgn0036156
2L	21828207	21828717	FBgn0003866			X	4000728	4001075	FBgn0026084
[truncated: 3,365 more rows]

## Sheet: Hth ChIP Peaks
Hth EA=W						Hth W>EA						Hth EA>W
Chromosome	Peak Start	Peak Stop	Putative Target Gene(s)			Chromosome	Peak Start	Peak Stop	Putative Target Gene(s)			Chromosome	Peak Start	Peak Stop	Putative Target Gene(s)
4	64138	64964	FBgn0025740			X	12149308	12151080	FBgn0052655			X	8550557	8551053	FBgn0004102
4	76784	78442	FBgn0004859			3R	24361827	24362891	FBgn0003137			3L	18940517	18941105	FBgn0052204
4	79286	79949	FBgn0004859			3R	2761676	2762409	FBgn0260642			3L	21574933	21575523	FBgn0037104
4	80021	80452	FBgn0004859			3R	17170620	17171290	FBgn0038881			2L	21971643	21972158	FBgn0032969
4	80670	81103	FBgn0004859			2R	7358770	7359648	FBgn0001269			2L	6547316	6548174	FBgn0000320
4	81168	81526	FBgn0004859			3R	2775520	2776433	FBgn0260642			3L	20905632	20906250	FBgn0040637
4	87645	88672	FBgn0017545			3R	2776434	2777327	FBgn0260642			X	7417830	7418321	FBgn0052719
4	150558	151041	FBgn0011747			3L	21703194	21703817	FBgn0052447			3R	23814230	23815001	FBgn0003890
4	152478	153032	FBgn0052000			3L	12550465	12552599	FBgn0036302			X	8624368	8624797	FBgn0030063
4	199795	200307	FBgn0039889			3L	4382578	4383657	FBgn0035539			X	17710324	17710903	FBgn0030868
4	214211	214645	FBgn0039890			2L	7573524	7574474	FBgn0085403			2R	15693283	15693953	FBgn0011897
4	214646	214855	FBgn0039890			3L	3397697	3398280	FBgn0035445			3L	15251097	15251646	FBgn0029114
4	226386	226924	FBgn0051998			3L	16202100	16202506	FBgn0036577			2L	13144940	13145416	FBgn0040972
4	230553	230862	FBgn0024811			3L	8662065	8662682	FBgn0001168			2L	8123674	8124148	FBgn0031985
4	334320	334962	FBgn0039902			3R	10711522	10712196	FBgn0038269			X	8554450	8555232	FBgn0004102
4	335141	335851	FBgn0052850			2R	18198598	18199645	FBgn0034718			3L	15246563	15247257	FBgn0029114
4	464275	464737	FBgn0039907			3L	18779628	18780366	FBgn0001078			3L	20623671	20624140	FBgn0037014
4	464738	465063	FBgn0039907			X	2195965	2196976	FBgn0023526			2L	7619116	7619591	FBgn0031926
4	465113	465551	FBgn0016126			2L	18467699	18468170	FBgn0064160			X	7417478	7417829	FBgn0052719
4	465655	466979	FBgn0016126			3L	660152	660755	FBgn0035150			X	2354544	2355016	FBgn0040388
4	487354	488278	FBgn0041005			3L	19669091	19669601	FBgn0036900			3L	16351025	16351417	FBgn0036616
4	502705	503651	FBgn0039908			3R	11469485	11470927	FBgn0038351			2L	358517	359060	FBgn0031250
4	510072	510742	FBgn0039908			3L	18233784	18234361	FBgn0036783			2L	14507569	14508075	FBgn0011862
4	591160	591667	FBgn0039909			3L	20341107	20341768	FBgn0036974			2R	13364092	13364671	FBgn0034224
4	591668	592299	FBgn0040324			2R	20226202	20226833	FBgn0005638			3L	14246782	14247097	FBgn0036417
4	630691	631007	FBgn0025936			2L	15743536	15744084	FBgn0010382			2L	18046274	18046782	FBgn0000120
4	631018	631577	FBgn0025936			X	18868297	18870104	FBgn0052541;FBgn0260232			X	5591558	5591991	FBgn0029791
4	680187	681681	FBgn0051992			2R	8776588	8777844	FBgn0003975			X	8510294	8510842	FBgn0030054
4	683619	684358	FBgn0024728			X	2253671	2254258	FBgn0003159			2L	7323531	7324117	FBgn0031902
4	690997	691432	FBgn0024728			X	13434117	13435848	FBgn0030494			2L	13150423	13150848	FBgn0040972
4	691433	692053	FBgn0024728			3R	2760919	2761675	FBgn0260642			2L	7145898	7146293	FBgn0085407
4	715620	716199	FBgn0026199			3R	2637837	2638773	FBgn0261503			2R	11770771	11771193	FBgn0053464
4	717001	717803	FBgn0026199			3L	16009268	16010188	FBgn0036558			3R	5593530	5593964	FBgn0037747
4	808089	809229	FBgn0039923			3R	493056	493753	FBgn0051531			3R	863372	863798	FBgn0037292
4	887504	887928	FBgn0039936			2L	19226194	19226795	FBgn0051797			3R	11289508	11289821	FBgn0038341
4	951303	951979	FBgn0023213			X	3331741	3332638	FBgn0029658			3R	8047483	8047878	FBgn0038000
4	978719	979699	FBgn0052016			X	7590939	7591476	FBgn0029504			3L	3342189	3342541	FBgn0004167
4	979843	980880	FBgn0052016			3R	8139075	8140576	FBgn0038011			X	2910656	2911007	FBgn0003285
4	1047391	1048343	FBgn0025741			X	19491611	19492159	FBgn0031035			X	8550131	8550556	FBgn0004102
4	1051397	1051913	FBgn0039929			3L	14331853	14332408	FBgn0036419			3L	12507831	12508186	FBgn0041775
4	1052067	1052731	FBgn0010217			2L	7574475	7574978	FBgn0085403			2L	19533093	19533451	FBgn0053116
4	1081304	1082029	FBgn0011642			2L	12066145	12066617	FBgn0032405			X	10799116	10799469	FBgn0030248
4	1133690	1134125	FBgn0039928			3L	16202507	16202942	FBgn0036577			2L	3555658	3556090	FBgn0024244
4	1143677	1144966	FBgn0039928			2L	14511276	14512122	FBgn0011862			3L	21701638	21701989	FBgn0052447
4	1202108	1202848	FBgn0002521			3R	11469038	11469484	FBgn0038351			3L	16279408	16279796	FBgn0036594
4	1217335	1217887	FBgn0039924			3L	6810749	6811580	FBgn0086680			2L	4286295	4286647	FBgn0010473
4	1217888	1218109	FBgn0039924			2R	12727983	12728720	FBgn0026754			3L	20919955	20920266	FBgn0037035
4	1234261	1234810	FBgn0027101			3R	18023305	18024283	FBgn0038934			2L	3852700	3853166	FBgn0031574
3L	73277	73670	FBgn0035097			3R	3979278	3979859	FBgn0011959			2L	7355482	7355921	FBgn0031903
3L	73671	74113	FBgn0035097			3L	13165406	13166653	FBgn0086916			3R	4108386	4108855	FBgn0037562
3L	131115	131389	FBgn0020386			2R	14157687	14158244	FBgn0003022			X	14119976	14120368	FBgn0030552
3L	131390	131506	FBgn0020386			3R	25611999	25612588	FBgn0039694			X	4928952	4929261	FBgn0003028
3L	139626	140012	FBgn0035099			3R	24921507	24922256	FBgn0039634			2L	9224982	9225407	FBgn0051885
3L	184442	184794	FBgn0027786			X	1292621	1293173	FBgn0024985			X	17264647	17264995	FBgn0011758
3L	199559	200364	FBgn0035107			2L	18466069	18466920	FBgn0064160			X	12094788	12095223	FBgn0259240
3L	205634	206337	FBgn0025592			3L	16165728	16166397	FBgn0053795			3R	3116922	3117381	FBgn0045843
3L	223000	223538	FBgn0035113			X	2346603	2347514	FBgn0004050			X	20319935	20320209	FBgn0260868
3L	223569	224314	FBgn0260457			2L	1063823	1065721	FBgn0003310			3L	724226	724572	FBgn0035159
3L	264227	264501	FBgn0035121			3L	2831349	2832087	FBgn0035377			2L	9224277	9224551	FBgn0051885
3L	264508	265096	FBgn0035122			3L	19698042	19698661	FBgn0260653			3L	7564595	7564981	FBgn0035798
3L	271111	271616	FBgn0029002			2L	5239256	5240612	FBgn0051971			2R	6432993	6433267	FBgn0005630
3L	327656	328071	FBgn0052343			3L	13480842	13481421	FBgn0036373			2R	17737902	17738217	FBgn0050406
3L	346988	347614	FBgn0023000			2L	14546733	14547362	FBgn0250844			2L	5367887	5368161	FBgn0016920
3L	441252	441761	FBgn0065092			2L	12852618	12853310	FBgn0015399			2R	15743467	15743741	FBgn0043532
3L	540526	541035	FBgn0035140			2L	13086566	13087582	FBgn0032470			3L	12580279	12580631	FBgn0015904
3L	550206	551123	FBgn0035142			2L	16598301	16598838	FBgn0051815			2R	14782107	14782424	FBgn0086022
3L	552391	553560	FBgn0035142			3L	15573552	15574098	FBgn0261109			X	10827030	10827149	FBgn0030252
3L	603968	604720	FBgn0035146			3L	10921673	10922375	FBgn0054050			2R	17738218	17738367	FBgn0050406
3L	608181	608914	FBgn0016715			3L	6867508	6868366	FBgn0041194			X	16825019	16825293	FBgn0030805
3L	617862	619108	FBgn0016715			X	2686045	2687243	FBgn0040384			2R	16063136	16063448	FBgn0034481
3L	619109	620280	FBgn0016715			3L	22260423	22260921	FBgn0004179			3R	686663	686937	FBgn0003002
3L	620281	621995	FBgn0016715			X	14141293	14141802	FBgn0002873			2R	14110076	14110465	FBgn0000658
3L	621996	622776	FBgn0016715			3R	25410541	25411090	FBgn0039670			X	8510908	8511182	FBgn0030054
3L	626757	628248	FBgn0064191			3L	3514084	3514685	FBgn0005640			3R	21477154	21477467	FBgn0067681
3L	639873	641357	FBgn0064191			2L	22018580	22019134	FBgn0053987			2R	16058624	16058736	FBgn0034481
3L	680187	680665	FBgn0035151			2R	2388749	2389349	FBgn0086655			X	993606	993918	FBgn0040397
3L	699092	699824	FBgn0035157			2R	6487704	6488407	FBgn0033538			2R	14161264	14161382	FBgn0003022
3L	724725	725037	FBgn0035159			3R	6375738	6376286	FBgn0001235			2L	868410	868684	FBgn0029095
3L	727800	728361	FBgn0035160			3R	25400553	25401010	FBgn0039670			3R	19164902	19165256	FBgn0003118
3L	760069	760663	FBgn0052480			3R	10917768	10918309	FBgn0038286			3R	499669	499986	FBgn0051531
3L	760690	762035	FBgn0052480			2L	1643138	1643677	FBgn0086758			2L	3004738	3005088	FBgn0031488
3L	762036	762742	FBgn0052480			2R	7650413	7650999	FBgn0033650			3R	611445	611753	FBgn0037276
3L	833172	833798	FBgn0035162			X	4872612	4873264	FBgn0061196			4	503652	503937	FBgn0039908
3L	833809	834204	FBgn0260755			X	6509390	6509940	FBgn0029881			2L	10435686	10435960	FBgn0032249
3L	837373	838113	FBgn0035165			3R	2813486	2814506	FBgn0260642			2L	14559071	14559385	FBgn0028913
3L	850845	851553	FBgn0035169			X	5897661	5898165	FBgn0027546			3L	20732624	20732976	FBgn0045474
3L	872344	873006	FBgn0052479			2L	14425337	14425888	FBgn0028871			3R	122306	122580	FBgn0037230
3L	1031225	1031780	FBgn0035181			3L	681801	682342	FBgn0035152			2L	14582015	14582289	FBgn0028912
3L	1031781	1032210	FBgn0035181			3R	17989547	17990372	FBgn0051163			2L	13149815	13150127	FBgn0040972
3L	1090255	1091119	FBgn0004870			X	2957706	2958832	FBgn0029649			3R	3355883	3356195	FBgn0003885
3L	1091334	1091608	FBgn0004870			3L	1349584	1350082	FBgn0029514			2R	4210189	4210504	FBgn0033282
3L	1247520	1248209	FBgn0035195			3L	2392585	2393446	FBgn0052298;FBgn0052299			2L	1444565	1444839	FBgn0003926
3L	1307111	1307660	FBgn0035204			3R	25344955	25345627	FBgn0039669			2R	16058349	16058623	FBgn0034481
3L	1312892	1313600	FBgn0035206			3R	21906896	21907682	FBgn0039411			3R	3316843	3317117	FBgn0015569
3L	1313756	1314030	FBgn0035207			2L	12841011	12841440	FBgn0015399			3L	700156	700430	FBgn0035157
3L	1318588	1319096	FBgn0010246			2L	14552091	14553068	FBgn0250844			2R	7901770	7902044	FBgn0004839
3L	1319097	1319515	FBgn0010246			2R	6139563	6140138	FBgn0003660			3R	4794395	4794706	FBgn0037645
3L	1319516	1319633	FBgn0010246			3R	26110683	26111150	FBgn0010113			2R	3510568	3510842	FBgn0050492
3L	1334508	1335242	FBgn0010786			3L	16201664	16202099	FBgn0036577			3L	15247373	15247647	FBgn0029114
3L	1350391	1351010	FBgn0029514			2L	12840344	12841010	FBgn0015399			X	17317599	17317873	FBgn0030839
3L	1441929	1442716	FBgn0043865			2R	18959544	18960054	FBgn0050201			3L	15007048	15007364	FBgn0036463
3L	1442717	1443440	FBgn0043865			3R	2586307	2587046	FBgn0000166			3L	18308786	18309060	FBgn0015946
3L	1443441	1443560	FBgn0043865			2L	14471425	14472085	FBgn0005771			3L	19700115	19700467	FBgn0260653
3L	1463974	1464248	FBgn0004635			3L	15173731	15174477	FBgn0036489			2L	10435961	10436072	FBgn0032250
3L	1558173	1559036	FBgn0035232			3L	12655474	12655822	FBgn0014343			3L	6956749	6957023	FBgn0261445
3L	1568342	1568843	FBgn0035235			X	15535834	15536619	FBgn0030663			X	16060736	16061010	FBgn0042650
3L	1568889	1569393	FBgn0035236			2R	10219775	10220369	FBgn0033924			3R	686938	687052	FBgn0003002
3L	1617967	1618618	FBgn0035244;FBgn0053230			2L	670246	672009	FBgn0000497			X	10826755	10827029	FBgn0030251
3L	1639269	1639912	FBgn0013753			3L	22382272	22382948	FBgn0004449			2R	2434173	2434447	FBgn0086655
3L	1644854	1645519	FBgn0025725			3L	13021842	13022394	FBgn0083978			X	22034881	22035155	FBgn0052499
3L	1645520	1645756	FBgn0035248			2R	11124754	11125106	FBgn0259878			3L	1298222	1298496	FBgn0025682
3L	1729948	1730339	FBgn0027594			X	5898507	5899401	FBgn0027546			2L	3844812	3845164	FBgn0004567
3L	1730695	1731088	FBgn0027594			3R	22752675	22753289	FBgn0015541			3L	700431	700545	FBgn0035157
3L	1731089	1731475	FBgn0027594			X	20938829	20939507	FBgn0052512			2L	11189293	11189436	FBgn0032354
3L	1746309	1747100	FBgn0035267			3R	27508343	27508894	FBgn0039864			3R	14625647	14625921	FBgn0038652
3L	1775112	1775828	FBgn0027903			3L	5855889	5856471	FBgn0035641			3L	13136063	13136337	FBgn0053262
3L	1795049	1795397	FBgn0024510			2R	8797611	8798071	FBgn0010488			3R	26426819	26426932	FBgn0039790
3L	1802850	1803124	FBgn0035276			3L	19285935	19286321	FBgn0028380			X	9494151	9494425	FBgn0030141
3L	1856705	1857406	FBgn0035283			X	17411513	17412218	FBgn0030842			3R	21932197	21932471	FBgn0051324
3L	1861584	1862090	FBgn0004636			3R	2794991	2795627	FBgn0260642			2L	21819157	21819431	FBgn0003866
3L	1864974	1865569	FBgn0042712			3R	26668585	26669130	FBgn0003720			3L	17850230	17850504	FBgn0036764
3L	1885746	1886423	FBgn0035289			X	10633059	10633653	FBgn0003204			2L	14561464	14561738	FBgn0028913
3L	1886619	1887082	FBgn0035289			2L	16597324	16597954	FBgn0051815			3L	12014553	12014827	FBgn0036240
3L	1947507	1948013	FBgn0035295			3L	14273668	14274279	FBgn0001085			2R	15743742	15743864	FBgn0043532
3L	2164266	2164540	FBgn0035308			3R	27803287	27804082	FBgn0039886			3L	16801057	16801331	FBgn0021768
3L	2164541	2164659	FBgn0035308			2R	11126756	11127336	FBgn0259878			3L	2634511	2634785	FBgn0250911;FBgn0035357
3L	2257099	2257859	FBgn0035321			X	2939849	2940472	FBgn0029649			2L	4838065	4838339	FBgn0031635
3L	2262388	2263249	FBgn0035323			X	12148801	12149307	FBgn0052655			X	16986696	16986970	FBgn0030816
3L	2371680	2372415	FBgn0035333			3R	7746259	7746866	FBgn0037964			2L	15410325	15410599	FBgn0028891
3L	2373127	2373931	FBgn0035335			3R	9765192	9765645	FBgn0038188			3R	13650668	13650942	FBgn0051246
3L	2417354	2417827	FBgn0052306			2L	14425889	14427313	FBgn0028871
3L	2467256	2467873	FBgn0035347			2L	20797187	20797749	FBgn0032886
3L	2472844	2473362	FBgn0035343			2R	4531571	4532078	FBgn0003892
3L	2473363	2473511	FBgn0035343			X	4919986	4920615	FBgn0003028
3L	2586811	2587468	FBgn0024939			3L	2847211	2847730	FBgn0035377
3L	2634906	2635616	FBgn0250911;FBgn0035357			2R	14536149	14536619	FBgn0053724
3L	2651656	2652352	FBgn0259199			M	14782	15166	N/A
3L	2766288	2767291	FBgn0035370			3L	11315332	11315844	FBgn0036154
3L	2774026	2774643	FBgn0044452			3L	14343829	14344291	FBgn0036421
3L	2808303	2808655	FBgn0035376			3R	2766632	2767252	FBgn0260642
3L	2808656	2809218	FBgn0035376			2L	422981	423530	FBgn0031255
3L	2823673	2824456	FBgn0035377			4	537447	538282	FBgn0004607
3L	2834071	2835361	FBgn0035377			3R	6498093	6498595	FBgn0037818
3L	2835362	2835931	FBgn0035377			3R	12220968	12221502	FBgn0003513
3L	2837411	2838411	FBgn0035377			2L	12657589	12658135	FBgn0004394
3L	2868839	2869113	FBgn0035378			3L	14314602	14315029	FBgn0036419
3L	3036017	3036291	FBgn0035388			2R	19950634	19951107	FBgn0025806
3L	3046098	3046677	FBgn0035390			3R	17433511	17434140	FBgn0013984
3L	3051926	3052755	FBgn0035392			X	15502391	15503082	FBgn0030662
3L	3060413	3060842	FBgn0035393			X	17573651	17574320	FBgn0030859
3L	3080843	3081787	FBgn0003938			3R	20809382	20809961	FBgn0039257
3L	3106790	3107464	FBgn0035398			3R	6414543	6415460	FBgn0001235
3L	3109233	3109932	FBgn0035398			2L	534813	535431	FBgn0010602
3L	3143121	3143715	FBgn0035400			2R	8787403	8788116	FBgn0010488
3L	3143716	3143913	FBgn0035401			2R	14535385	14536045	FBgn0053724
3L	3148112	3149012	FBgn0012049			X	3331190	3331706	FBgn0029658
3L	3159325	3160237	FBgn0035404			2R	11984423	11985615	FBgn0034072
3L	3165177	3165451	FBgn0052280			2R	17430521	17431027	FBgn0260477
3L	3178350	3179194	FBgn0035411			2L	382195	383183	FBgn0000061
3L	3192380	3192812	FBgn0035414			3L	6464811	6465517	FBgn0035700
3L	3198688	3199462	FBgn0047135			3L	4691987	4692416	FBgn0035574
3L	3222743	3223132	FBgn0035422			3L	14195477	14196138	FBgn0052141
3L	3223133	3223732	FBgn0035423			3L	21637219	21637748	FBgn0053291
3L	3225209	3225755	FBgn0035424			3R	2740098	2740566	FBgn0001077
3L	3240142	3240898	FBgn0035425			X	3859055	3859554	FBgn0029688
3L	3240899	3241335	FBgn0035425			2L	21839125	21839788	FBgn0003866
3L	3248375	3249045	FBgn0067709			3R	25823315	25823860	FBgn0039733
3L	3249046	3249458	FBgn0067709			3R	3980331	3981109	FBgn0011959
3L	3249459	3249626	FBgn0067709			3L	6809839	6810683	FBgn0086680
3L	3249627	3249860	FBgn0067709			2L	5249546	5250049	FBgn0046776
3L	3253378	3253819	FBgn0067709			3R	6483655	6484931	FBgn0085333
3L	3253888	3254401	FBgn0067709			3R	14299849	14300319	FBgn0053541
3L	3302980	3303416	FBgn0035431			3R	19774166	19774791	FBgn0039131
3L	3319023	3319734	FBgn0035435			X	18866898	18867378	FBgn0052541;FBgn0260232
3L	3342756	3343068	FBgn0004167			2L	11059286	11059880	FBgn0032330
3L	3343069	3343266	FBgn0004167			X	18434526	18434923	FBgn0000242
3L	3343295	3343732	FBgn0004167			2L	21764825	21765258	FBgn0032961
3L	3383772	3384322	FBgn0035445			X	5914162	5914821	FBgn0029003
3L	3384323	3385642	FBgn0035445			3L	12654963	12655473	FBgn0014343
3L	3389261	3389816	FBgn0035445			2L	2752525	2752997	FBgn0031453
3L	3394365	3395903	FBgn0035445			3L	1032211	1032570	FBgn0035181
3L	3395942	3396329	FBgn0035445			3L	15213970	15214739	FBgn0036490
3L	3423402	3423716	FBgn0014388			3R	12367770	12368274	FBgn0038445
3L	3460508	3461657	FBgn0041164			2R	20426985	20427557	FBgn0035023
3L	3471149	3471855	FBgn0035449			X	12357401	12357793	FBgn0030391
3L	3638322	3638719	FBgn0035454			3L	15756480	15756867	FBgn0010105
3L	3772736	3773122	FBgn0035458			2R	20859981	20860840	FBgn0035089
3L	3784736	3785642	FBgn0052266			2L	4069045	4069627	FBgn0086032
3L	3806151	3806792	FBgn0035461			2L	3559826	3560208	FBgn0004892
3L	3810209	3810560	FBgn0052262			3R	4783350	4783862	FBgn0037645
3L	3810561	3811368	FBgn0052263			X	15343765	15344280	FBgn0040285
3L	3814107	3814381	FBgn0004888			2L	7372136	7372724	FBgn0031903
3L	3902443	3903682	FBgn0003943			2R	15283884	15284384	FBgn0034443
3L	3951816	3952277	FBgn0035480			3R	1932143	1932898	FBgn0046878
3L	3952278	3952739	FBgn0035480			3L	20593602	20594267	FBgn0001323
3L	4040288	4040831	FBgn0035489			3R	24684392	24685066	FBgn0028373
3L	4070287	4071541	FBgn0024179			3R	25364533	25365092	FBgn0000492
3L	4227472	4227909	FBgn0052252			2L	11445830	11446277	FBgn0004579
3L	4228181	4228543	FBgn0052252			3R	25624563	25625145	FBgn0039696
3L	4239276	4240600	FBgn0035515			3L	16010286	16010789	FBgn0036558
3L	4252150	4253394	FBgn0041171			3R	10213461	10213966	FBgn0038225
3L	4253889	4254630	FBgn0041171			2L	15385187	15385645	FBgn0051828
3L	4254631	4254980	FBgn0035517			X	17750487	17750841	FBgn0052557
3L	4258882	4259657	FBgn0035518			3L	3247445	3248191	FBgn0067709
3L	4269665	4270289	FBgn0053764			3L	17495203	17495839	FBgn0052185
3L	4288135	4289323	FBgn0041630			3L	14992914	14993266	FBgn0023174
3L	4384045	4384563	FBgn0035539			2L	11220548	11221169	FBgn0259750
3L	4406494	4407197	FBgn0035542			X	18157630	18158021	FBgn0030905
3L	4408319	4408712	FBgn0035542			2L	3778166	3778869	FBgn0051960
3L	4408717	4409611	FBgn0035542			3L	758029	758706	FBgn0000575
3L	4541090	4542194	FBgn0052243			3R	137168	137438	FBgn0037232
3L	4542574	4542848	FBgn0035558			3L	16182411	16182769	FBgn0053687
3L	4543107	4543462	FBgn0035558			3R	25331758	25332141	FBgn0039668
3L	4698036	4698472	FBgn0042199			3R	9089573	9090193	FBgn0038128
3L	4824787	4825529	FBgn0010349			3L	21101375	21101800	FBgn0053284
3L	5132032	5132985	FBgn0035590			2L	2009580	2010276	FBgn0031384
3L	5145178	5145993	FBgn0010747			3L	21101801	21102069	FBgn0053284
3L	5241154	5241496	FBgn0035598			2L	8920085	8920718	FBgn0032074
3L	5241758	5242113	FBgn0035598			2L	1485955	1486597	FBgn0051928
3L	5270887	5271399	FBgn0052423			2R	14497804	14498265	FBgn0050115
3L	5348356	5348939	FBgn0016031			2R	15177424	15177896	FBgn0013954
3L	5352353	5352711	FBgn0004380			2L	2130069	2130573	FBgn0004507
3L	5352712	5353199	FBgn0035600			3L	17563154	17563668	FBgn0086080
3L	5570463	5571460	FBgn0015766			2L	7319833	7320340	FBgn0004009
3L	5597120	5597394	FBgn0035622			3L	7869217	7869720	FBgn0052365
3L	5745089	5746214	FBgn0015657			2L	15362570	15363286	FBgn0032563
3L	5758498	5758772	FBgn0035630			X	4099470	4100014	FBgn0000635
3L	5763415	5764400	FBgn0260936			3R	23047719	23048117	FBgn0054006
3L	5846018	5846567	FBgn0003984			3R	16419869	16420464	FBgn0023097
3L	5846616	5847208	FBgn0003984			2R	6990081	6990664	FBgn0040765
3L	6068163	6068975	FBgn0035675			X	1142779	1143362	FBgn0026876
3L	6087455	6088321	FBgn0035679			3R	5061627	5062184	FBgn0003165
3L	6167077	6167581	FBgn0035689			2R	9464401	9464867	FBgn0033857
3L	6174654	6175442	FBgn0035690			3L	6840589	6841014	FBgn0086680
3L	6181928	6182438	FBgn0022935			X	2362506	2363017	FBgn0040388
3L	6182586	6183238	FBgn0035691			3R	15173144	15173842	FBgn0000463
3L	6186043	6186591	FBgn0035692			X	7098667	7099137	FBgn0029939
3L	6186592	6186868	FBgn0024921			2R	7906772	7907338	FBgn0004839
3L	6242445	6243346	FBgn0004513			2R	15757879	15758425	FBgn0043532
3L	6249562	6249911	FBgn0035696			2R	15789792	15790374	FBgn0034477
3L	6249923	6250432	FBgn0035696			X	13022570	13023080	FBgn0052638
3L	6255670	6256141	FBgn0001258			3R	11924646	11925168	FBgn0010379
3L	6350564	6351565	FBgn0259969			2R	14083199	14083866	FBgn0053958
3L	6351566	6352201	FBgn0259969			2L	19142653	19143071	FBgn0010300
3L	6389093	6389478	FBgn0052398			X	5887821	5888370	FBgn0029831
3L	6393050	6393473	FBgn0052398			2R	18291408	18291843	FBgn0034725
3L	6481280	6482174	FBgn0035703			2L	4332778	4333288	FBgn0020762
3L	6489436	6489861	FBgn0020251			2L	9058171	9058711	FBgn0051708
3L	6736047	6736788	FBgn0052393			2L	18146602	18147118	FBgn0041184
3L	6736789	6736942	FBgn0052393			3R	26887975	26888617	FBgn0002413
3L	6740373	6740771	FBgn0052393			2R	9434006	9434717	FBgn0033853
3L	6745719	6746375	FBgn0035714			2R	8771472	8772063	FBgn0003975
3L	6948435	6949518	FBgn0035720			3R	10239115	10239548	FBgn0085417
3L	6957330	6957684	FBgn0261445			3R	4489451	4490094	FBgn0086679
3L	6957795	6958108	FBgn0261445			2L	11305847	11306585	FBgn0032359
3L	6961759	6962984	FBgn0035725			2R	15519058	15519477	FBgn0003435
3L	6982257	6982729	FBgn0045759			3R	13636662	13637322	FBgn0038552
3L	7126893	7127759	FBgn0023001			X	8330912	8331384	FBgn0030038
3L	7142811	7143385	FBgn0259173			3R	2795793	2796454	FBgn0260642
3L	7242126	7242667	FBgn0012058			M	17125	17594	N/A
3L	7243610	7243965	FBgn0035754			2R	17257210	17257958	FBgn0000395
3L	7316281	7316666	FBgn0035761			3R	19695003	19695628	FBgn0004185
3L	7341159	7341586	FBgn0019662			3R	916262	917161	FBgn0010313
3L	7353315	7353737	FBgn0035771			3L	20975358	20976176	FBgn0053283
3L	7362584	7363047	FBgn0082598			X	18671292	18671955	FBgn0030955
3L	7363788	7364858	FBgn0082598			3R	2777427	2777977	FBgn0260642
3L	7374647	7375231	FBgn0016983			3R	11868447	11868995	FBgn0038394
3L	7427820	7428555	FBgn0014011			2R	20724847	20725428	FBgn0035070
3L	7503420	7503925	FBgn0035793			3L	4158288	4158833	FBgn0259986
3L	7503926	7504392	FBgn0035793			3L	19668579	19669090	FBgn0036900
3L	7521405	7522115	FBgn0028582			X	12116832	12117299	FBgn0052655
3L	7607094	7607875	FBgn0035802			2R	4545910	4546296	FBgn0010609
3L	7711352	7711626	FBgn0085445			X	15214072	15214535	FBgn0004924
3L	7711627	7712449	FBgn0035811			2L	21866201	21866976	FBgn0032965
3L	7797763	7798117	FBgn0052369			3R	20752466	20752998	FBgn0039251
3L	7848702	7849097	FBgn0016694			3L	3389933	3390212	FBgn0035445
3L	7849098	7849391	FBgn0016694			X	14028018	14028523	FBgn0052614
3L	7854668	7855129	FBgn0016694			2L	16281360	16281798	FBgn0001994
3L	7905138	7905449	FBgn0003041			3R	25603767	25604284	FBgn0039694
3L	7969361	7969714	FBgn0035830			X	284338	284936	FBgn0004170
3L	7986925	7987116	FBgn0011817			2R	14221073	14221407	FBgn0040737
3L	7987117	7987437	FBgn0011817			3L	8814220	8814686	FBgn0011577
3L	8006236	8007172	FBgn0052370			2L	18664825	18665942	FBgn0086200
3L	8049766	8050659	FBgn0026263			3L	20983220	20983727	FBgn0037042
3L	8056408	8056992	FBgn0052361			3R	16589704	16590017	FBgn0051195
3L	8066387	8066938	FBgn0085402			3R	710668	711205	FBgn0020280
3L	8108915	8109415	FBgn0026252			2L	530715	531177	FBgn0003963
3L	8120766	8121344	FBgn0010350			X	8036112	8036582	FBgn0025800
3L	8168955	8169383	FBgn0040290			3R	2587154	2588056	FBgn0000071
3L	8179435	8180527	FBgn0035850			3R	11476479	11477034	FBgn0053207
3L	8190769	8191231	FBgn0035853			3L	10690288	10690711	FBgn0036101
3L	8301766	8302617	FBgn0035871			2L	8905968	8906518	FBgn0085427
3L	8308019	8308336	FBgn0035872			2R	18954515	18954946	FBgn0021979
3L	8308373	8309039	FBgn0035872			2R	5296996	5297591	FBgn0016078
3L	8339055	8339953	FBgn0035878			3L	758707	759134	FBgn0000575
3L	8363819	8364512	FBgn0001253			3R	9747490	9747989	FBgn0000576
3L	8404554	8405074	FBgn0035891			2L	5293937	5294313	FBgn0016076
3L	8435057	8435536	FBgn0062463			3L	19162994	19163535	FBgn0052203
3L	8442538	8442812	FBgn0035896			M	10155	10534	N/A
3L	8448498	8449086	FBgn0010825			3R	14815941	14816375	FBgn0026239
3L	8452943	8453756	FBgn0010825			3R	25382005	25382548	FBgn0000492
3L	8486604	8487325	FBgn0035899			3R	18024557	18024981	FBgn0038934
3L	8500117	8500591	FBgn0035900			3R	17431821	17432364	FBgn0013984
3L	8517995	8518504	FBgn0024236			2L	20956690	20957224	FBgn0032908
3L	8593783	8594210	FBgn0017430			2L	17243318	17243775	FBgn0032629
3L	8649540	8651206	FBgn0000121			3R	8472700	8473213	FBgn0038071
3L	8652280	8653605	FBgn0000121			2L	7373377	7374186	FBgn0002938
3L	8661049	8662062	FBgn0001168			X	7814031	7814461	FBgn0029977
3L	8668637	8668987	FBgn0001168			2R	7583166	7583632	FBgn0053471
3L	8701850	8702235	FBgn0011509			X	11714157	11714773	FBgn0052663
3L	8713868	8714853	FBgn0052022			2L	8001455	8001928	FBgn0031972
3L	8758488	8760091	FBgn0035924			2R	15857144	15857573	FBgn0034479
3L	8814766	8815929	FBgn0011577			3L	3771376	3772161	FBgn0035458
3L	8817184	8820892	FBgn0011577			3L	5547315	5547942	FBgn0035612
3L	8832255	8833239	FBgn0052026			3R	23127039	23127432	FBgn0040609
3L	8905804	8906353	FBgn0035935			2L	852466	852935	FBgn0031287
3L	8946706	8947134	FBgn0035938			3R	2758688	2759226	FBgn0260642
3L	8947135	8948270	FBgn0035938			3L	11380687	11381307	FBgn0036156
3L	8967308	8968436	FBgn0086706			3R	3162220	3162633	FBgn0051496
3L	9026605	9027030	FBgn0028789			X	5898166	5898395	FBgn0027546
3L	9050532	9051384	FBgn0000116			3L	18012084	18012746	FBgn0086081
3L	9065337	9066434	FBgn0035959			2L	7372725	7373146	FBgn0031903
3L	9360266	9360579	FBgn0035981			X	2540876	2541212	FBgn0003371
3L	9363981	9364551	FBgn0011769			3R	19781383	19781732	FBgn0005674
3L	9366247	9366521	FBgn0001223;FBgn0001228			3L	10988921	10989126	FBgn0086077
3L	9370484	9370840	FBgn0001225			2R	7583745	7584091	FBgn0053471
3L	9376786	9377369	FBgn0001226			3R	2675465	2676003	FBgn0003339
3L	9403609	9404232	FBgn0035986			3L	10933340	10933813	FBgn0054050
3L	9419619	9420294	FBgn0015296			3R	12887975	12888526	FBgn0020493
3L	9435086	9435978	FBgn0260859;FBgn0035993			2R	14558912	14559455	FBgn0023214
3L	9449051	9449519	FBgn0035997			X	11894533	11894888	FBgn0001083
3L	9450509	9451397	FBgn0035998			2L	18871620	18872242	FBgn0003896
3L	9453676	9454322	FBgn0036000			3L	20701279	20701752	FBgn0085289
3L	9454838	9456050	FBgn0052043			2R	1585011	1585566	FBgn0259979
3L	9498170	9499000	FBgn0036007			2R	20852011	20852720	FBgn0035087
3L	9501916	9502420	FBgn0036008			3L	20723493	20723958	FBgn0037016
3L	9541999	9542513	FBgn0052048			3L	1517192	1517654	FBgn0011204
3L	9685795	9686596	FBgn0036030			3R	4751594	4752643	FBgn0003177
3L	9686597	9686801	FBgn0036030			X	1842437	1842826	FBgn0026087
3L	9686802	9686963	FBgn0036030			2R	10670386	10670902	FBgn0259112
3L	9688689	9689087	FBgn0036030			2R	4916018	4916608	FBgn0033365
3L	9689388	9690418	FBgn0036030			2L	3159500	3159762	FBgn0011648
3L	9706701	9707845	FBgn0045823			2R	15343366	15343831	FBgn0260934
3L	9711960	9712625	FBgn0036035			2R	18568178	18568690	FBgn0020257
3L	9716335	9716765	FBgn0036038			3R	5164935	5165406	FBgn0053936
3L	9736919	9737420	FBgn0036040			3L	19689755	19690295	FBgn0261341
3L	9755287	9756149	FBgn0036043			2R	9350980	9351487	FBgn0086757
3L	9757419	9758125	FBgn0036043			2R	19546886	19547271	FBgn0034886
3L	9847157	9847658	FBgn0004390			X	6880798	6881185	FBgn0261284
3L	9847825	9848695	FBgn0004390			3R	19759313	19759851	FBgn0039130
3L	9848696	9849443	FBgn0004390			3R	10223320	10223824	FBgn0038225
3L	9852968	9853281	FBgn0036052			X	8453053	8453432	FBgn0026679
3L	9881368	9882623	FBgn0025866			X	19532308	19532810	FBgn0087008
3L	10343940	10344368	FBgn0067717			2L	3703235	3703715	FBgn0031564
3L	10509798	10510108	FBgn0052062			3L	18000395	18000943	FBgn0086081
3L	10510124	10510588	FBgn0052062			3R	3998701	3999218	FBgn0001138
3L	10630667	10631170	FBgn0000629			2R	3623039	3623475	FBgn0042135
3L	10631171	10631677	FBgn0036090			X	18156284	18156635	FBgn0030905
3L	10653984	10654547	FBgn0052066			3R	8837279	8837620	FBgn0020496
3L	10658178	10659891	FBgn0010762			2R	17511901	17512367	FBgn0016641
3L	10667470	10667855	FBgn0010762			2L	11963039	11963475	FBgn0041606
3L	10671923	10672197	FBgn0036099			2L	6723455	6723918	FBgn0046704
3L	10675679	10676115	FBgn0036099			2R	7085946	7086452	FBgn0033582
3L	10676116	10676434	FBgn0036099			2R	11369195	11369627	FBgn0034021
3L	10704182	10705176	FBgn0036101			3R	5725093	5725566	FBgn0250818
3L	10705983	10706646	FBgn0036101			3L	6356649	6357038	FBgn0052398
3L	10706647	10707071	FBgn0036101			3R	3932394	3932864	FBgn0243512
3L	10707806	10708439	FBgn0036101			X	12785290	12785793	FBgn0053651
3L	10708536	10709572	FBgn0036101			X	5649234	5649740	FBgn0029801
3L	10729972	10730319	FBgn0036101			3R	25332622	25333093	FBgn0039668
3L	10730785	10731501	FBgn0036101			3L	20976290	20976680	FBgn0053283
3L	10731502	10733035	FBgn0036101			3R	17662395	17662867	FBgn0041229
3L	10733036	10733645	FBgn0036101			2R	6317390	6317868	FBgn0250861
3L	10733646	10733883	FBgn0036101			2L	13222075	13222729	FBgn0032487
3L	10751030	10751259	FBgn0036102			3R	20719296	20719521	FBgn0051121
3L	10751260	10751913	FBgn0036102			3L	5270365	5270834	FBgn0052423
3L	10752899	10753719	FBgn0036102			3L	12686078	12686625	FBgn0014343
3L	10753720	10754417	FBgn0036102			X	16214508	16214905	FBgn0004432
3L	10765178	10765809	FBgn0036102			2L	14553069	14553460	FBgn0250844
3L	10768894	10769483	FBgn0036102			2R	19944862	19945334	FBgn0034967
3L	10769484	10769982	FBgn0036102			2R	15141275	15141790	FBgn0053453
3L	10770275	10771018	FBgn0036102			3R	19151742	19152375	FBgn0003118
3L	10845179	10846152	FBgn0026160			2R	6432551	6432861	FBgn0005630
3L	10847831	10849646	FBgn0026160			2L	14528612	14529157	FBgn0011865
3L	10850183	10850699	FBgn0036104			3L	6876798	6877353	FBgn0041194
3L	10927643	10928833	FBgn0054050			3R	19333470	19333978	FBgn0085318
3L	10943826	10944408	FBgn0054050			3L	1295551	1295985	FBgn0035202
3L	10945233	10945704	FBgn0054050			X	927048	927515	FBgn0003638
3L	10988335	10988763	FBgn0086077			3R	16849151	16849665	FBgn0046763
3L	10995056	10995449	FBgn0086077			3R	13535685	13536283	FBgn0003013
3L	11003493	11003997	FBgn0013469			2L	5251353	5251774	FBgn0046776
3L	11054026	11054487	FBgn0036117			3R	13028546	13029020	FBgn0051262
3L	11085811	11086321	FBgn0020412			2L	19439555	19439908	FBgn0032783
3L	11091149	11091941	FBgn0261112			3L	15240965	15241517	FBgn0029114
3L	11112287	11113005	FBgn0036134			2L	13295875	13296388	FBgn0040973
3L	11113006	11113273	FBgn0036134			X	15838583	15839211	FBgn0030711
3L	11162773	11163047	FBgn0036142			3L	727249	727799	FBgn0035160
3L	11208003	11209152	FBgn0036149			2R	5682006	5682559	FBgn0033443
3L	11249386	11249768	FBgn0041094			2L	5256006	5256858	FBgn0031693
3L	11274223	11274653	FBgn0036152			3R	25363840	25364425	FBgn0000492
3L	11284459	11285269	FBgn0036152			3L	19668038	19668550	FBgn0036899
3L	11285388	11286739	FBgn0036152			X	17403488	17403726	FBgn0030842
3L	11289038	11292147	FBgn0036152			X	13138371	13138854	FBgn0052639
3L	11315852	11317750	FBgn0036154			3L	3218704	3219346	FBgn0035421
3L	11317751	11318492	FBgn0036154			2L	7504372	7505135	FBgn0011283
3L	11318493	11319284	FBgn0036154			3R	2765799	2766346	FBgn0260642
3L	11321258	11322630	FBgn0036154			3R	4295334	4295808	FBgn0250829
3L	11335858	11336929	FBgn0036154			X	16447896	16448369	FBgn0011742
3L	11357344	11359730	FBgn0036155			2L	6050999	6051432	FBgn0031769
3L	11361279	11363704	FBgn0036155			3R	21901002	21901433	FBgn0039408
3L	11366643	11367718	FBgn0036155			3R	25551257	25551911	FBgn0039688
3L	11372723	11374410	FBgn0036156			2R	14198660	14199123	FBgn0040737
3L	11374411	11375361	FBgn0036156			3L	15167718	15168105	FBgn0036489
3L	11375384	11375992	FBgn0036156			2L	15314323	15314827	FBgn0041103
3L	11381759	11382676	FBgn0036156			3R	2792039	2792551	FBgn0260642
3L	11382677	11382873	FBgn0036156			2R	7194928	7195484	FBgn0025373
3L	11398605	11399536	FBgn0036156			3L	8282818	8283328	FBgn0027569
3L	11399537	11399814	FBgn0036156			3L	1665003	1665394	FBgn0035254
3L	11400017	11400490	FBgn0036156			3L	15840764	15841188	FBgn0052150
3L	11410487	11410835	FBgn0036157			3R	17409527	17409958	FBgn0038892
3L	11411063	11411337	FBgn0036157			X	6990473	6990987	FBgn0003659;FBgn0029933
3L	11436502	11436896	FBgn0036159			2R	4532192	4532655	FBgn0003892
3L	11436897	11437252	FBgn0036159			3R	2765230	2765729	FBgn0260642
3L	11555511	11555903	FBgn0036173			3L	16967525	16967874	FBgn0036683
3L	11580102	11581493	FBgn0003292			3R	16108772	16109288	FBgn0028386
3L	11581511	11581906	FBgn0003292			3L	19671557	19672365	FBgn0036900
3L	11815255	11815570	FBgn0036211;FBgn0036212			3R	14300639	14300956	FBgn0053541
3L	12046667	12047225	FBgn0041096			3R	2792749	2793140	FBgn0260642
3L	12074767	12075378	FBgn0250876			2L	17749570	17750257	FBgn0015609
3L	12075379	12076047	FBgn0250876			X	16197681	16198106	FBgn0027521
3L	12088831	12090163	FBgn0036246			2L	21880611	21881354	FBgn0032965
3L	12090164	12090966	FBgn0036246			3L	5604763	5605211	FBgn0035624
3L	12094006	12094591	FBgn0036246			2L	12013411	12013924	FBgn0014019
3L	12095178	12095648	FBgn0036246			X	16658829	16659223	FBgn0027528
3L	12096084	12096472	FBgn0011335			X	18569789	18570261	FBgn0004959
3L	12104455	12104959	FBgn0011335			3R	1438432	1439022	FBgn0017550
3L	12108243	12108717	FBgn0011335			2R	15735914	15736421	FBgn0043532
3L	12124833	12125421	FBgn0046296			3L	10926596	10926877	FBgn0054050
3L	12131356	12132297	FBgn0011455			X	15753581	15753897	FBgn0065035
3L	12139005	12139715	FBgn0036258			2L	21804716	21805257	FBgn0051612
3L	12259711	12260376	FBgn0260941			3L	6362504	6362976	FBgn0052398
3L	12270392	12270964	FBgn0036273			X	15803521	15803874	FBgn0010315
3L	12435604	12436109	FBgn0036285			3L	5564368	5564871	FBgn0065097
3L	12450072	12450579	FBgn0000625			2L	21879647	21879991	FBgn0032965
3L	12450580	12450905	FBgn0000625			3L	3241423	3241966	FBgn0035425
3L	12488145	12488966	FBgn0036289			3R	13983327	13983552	FBgn0038568
3L	12517063	12517728	FBgn0086699			3L	12106247	12106992	FBgn0011335
3L	12602305	12602733	FBgn0015919			3L	19187820	19188283	FBgn0016797
3L	12602769	12603043	FBgn0015919			2L	21867100	21867455	FBgn0032965
3L	12608606	12609078	FBgn0015919			3R	22749330	22749801	FBgn0015541
3L	12609329	12609976	FBgn0015919			2L	6193718	6194779	FBgn0085409
3L	12655823	12656320	FBgn0014343			3R	20455826	20456335	FBgn0046685
3L	12707754	12708145	FBgn0016940			2L	22168456	22168806	FBgn0032979
3L	12727605	12728202	FBgn0014007			3R	2793167	2793594	FBgn0260642
3L	12742765	12743645	FBgn0036305			2L	2180158	2180586	FBgn0000097
3L	12747738	12748054	FBgn0036306			3L	13176597	13177154	FBgn0086916
3L	12785825	12786643	FBgn0036312			3R	3157363	3157762	FBgn0051496
3L	12806957	12807672	FBgn0036314			2R	18905786	18906256	FBgn0034810
3L	12842779	12843624	FBgn0036317			3R	25080768	25081233	FBgn0003525
3L	13001099	13001496	FBgn0036331			2L	14651680	14652151	FBgn0000055;FBgn0000056
3L	13008185	13008777	FBgn0036333			X	10478393	10479032	FBgn0085443
3L	13008778	13009077	FBgn0036334			3R	1920896	1921373	FBgn0026077
3L	13009078	13009198	FBgn0036334			3L	10308977	10309367	FBgn0082179
3L	13010576	13011610	FBgn0036335			3R	25334403	25335186	FBgn0039668
3L	13015723	13016570	FBgn0036337			3L	10729661	10729971	FBgn0036101
3L	13034167	13034981	FBgn0011284			3R	13473156	13473598	FBgn0038532
3L	13175433	13176596	FBgn0086916			2R	13387329	13387683	FBgn0061354;FBgn0061355
3L	13206313	13206587	FBgn0052127			2L	1404785	1405394	FBgn0002543
3L	13248954	13249228	FBgn0011844			2R	9896878	9897187	FBgn0050482
3L	13405468	13406083	FBgn0260049			3L	16751534	16752034	FBgn0004108
3L	13469531	13470042	FBgn0086708			4	809230	809576	FBgn0039923
3L	13505886	13506832	FBgn0036376			2L	15009717	15010034	FBgn0001974
3L	13915300	13916048	FBgn0026376			2R	19216638	19217026	FBgn0050413
3L	13916287	13916561	FBgn0026376			2R	18686779	18687289	FBgn0011211
3L	13917842	13918358	FBgn0026376			3R	13526610	13527048	FBgn0051249
3L	13921663	13921937	FBgn0036386			3L	18004926	18005305	FBgn0086081
3L	13921938	13922089	FBgn0036386			3L	7862963	7863356	FBgn0052365
3L	13922198	13922866	FBgn0001108			2R	14144197	14144664	FBgn0003022
3L	13929614	13930011	FBgn0052137			3R	10540802	10541262	FBgn0053967
3L	13931469	13932406	FBgn0052137			3R	1143472	1144014	FBgn0037310
3L	13957560	13958900	FBgn0036389			2L	14499093	14499642	FBgn0028882
3L	13996946	13997380	FBgn0036398			3L	14630301	14630630	FBgn0041604
3L	13997932	13998369	FBgn0036398			2L	4579017	4579411	FBgn0031613
3L	14022194	14022512	FBgn0052133			3R	17484042	17484887	FBgn0011766
3L	14022513	14022628	FBgn0052133			X	18409085	18409484	FBgn0027087
3L	14024558	14025085	FBgn0061515			3L	1096936	1097283	FBgn0004870
3L	14042868	14043182	FBgn0041161			3R	15394412	15394830	FBgn0065080
3L	14043453	14044540	FBgn0036405			3R	8095317	8096086	FBgn0038009
3L	14124589	14125065	FBgn0042630			3R	13527049	13527401	FBgn0051249
3L	14265124	14266543	FBgn0001085			3L	9891535	9892281	FBgn0036058
3L	14357475	14358319	FBgn0036421			3R	2863458	2863803	FBgn0024289
3L	14402461	14404523	FBgn0036423			3R	11283470	11284025	FBgn0000047
3L	14441805	14442118	FBgn0036423			2R	19855058	19855455	FBgn0085242
3L	14479879	14480749	FBgn0087007			2L	7899898	7900405	FBgn0031966
3L	14482821	14483520	FBgn0087007			3L	20163607	20163996	FBgn0259679
3L	14489953	14490227	FBgn0087007			2R	5019146	5019658	FBgn0027561
3L	14490491	14490918	FBgn0087007			X	11580731	11581094	FBgn0014133
3L	14543839	14544703	FBgn0036428			3L	10676444	10676838	FBgn0036099
3L	14571860	14572451	FBgn0040811			3L	15693638	15693840	FBgn0041160
3L	14604000	14604660	FBgn0003388			3L	5795268	5795663	FBgn0259167
3L	14604661	14604818	FBgn0003388			3R	15112755	15113074	FBgn0038695
3L	14604819	14605203	FBgn0003388			3L	6763616	6764131	FBgn0052392
3L	14624965	14625849	FBgn0027375			3L	20979908	20980303	FBgn0037042
3L	14627307	14628832	FBgn0041604			2L	5489959	5490471	FBgn0031707
3L	14628833	14629224	FBgn0041604			3R	26090997	26091459	FBgn0039761
3L	14629234	14629547	FBgn0041604			3L	10844715	10845178	FBgn0026160
3L	14629634	14630300	FBgn0041604			3L	4626103	4626533	FBgn0003501
3L	14668956	14669494	FBgn0011928			X	13433259	13434095	FBgn0030494
3L	14671440	14671874	FBgn0036436			2R	14083890	14084277	FBgn0053958
3L	14748672	14749643	FBgn0260233			3R	25036666	25037060	FBgn0051044
3L	14749649	14750384	FBgn0260233			X	17806520	17807031	FBgn0030884
3L	14750511	14750824	FBgn0260233			2R	16490893	16491467	FBgn0046816
3L	14752211	14753294	FBgn0013263			3R	17663455	17663845	FBgn0041229
3L	14768975	14769529	FBgn0036448			2R	19264333	19264763	FBgn0034854
3L	14774571	14774963	FBgn0036449			3L	738559	738961	FBgn0035160
3L	14779165	14780182	FBgn0036449			X	9530598	9531060	FBgn0030145
3L	14961402	14961913	FBgn0026320			3L	18004575	18004925	FBgn0086081
3L	14962031	14962760	FBgn0026320			2L	19361395	19361945	FBgn0024245
3L	14970772	14971389	FBgn0036459			2L	19949322	19950102	FBgn0032833
3L	14971390	14972027	FBgn0036459			2R	6486549	6487022	FBgn0033538
3L	15087642	15088471	FBgn0027088			2L	612640	613030	FBgn0040106
3L	15094881	15095042	FBgn0036478			X	19667378	19667775	FBgn0259789
3L	15095186	15096186	FBgn0036478			3L	7855151	7855653	FBgn0016694
3L	15097544	15098575	FBgn0036478			2L	11066483	11066918	FBgn0032330
3L	15100620	15101320	FBgn0036479			2L	13790647	13791038	FBgn0028931
3L	15101507	15102050	FBgn0036479			2L	14451634	14452022	FBgn0028844
3L	15129544	15130846	FBgn0036483			2R	7438387	7438853	FBgn0000577
3L	15133879	15134824	FBgn0014002			3L	759135	759795	FBgn0052480
3L	15134825	15135301	FBgn0014002			2L	20800733	20801246	FBgn0032886
3L	15151412	15152474	FBgn0036487			3L	7905450	7905691	FBgn0035824
3L	15154693	15155047	FBgn0036488			2R	15930613	15931115	FBgn0034480
3L	15182562	15183138	FBgn0036490			X	13198074	13198435	FBgn0030469
3L	15185103	15185691	FBgn0036490			2L	12578249	12578758	FBgn0085424
3L	15199120	15199474	FBgn0036490			2R	8474455	8474964	FBgn0050055
3L	15201858	15202540	FBgn0036490			X	4490621	4490934	FBgn0003053
3L	15205097	15206246	FBgn0036490			X	8954024	8954459	FBgn0030077
3L	15215427	15215885	FBgn0029114			3R	20794576	20795053	FBgn0039255
3L	15223359	15224095	FBgn0029114			2R	8910434	8910862	FBgn0033788
3L	15227501	15228597	FBgn0029114			2L	848253	848733	FBgn0020304
3L	15228677	15228951	FBgn0029114			X	13931869	13932265	FBgn0053247
3L	15228952	15229075	FBgn0029114			2L	12044778	12045169	FBgn0032399
3L	15239669	15240025	FBgn0029114			3R	639050	639356	FBgn0037279
3L	15240026	15240587	FBgn0029114			2R	8420530	8420719	FBgn0011592
3L	15253158	15254919	FBgn0029114			3L	9758126	9758360	FBgn0036043
3L	15257483	15257831	FBgn0029114			2R	18919168	18919681	FBgn0085238
3L	15258319	15259414	FBgn0029114			3R	13968314	13969020	FBgn0038567
3L	15500785	15501860	FBgn0036502			3R	23046475	23046864	FBgn0054006
3L	15501861	15502336	FBgn0004052			2L	7596667	7597099	FBgn0031925
3L	15525635	15526260	FBgn0004396			3R	21884752	21885373	FBgn0039406
3L	15526261	15527089	FBgn0004396			2L	18121884	18122184	FBgn0032666
3L	15527594	15528753	FBgn0004396			2R	6961489	6962266	FBgn0040766
3L	15556096	15556873	FBgn0036510			3R	1620033	1620483	FBgn0037379
3L	15580884	15582166	FBgn0036516			X	6990988	6991337	FBgn0003659;FBgn0029933
3L	15618542	15619326	FBgn0036522			2L	5444179	5444799	FBgn0051647
3L	15663181	15664517	FBgn0036527			3R	2828055	2828483	FBgn0260642
3L	15755477	15756141	FBgn0010105			2L	11175473	11175869	FBgn0032354
3L	15756142	15756479	FBgn0010105			2R	8757542	8757976	FBgn0000181
3L	15807953	15808619	FBgn0036533			X	7188080	7188401	FBgn0025549
3L	15818808	15819082	FBgn0036534			3L	3393860	3394214	FBgn0035445
3L	15819121	15820131	FBgn0036534			3L	6213048	6213603	FBgn0047000
3L	15820132	15820667	FBgn0040230			X	550149	550386	FBgn0025637
3L	15949362	15949715	FBgn0036546			2L	1431468	1431859	FBgn0003926
3L	15975564	15976219	FBgn0000212			2L	11312561	11312952	FBgn0032359
3L	15976220	15976516	FBgn0000115			3L	6868484	6868907	FBgn0041194
3L	15997613	15998344	FBgn0036556			2L	3580195	3580540	FBgn0004892
3L	16004684	16005152	FBgn0036558			2R	5579494	5579848	FBgn0023143
3L	16008629	16009267	FBgn0036558			3L	7130740	7131132	FBgn0023001
3L	16016535	16016844	FBgn0044028			3R	25574338	25574733	FBgn0020235
3L	16017104	16017378	FBgn0044028			X	10451428	10451815	FBgn0030215
3L	16017547	16018330	FBgn0044028			3R	3931160	3931552	FBgn0243512
3L	16035935	16036209	FBgn0036560			3R	26087031	26087508	FBgn0039761
3L	16036210	16037128	FBgn0260635			X	1668020	1668423	FBgn0026086
3L	16038426	16039380	FBgn0260635			2L	15304604	15305069	FBgn0028852
3L	16039431	16039814	FBgn0260635			X	10665990	10666337	FBgn0030234
3L	16080433	16080907	FBgn0036564			2R	9961603	9961954	FBgn0259183
3L	16098621	16099091	FBgn0036570			2R	6100808	6101241	FBgn0085250
3L	16121303	16122958	FBgn0003076			2L	14207358	14207776	FBgn0016930
3L	16124478	16124943	FBgn0036573			2R	18918283	18918914	FBgn0085238
3L	16124944	16125407	FBgn0036574			3L	7001284	7001752	FBgn0260660
3L	16167563	16168528	FBgn0053795			X	17750842	17751003	FBgn0030876
3L	16168573	16169278	FBgn0053795			3L	3472118	3472547	FBgn0052267
3L	16169279	16171802	FBgn0053795			3L	7607876	7608256	FBgn0035802
3L	16171803	16172533	FBgn0053795			X	13179482	13179910	FBgn0041210
3L	16172534	16173388	FBgn0053795			3R	27376311	27376776	FBgn0039852
3L	16174054	16174940	FBgn0053795			2R	15338353	15339100	FBgn0003887
3L	16195828	16196102	FBgn0053690			3R	3931950	3932348	FBgn0243512
3L	16196246	16196984	FBgn0053690			3L	13481422	13481894	FBgn0036373
3L	16202943	16203519	FBgn0036577			X	5914982	5915445	FBgn0029003
3L	16203520	16204190	FBgn0036577			3L	2471370	2471721	FBgn0035343
3L	16204201	16204552	FBgn0036577			3L	10926125	10926595	FBgn0054050
3L	16205102	16205686	FBgn0036577			3L	17522782	17523206	FBgn0036735
3L	16208432	16209396	FBgn0036577			2L	10292175	10292607	FBgn0032208
3L	16221637	16222359	FBgn0036579			3L	10944409	10944524	FBgn0054050
3L	16378561	16379459	FBgn0036623			2R	8863405	8863640	FBgn0005624
3L	16412383	16412981	FBgn0053158			2R	7437720	7438191	FBgn0000577
3L	16469494	16470353	FBgn0004569			3L	6362977	6363278	FBgn0052398
3L	16473505	16473813	FBgn0004569			X	670428	670886	FBgn0027343
3L	16476036	16477412	FBgn0004569			2L	18665943	18666140	FBgn0086200
3L	16477413	16478543	FBgn0004569			3R	2789291	2790373	FBgn0260642
3L	16479501	16479882	FBgn0004569			2L	3303002	3303277	FBgn0031516
3L	16481227	16483356	FBgn0004569			2R	18047952	18048349	FBgn0085235
3L	16483357	16484178	FBgn0260388			2R	5466319	5466822	FBgn0085436
3L	16487572	16488236	FBgn0260388			2R	13721826	13722216	FBgn0041585
3L	16488237	16488464	FBgn0260388			3R	18364855	18365007	FBgn0038983
3L	16577223	16577581	FBgn0250814			2R	4543628	4543982	FBgn0003892
3L	16580521	16581873	FBgn0002283			2R	1558699	1559437	FBgn0033032
3L	16605213	16605757	FBgn0025558			3L	16106466	16106857	FBgn0010280
3L	16653175	16654187	FBgn0260960			3L	14640260	14640652	FBgn0041604
3L	16654258	16655187	FBgn0260960			3L	16175114	16175617	FBgn0053795
3L	16702896	16703609	FBgn0063485			2L	11454578	11455050	FBgn0004579
3L	16703610	16703873	FBgn0063485			3L	21529860	21530334	FBgn0015283
3L	16772534	16773561	FBgn0036661			3L	12107508	12107858	FBgn0011335
3L	16799419	16800622	FBgn0036663			X	18159481	18159791	FBgn0030905
3L	16805137	16805641	FBgn0036665			3L	11329496	11329958	FBgn0036154
3L	16811097	16811632	FBgn0036665			3R	12879315	12879546	FBgn0020493
3L	16837861	16838253	FBgn0036667			X	19390146	19390645	FBgn0027621
3L	16838254	16838801	FBgn0036668			3L	12083444	12083912	FBgn0036246
3L	16858066	16858653	FBgn0036672			3L	628249	628363	FBgn0064191
3L	16883584	16884193	FBgn0036673			2R	11774515	11774845	FBgn0053463
3L	16968191	16969407	FBgn0036683			2L	14472539	14472764	FBgn0005771
3L	16978735	16980020	FBgn0027593			2R	9851617	9852010	FBgn0013770
3L	16982069	16982423	FBgn0027593			X	4286314	4286814	FBgn0052773
3L	16982424	16982543	FBgn0027593			3L	15297810	15298253	FBgn0036493
3L	16982544	16982781	FBgn0027593			3L	12107111	12107507	FBgn0011335
3L	17003533	17004242	FBgn0036685			3L	16353232	16353705	FBgn0036616
3L	17008909	17009759	FBgn0036685			2R	20125431	20126055	FBgn0050418
3L	17235040	17235645	FBgn0036702			3R	3979860	3980330	FBgn0011959
3L	17418161	17418791	FBgn0040793			X	16659695	16660078	FBgn0027528
3L	17420132	17420677	FBgn0053051			X	17194733	17195129	FBgn0024238
3L	17421689	17422358	FBgn0053052			X	17208498	17208891	FBgn0004854
3L	17426179	17427267	FBgn0052174			X	1821499	1821849	FBgn0023522
3L	17474929	17475684	FBgn0036730			M	15664	16119	N/A
3L	17475685	17476199	FBgn0036731			3R	937623	937892	FBgn0037293
3L	17506752	17507615	FBgn0036733			3L	7855801	7856309	FBgn0016694
3L	17525978	17526591	FBgn0259174			3L	3617234	3617669	FBgn0035453
3L	17569868	17570723	FBgn0086080			3R	27514608	27515002	FBgn0039864
3L	17571266	17572038	FBgn0086080			3L	10850700	10850975	FBgn0036104
3L	17572039	17572548	FBgn0086080			3R	12528603	12528877	FBgn0003944
3L	17583906	17584615	FBgn0086080			3L	959627	960030	FBgn0035178
3L	17614703	17614977	FBgn0036741			X	7867189	7867681	FBgn0003656
3L	17647208	17647870	FBgn0052177;FBgn0052179			3R	1049098	1049450	FBgn0037298
3L	17835504	17836477	FBgn0036760			3L	6766767	6767377	FBgn0052392
3L	17839382	17840379	FBgn0036762			3L	20910874	20911280	FBgn0037035
3L	17842349	17842797	FBgn0036763			2R	4625206	4625634	FBgn0261267
3L	17984405	17984921	FBgn0086081			X	15728759	15729236	FBgn0000319
3L	17984922	17985042	FBgn0086081			3L	19285660	19285934	FBgn0028380
3L	17985148	17985807	FBgn0086081			2R	10157989	10158378	FBgn0261270
3L	17992446	17993368	FBgn0086081			3R	25563715	25563974	FBgn0039689
3L	18030395	18031262	FBgn0052192			3R	17748575	17748885	FBgn0038919
3L	18098805	18099154	FBgn0036773			3R	7694757	7695223	FBgn0037956
3L	18099155	18099823	FBgn0036774			2L	1667026	1667500	FBgn0086758
3L	18132504	18132778	FBgn0020300			3R	10188846	10189197	FBgn0051320
3L	18141680	18141954	FBgn0036780			3R	24152775	24153001	FBgn0260724
3L	18178763	18179515	FBgn0003997			X	1837508	1837904	FBgn0026087
3L	18185577	18186250	FBgn0003997			3R	27524344	27524659	FBgn0054046
3L	18186251	18188696	FBgn0036782			3R	21836377	21836729	FBgn0002732
3L	18214306	18214694	FBgn0036782			3R	9671615	9672088	FBgn0051495
3L	18225204	18226278	FBgn0036783			3R	3931563	3931949	FBgn0243512
3L	18226279	18226723	FBgn0036783			2R	17383973	17384403	FBgn0010470
3L	18228057	18230398	FBgn0036783			2L	248185	248615	FBgn0086902
3L	18232401	18233783	FBgn0036783			3R	15883138	15883597	FBgn0038772
3L	18234362	18234755	FBgn0036783			2L	13571873	13572190	FBgn0259984
3L	18236579	18236853	FBgn0036783			X	279584	280181	FBgn0004170
3L	18236854	18237771	FBgn0036783			2R	11125363	11126026	FBgn0259878
3L	18395469	18396583	FBgn0011706			3R	20579225	20579583	FBgn0000140
3L	18621122	18621512	FBgn0036801			3L	9439783	9440251	FBgn0035995
3L	18674763	18675148	FBgn0036804			2R	13349197	13349631	FBgn0028953
3L	18741309	18741818	FBgn0036812			3L	1096376	1096907	FBgn0004870
3L	18761079	18762010	FBgn0036813			2R	15355911	15356345	FBgn0002716
3L	18815254	18816174	FBgn0000261			3L	543008	543470	FBgn0035142
3L	18862098	18862412	FBgn0036820			2L	14516242	14516519	FBgn0011862
3L	18883433	18884336	FBgn0036821			X	280380	280800	FBgn0004170
3L	18884555	18885015	FBgn0036822			X	13528274	13528704	FBgn0030505
3L	18891690	18892486	FBgn0036825			2L	21796582	21796936	FBgn0051612
3L	18897725	18898500	FBgn0027057			2R	3033947	3034298	FBgn0024294
3L	18945824	18946327	FBgn0036834			2L	20799198	20799392	FBgn0032886
3L	18989092	18989722	FBgn0036837			3R	2820268	2820744	FBgn0260642
3L	19009478	19009752	FBgn0036839			2L	19791822	19792179	FBgn0032821
3L	19034527	19035230	FBgn0002945			X	9376406	9376834	FBgn0261260
3L	19035382	19036698	FBgn0002945			2L	7219894	7220364	FBgn0031897
3L	19038340	19040569	FBgn0002945			3R	16610306	16610578	FBgn0046689
3L	19050524	19050945	FBgn0036842			2R	631378	631959	FBgn0039994
3L	19055781	19056173	FBgn0036842			X	6884189	6884655	FBgn0261284
3L	19071425	19071741	FBgn0036844			3R	25346187	25346538	FBgn0039669
3L	19072249	19073878	FBgn0036844			X	2052473	2052830	FBgn0004655
3L	19079163	19079876	FBgn0036844			2L	3558996	3559310	FBgn0024244
3L	19089032	19089454	FBgn0036847			2L	11061269	11061669	FBgn0032330
3L	19089455	19089750	FBgn0036847			3R	2585907	2586303	FBgn0000166
3L	19155844	19156502	FBgn0052203			X	13006067	13006498	FBgn0040862
3L	19156503	19156977	FBgn0052203			2L	12513940	12514370	FBgn0051858
3L	19159600	19160234	FBgn0052203			2R	2523859	2524209	FBgn0042085
3L	19160235	19161564	FBgn0052203			3R	25345628	25345970	FBgn0039669
3L	19164940	19166660	FBgn0052203			X	2884484	2884923	FBgn0003285
3L	19176510	19177531	FBgn0016797			X	18188026	18188417	FBgn0004956
3L	19187085	19187587	FBgn0016797			3L	15206247	15206591	FBgn0036490
3L	19187588	19187703	FBgn0016797			2L	88495	88931	FBgn0002931
3L	19247859	19248717	FBgn0036853			3L	15218677	15219033	FBgn0029114
3L	19253331	19254076	FBgn0026630			3L	14642236	14642698	FBgn0041604
3L	19254077	19254842	FBgn0260857			3R	14739074	14739389	FBgn0038660
3L	19257031	19257305	FBgn0017578			2L	5093713	5094139	FBgn0031682
3L	19257306	19257424	FBgn0017578			X	15606417	15606776	FBgn0030673
3L	19257425	19257696	FBgn0017578			2L	2162633	2162941	FBgn0031393
3L	19287872	19288146	FBgn0028380			2L	13839663	13839937	FBgn0053307
3L	19288147	19288252	FBgn0028380			2R	8847857	8848048	FBgn0033787
3L	19439334	19440171	FBgn0023395			2R	16558545	16558861	FBgn0034543
3L	19440172	19440542	FBgn0023395			3L	6783176	6783524	FBgn0086680
3L	19550087	19551267	FBgn0036886			3R	3148192	3148581	FBgn0037498
3L	19552679	19553665	FBgn0067680			X	1243284	1243638	FBgn0024360
3L	19553703	19554565	FBgn0067680			X	11912622	11912969	FBgn0030364
3L	19554566	19555615	FBgn0067680			X	5898396	5898506	FBgn0027546
3L	19555619	19556045	FBgn0067680			3L	13091759	13092351	FBgn0052118
3L	19583170	19584080	FBgn0036889			2R	15308145	15308657	FBgn0004873
3L	19591658	19592199	FBgn0005386			3R	19548850	19549268	FBgn0039109
3L	19604975	19605987	FBgn0036893			2L	18152037	18152428	FBgn0041184
3L	19611631	19612134	FBgn0029094			3L	1387957	1388351	FBgn0052329
3L	19627609	19628428	FBgn0036896			2L	7104499	7104893	FBgn0031888
3L	19728024	19728703	FBgn0260434			3L	12798348	12798820	FBgn0260945
3L	19759439	19760118	FBgn0036905			2L	19225755	19226193	FBgn0015380
3L	19769549	19770021	FBgn0036905			2L	8278344	8278496	FBgn0011902
3L	19784009	19784775	FBgn0261359			3L	11641455	11641885	FBgn0036187
3L	19787277	19787966	FBgn0261283			2L	9211065	9211450	FBgn0051885
3L	19810653	19811625	FBgn0036911			2L	19230389	19230738	FBgn0051797
3L	19827184	19827614	FBgn0003744			2R	14229212	14229713	FBgn0010575
3L	19827615	19827826	FBgn0052221			3R	1109447	1109608	FBgn0051538
3L	19838067	19838763	FBgn0020389			3R	10240013	10240406	FBgn0085417
3L	19888697	19889010	FBgn0014037			X	7866365	7866673	FBgn0003656
3L	19896006	19896761	FBgn0014037			3L	22144890	22145277	FBgn0037152
3L	19901908	19902523	FBgn0014037			2R	15790649	15790807	FBgn0034477
3L	19903000	19903466	FBgn0013591			3L	12544633	12545368	FBgn0036301
3L	19917403	19918224	FBgn0036919			3L	15190641	15191077	FBgn0036490
3L	19993803	19994349	FBgn0036928			2L	7298052	7298241	FBgn0004009
3L	19995321	19996271	FBgn0036929			3L	15181820	15182301	FBgn0036490
3L	20234258	20235598	FBgn0036958			2R	9812463	9812889	FBgn0013733
3L	20235599	20235825	FBgn0036958			3R	2817562	2818072	FBgn0260642
3L	20295100	20295768	FBgn0036967			2L	11307582	11307937	FBgn0032359
3L	20368770	20369469	FBgn0001247			2R	17432354	17432934	FBgn0260477
3L	20392798	20393301	FBgn0028978			2L	15366474	15366788	FBgn0032563
3L	20395855	20396129	FBgn0028978			3R	13527402	13527629	FBgn0051249
3L	20396130	20397201	FBgn0028978			3L	960031	960420	FBgn0035178
3L	20445727	20446280	FBgn0036994			2L	13086057	13086444	FBgn0032470
3L	20446281	20446620	FBgn0083120			X	3189648	3190085	FBgn0029656
3L	20466332	20467033	FBgn0052428			X	7871975	7872446	FBgn0003656
3L	20467830	20468139	FBgn0036999			2L	6081916	6082384	FBgn0028420
3L	20486456	20486962	FBgn0037000			3L	3536941	3537330	FBgn0005640
3L	20488296	20488570	FBgn0037000			2R	8475548	8475901	FBgn0050055
3L	20490255	20490567	FBgn0052425			3L	12132298	12132604	FBgn0036257
3L	20501207	20503115	FBgn0037005			2L	20417130	20417314	FBgn0032859
3L	20511380	20511928	FBgn0037007			2L	4030683	4030997	FBgn0000547
3L	20513939	20514286	FBgn0037009			3L	9444759	9445187	FBgn0052038
3L	20519025	20519996	FBgn0037010			2L	19989781	19990171	FBgn0040995
3L	20575491	20576038	FBgn0001323			3L	15207887	15208359	FBgn0036490
3L	20641890	20642406	FBgn0037014			3L	12522905	12523337	FBgn0036298
3L	20681258	20681611	FBgn0001320			3R	6495002	6495354	FBgn0037818
3L	20764076	20765551	FBgn0016696			3L	11676745	11677130	FBgn0036191
3L	20770984	20772157	FBgn0037019			X	17444992	17445113	FBgn0030843
3L	20777560	20778856	FBgn0037021			3R	18024983	18025296	FBgn0038934
3L	20802155	20802983	FBgn0037027			2R	8859922	8860275	FBgn0005624
3L	20916308	20916582	FBgn0037035			2R	17068436	17068866	FBgn0053539
3L	20917599	20918059	FBgn0037035			3R	7694482	7694756	FBgn0037956
3L	20924253	20924603	FBgn0037035			3R	27436537	27436928	FBgn0011655
3L	20924604	20924726	FBgn0037035			2L	7573115	7573523	FBgn0085403
3L	20941438	20942006	FBgn0011591			3L	15213285	15213784	FBgn0036490
3L	20942923	20943736	FBgn0011591			3L	6766255	6766643	FBgn0052392
3L	20943737	20944919	FBgn0011591			3L	12637431	12637785	FBgn0052111
3L	20945418	20945731	FBgn0011591			2R	1861787	1862103	FBgn0025458
3L	21020323	21020597	FBgn0003415			2R	7778502	7778892	FBgn0033663
3L	21020598	21021203	FBgn0037044			3L	14025086	14025283	FBgn0061515
3L	21024446	21025196	FBgn0028402			2R	6012015	6012172	FBgn0050011
3L	21050105	21050868	FBgn0026179			3R	2863258	2863457	FBgn0024289
3L	21091682	21092762	FBgn0053285			X	10638618	10638973	FBgn0052676
3L	21093555	21093829	FBgn0053285			3R	17764653	17764966	FBgn0013948
3L	21165315	21166009	FBgn0021760			2L	5251185	5251308	FBgn0046776
3L	21245604	21245817	FBgn0037063			X	7521048	7521516	FBgn0004198
3L	21245818	21247463	FBgn0037063			3L	2867810	2868250	FBgn0035378
3L	21247620	21248015	FBgn0037063			3R	25102764	25103155	FBgn0039659
3L	21269380	21270258	FBgn0012034			2L	21798324	21799109	FBgn0051612
3L	21297246	21298104	FBgn0037070			X	14477486	14477760	FBgn0030573
3L	21349654	21349971	FBgn0037078			X	5906738	5907210	FBgn0029003
3L	21375027	21375644	FBgn0261258			3R	10324552	10324908	FBgn0038233
3L	21377736	21378794	FBgn0261258			3R	14809198	14809587	FBgn0038667
3L	21382415	21382953	FBgn0261258			2L	222034	222502	FBgn0031235
3L	21382954	21383174	FBgn0261258			3R	13992311	13992898	FBgn0038570;FBgn0038571
3L	21425998	21427083	FBgn0005694			3R	21706451	21706550	FBgn0027865
3L	21500267	21501173	FBgn0053214			3L	628364	628779	FBgn0064191
3L	21508634	21510351	FBgn0037093			2R	15333367	15333877	FBgn0023211
3L	21532236	21533333	FBgn0028663			3L	18216912	18217076	FBgn0036782
3L	21561755	21562586	FBgn0052438			3L	12656321	12656628	FBgn0014343
3L	21567090	21567964	FBgn0052441			2R	8796744	8797135	FBgn0010488
3L	21610265	21610736	FBgn0037105			2R	10370269	10370543	FBgn0001332
3L	21672706	21673326	FBgn0037117			3R	5076633	5077109	FBgn0037665
3L	21681699	21682294	FBgn0261059			2L	20798923	20799197	FBgn0032886
3L	21721219	21722316	FBgn0037120			3L	4292111	4292460	FBgn0035528
3L	21814450	21815317	FBgn0022936			X	6891795	6892069	FBgn0027108
3L	21833088	21834288	FBgn0037138			2L	11407111	11407546	FBgn0004579
3L	21873184	21873920	FBgn0014362			3L	16173659	16174053	FBgn0053795
3L	21934772	21935202	FBgn0037141			3R	12036038	12036235	FBgn0010438
3L	21935203	21935477	FBgn0037141			2R	8919802	8920278	FBgn0033788
3L	22064715	22065411	FBgn0027532			X	14718912	14719306	FBgn0003301
3L	22067477	22067914	FBgn0037150			3L	1032599	1032995	FBgn0035181
3L	22137616	22137890	FBgn0037153			X	7865713	7866182	FBgn0003656
3L	22168894	22169371	FBgn0037152			3R	8473814	8474196	FBgn0038071
3L	22169423	22170409	FBgn0037152			2L	13550331	13550647	FBgn0259984
3L	22172139	22172731	FBgn0037152			3L	4170352	4170626	FBgn0261274
3L	22172732	22173321	FBgn0037152			3R	26106921	26107357	FBgn0010113
3L	22173322	22174179	FBgn0037152			X	4335296	4335726	FBgn0000179
3L	22174446	22174989	FBgn0037152			X	5839415	5839689	FBgn0052756
3L	22255818	22256594	FBgn0028500			X	18159915	18160261	FBgn0030905
3L	22281120	22281980	FBgn0027086			2L	12646110	12646582	FBgn0004394
3L	22400682	22401634	FBgn0004449			X	18824696	18825045	FBgn0052541;FBgn0260232
3L	22437485	22437881	FBgn0037162			X	13435881	13436273	FBgn0030494
3L	22459376	22459876	FBgn0037164			2R	12618898	12619369	FBgn0050463
3L	22710267	22711055	FBgn0037182			X	1735048	1735366	FBgn0024988
3L	22720626	22721134	FBgn0037184			2L	6087276	6087588	FBgn0028420
3L	22721135	22721252	FBgn0037185			2L	15364015	15364327	FBgn0032563
3L	22734307	22735085	FBgn0010830			2R	2523503	2523858	FBgn0026761
3L	22815729	22816815	FBgn0027339			3L	22144358	22144747	FBgn0037152
3L	22871540	22872455	FBgn0044324			3R	9675049	9675247	FBgn0038186
3L	23088378	23089017	FBgn0024733			2L	17207225	17207535	FBgn0046888
3L	23092398	23092909	FBgn0000258			2R	3379954	3380422	FBgn0033182
3L	23118506	23119285	FBgn0053217			2R	6660579	6660811	FBgn0053144
3L	23143307	23144034	FBgn0052350			2R	9841206	9841639	FBgn0050481;FBgn0053155
3L	23330970	23331642	FBgn0010215			2R	2402043	2402390	FBgn0086655
3L	23331908	23332425	FBgn0052230			3R	20440484	20440918	FBgn0039212
3L	23707546	23708328	FBgn0039977			3R	8806413	8806687	FBgn0038100
3L	24021045	24021826	FBgn0058045			2R	9461732	9462196	FBgn0033857
3L	24529017	24529646	FBgn0044510			2R	12047598	12048038	FBgn0034082
3L	24530382	24530852	FBgn0044510			3L	2801752	2802138	FBgn0035376
2L	18641	19072	FBgn0002121			X	1028441	1028873	FBgn0040397
2L	21437	21859	FBgn0002121			2L	21142961	21143274	FBgn0032919
2L	87408	88036	FBgn0002931			2R	5987162	5987673	FBgn0004907
2L	94227	94931	FBgn0031216			3R	2233054	2233397	FBgn0014963
2L	107387	108054	FBgn0005278			2L	19229187	19229694	FBgn0051797
2L	160246	161066	FBgn0016977			3L	739047	739361	FBgn0035160
2L	161067	162007	FBgn0016977			2R	17383661	17383972	FBgn0010470
2L	222618	223218	FBgn0031235			3L	22365426	22365783	FBgn0004449
2L	223219	223838	FBgn0031235			2R	3693466	3693857	FBgn0033224
2L	223839	224302	FBgn0031235			2L	3303286	3303724	FBgn0031516
2L	224303	225530	FBgn0031235			2R	17429518	17429909	FBgn0260477
2L	246845	247119	FBgn0086902			2L	18310727	18310921	FBgn0000636
2L	247678	248184	FBgn0086902			2L	166164	166586	FBgn0016977
2L	250707	251140	FBgn0086902			3R	19818563	19818954	FBgn0015795
2L	273556	274378	FBgn0086856			3R	10485094	10485368	FBgn0038251
2L	283117	283391	FBgn0031244			3L	12535282	12535760	FBgn0036301
2L	285841	286153	FBgn0031244			3R	9831928	9832295	FBgn0038194
2L	297363	297904	FBgn0020622			3R	23097842	23098271	FBgn0002441
2L	403802	404433	FBgn0003278			X	18758602	18758724	FBgn0085430
2L	414427	415416	FBgn0015567			2R	17430223	17430497	FBgn0260477
2L	421210	421714	FBgn0031253			2L	18320443	18320755	FBgn0000636
2L	427207	428204	FBgn0004583			3L	12536539	12536926	FBgn0036301
2L	429257	430823	FBgn0004583			3R	26120626	26120940	FBgn0085329
2L	438916	440284	FBgn0004583			3R	27136990	27137308	FBgn0085376
2L	440285	443132	FBgn0004583			2L	7916229	7916436	FBgn0031966
2L	479410	481434	FBgn0043364			3L	18231332	18231724	FBgn0036783
2L	526124	526676	FBgn0003963			3L	4286896	4287170	FBgn0015829
2L	529906	530714	FBgn0003963			3L	7127760	7127982	FBgn0023001
2L	559162	559677	FBgn0031263			3L	12636836	12637259	FBgn0052111
2L	568136	568492	FBgn0031266			X	17403213	17403487	FBgn0030842
2L	574053	574369	FBgn0031267			3R	21546325	21546637	FBgn0051092
2L	574381	574694	FBgn0031268			3R	18952108	18952382	FBgn0051365
2L	622956	623925	FBgn0040107			X	2919716	2919908	FBgn0029649
2L	632892	633240	FBgn0031273			X	3670447	3670760	FBgn0029676
2L	633602	634298	FBgn0031273			3L	4186689	4187080	FBgn0028664
2L	634337	634846	FBgn0031273			X	4275461	4275777	FBgn0029707
2L	634880	635613	FBgn0031273			X	1510594	1510985	FBgn0000210
2L	650543	651666	FBgn0031273			X	4490935	4491058	FBgn0003053
2L	669011	669877	FBgn0031273			3R	18364580	18364854	FBgn0038983
2L	695831	696484	FBgn0000497			2R	14022736	14023205	FBgn0003044
2L	715258	715845	FBgn0000497			3R	4857569	4857958	FBgn0037657
2L	717632	718127	FBgn0000497			3R	4572238	4572585	FBgn0037623
2L	819239	820160	FBgn0031284			X	8975189	8975575	FBgn0030082
2L	865358	866630	FBgn0086031			3L	16357183	16357611	FBgn0036618
2L	867056	868254	FBgn0029095			X	19771023	19771173	FBgn0052529
2L	869970	870244	FBgn0020305			2L	3159225	3159499	FBgn0011648
2L	870245	870463	FBgn0053526			4	528886	529237	FBgn0004607
2L	870496	871007	FBgn0053526			3R	14816389	14816663	FBgn0026239
2L	1062599	1063548	FBgn0003310			X	3674027	3674340	FBgn0029676
2L	1128826	1129177	FBgn0016926			3L	11546059	11546333	FBgn0259481
2L	1129178	1129514	FBgn0031304			X	6259753	6260219	FBgn0029870
2L	1142811	1143239	FBgn0031307			2R	15507315	15507781	FBgn0003435
2L	1157426	1158675	FBgn0261458			2L	1463266	1463658	FBgn0051928
2L	1158676	1159026	FBgn0031312			3L	14183199	14183473	FBgn0036414
2L	1169682	1170599	FBgn0024314			3R	11789688	11790040	FBgn0038389
2L	1185613	1186001	FBgn0031322			2L	14382072	14382549	FBgn0020258
2L	1405395	1405505	FBgn0002543			3L	17414071	17414380	FBgn0027660
2L	1405506	1406145	FBgn0002543			2R	12661455	12661923	FBgn0011743
2L	1412572	1413231	FBgn0002543			3R	2796639	2796951	FBgn0260642
2L	1424791	1425346	FBgn0002543			3R	18972927	18973279	FBgn0004644
2L	1426213	1427884	FBgn0003926			2R	11904581	11905046	FBgn0034066
2L	1570033	1570851	FBgn0261509			2R	4519296	4519687	FBgn0033317
2L	1644411	1644754	FBgn0086758			X	14963925	14964278	FBgn0030607
2L	1649334	1650167	FBgn0086758			X	14915208	14915561	FBgn0052594
2L	1650645	1650919	FBgn0086758			2L	20097193	20097618	FBgn0032850
2L	1650920	1651108	FBgn0086758			X	19252970	19253244	FBgn0031016
2L	1667698	1668802	FBgn0086758			2L	13296389	13296589	FBgn0040973
2L	1723235	1723713	FBgn0031359			3R	3739141	3739526	FBgn0014931
2L	1727339	1728617	FBgn0260648			3R	25283931	25284294	FBgn0039663
2L	1986927	1987472	FBgn0001125			3R	12865902	12866216	FBgn0038470
2L	1987668	1988087	FBgn0001125			2L	2483204	2483596	FBgn0031429
2L	2130574	2131047	FBgn0004507			2L	6086840	6087229	FBgn0028420
2L	2147000	2147738	FBgn0031391			2L	14499643	14499987	FBgn0028882
2L	2161610	2162632	FBgn0031393			3R	17433118	17433510	FBgn0013984
2L	2163024	2164027	FBgn0031393			2R	19705470	19705865	FBgn0034909
2L	2164082	2164670	FBgn0031393			2L	2471180	2471573	FBgn0012016
2L	2164708	2165331	FBgn0031393			3L	8362196	8362621	FBgn0001253
2L	2174796	2175753	FBgn0000097			X	14017118	14017392	FBgn0011983
2L	2197033	2197925	FBgn0085201			2L	20417315	20417473	FBgn0032859
2L	2202138	2202720	FBgn0051668			3L	19916700	19917013	FBgn0036918
2L	2225916	2226857	FBgn0010704			3R	2739823	2740097	FBgn0001077
2L	2236820	2237094	FBgn0031408			2R	3033784	3033900	FBgn0024294
2L	2237095	2237283	FBgn0031408			3L	16106191	16106465	FBgn0010280
2L	2237284	2237474	FBgn0031408			2L	5009618	5010007	FBgn0053113
2L	2363509	2364370	FBgn0028485			2R	16474728	16475166	FBgn0015907
2L	2374055	2374976	FBgn0031418			3R	5707181	5707455	FBgn0250818
2L	2376312	2376586	FBgn0031420			3R	4003125	4003520	FBgn0001138
2L	2380509	2381471	FBgn0031421			X	9777125	9777566	FBgn0030160
2L	2433399	2433862	FBgn0000490			2L	2753065	2753416	FBgn0031453
2L	2433863	2434098	FBgn0000490			3L	2847819	2848175	FBgn0035377
2L	2470789	2471179	FBgn0012016			2L	540884	541275	FBgn0010602
2L	2481324	2482019	FBgn0031429			X	17576559	17576877	FBgn0030859
2L	2483597	2484035	FBgn0031429			3R	22754266	22754575	FBgn0015541
2L	2484036	2484357	FBgn0031429			3L	18031263	18031458	FBgn0052192
2L	2492650	2492924	FBgn0015816			3R	11253433	11253747	FBgn0038339
2L	2576824	2577446	FBgn0031434			X	5921103	5921578	FBgn0003302
2L	2748353	2748890	FBgn0250906			3R	25400202	25400552	FBgn0039670
2L	2748891	2749538	FBgn0250906			X	14572076	14572513	FBgn0030575
2L	2749539	2749927	FBgn0250906			3L	20910405	20910873	FBgn0037035
2L	2751433	2752524	FBgn0031453			X	14027743	14028017	FBgn0052614
2L	2754505	2754937	FBgn0031453			3L	15101321	15101431	FBgn0036479
2L	2759523	2760205	FBgn0031456			3R	4041294	4041647	FBgn0037552
2L	2765357	2766560	FBgn0031457			2R	7499995	7500347	FBgn0033636
2L	2829782	2830840	FBgn0031464			3L	11377228	11377502	FBgn0036156
2L	2855797	2856433	FBgn0015521			2R	13285789	13286210	FBgn0010620
2L	2874293	2875194	FBgn0031478			3L	15746813	15746927	FBgn0010105
2L	2878010	2878789	FBgn0051950			3R	6356171	6356769	FBgn0037817
2L	2885138	2885412	FBgn0024947			2L	22168927	22169318	FBgn0032979
2L	2885572	2886169	FBgn0024947			2R	8066716	8066918	FBgn0033691
2L	2886213	2886757	FBgn0041111			2R	13346204	13346597	FBgn0028953
2L	2957301	2957998	FBgn0010263			2R	17746006	17746436	FBgn0034666
2L	2972216	2973209	FBgn0004584			3L	725790	726183	FBgn0035160
2L	2976473	2977414	FBgn0031483			3L	13022395	13022550	FBgn0083978
2L	2987428	2988349	FBgn0250786			2R	8592772	8593081	FBgn0033770
2L	3011425	3011927	FBgn0031488			X	15503768	15504032	FBgn0003463
2L	3037042	3037743	FBgn0031497			3L	17604559	17604903	FBgn0000567
2L	3055809	3056435	FBgn0027571			3R	13983133	13983326	FBgn0038568
2L	3301839	3303001	FBgn0031516			3L	1302544	1302900	FBgn0010333
2L	3345863	3346786	FBgn0020445			2R	8420255	8420529	FBgn0011592
2L	3376528	3377222	FBgn0016698			2R	10229926	10230276	FBgn0033924
2L	3436903	3437251	FBgn0031533			3L	4364325	4364526	FBgn0035534
2L	3437252	3437606	FBgn0031533			2L	21797075	21797349	FBgn0051612
2L	3456819	3457127	FBgn0031536			2R	8394798	8395265	FBgn0045063
2L	3457128	3457558	FBgn0031537			2R	6532991	6533307	FBgn0033540
2L	3538755	3539371	FBgn0024244			3R	25868839	25869223	FBgn0003512
2L	3539406	3540298	FBgn0024244			X	11581148	11581456	FBgn0011754
2L	3558479	3558916	FBgn0024244			2L	1186192	1186543	FBgn0031322
2L	3562077	3562582	FBgn0004892			X	18758285	18758601	FBgn0030970
2L	3632112	3633045	FBgn0031554			3R	15006513	15006817	FBgn0051475
2L	3633046	3633475	FBgn0031554			2L	1573409	1573760	FBgn0031347
2L	3655512	3656256	FBgn0000721			2L	21030546	21030820	FBgn0250867
2L	3656837	3657183	FBgn0000721			2L	3514691	3515040	FBgn0031544
2L	3713011	3713526	FBgn0031566			3L	3245550	3246200	FBgn0035426
2L	3770899	3771406	FBgn0004893			2R	6660353	6660578	FBgn0053144
2L	3771525	3771956	FBgn0004893			2L	15272269	15272384	FBgn0261268
2L	3772703	3773787	FBgn0004893			X	1170119	1170507	FBgn0028550
2L	3775894	3777161	FBgn0004893			2L	10616528	10616913	FBgn0032271
2L	3781194	3781662	FBgn0051960			2R	7075924	7076198	FBgn0003396
2L	3787212	3787486	FBgn0051958			2L	542512	542824	FBgn0010602
2L	3787487	3787607	FBgn0051958			X	13208521	13208873	FBgn0085388
2L	3802852	3803943	FBgn0021800			3L	10988764	10988920	FBgn0086077
2L	3888752	3889624	FBgn0000256			X	3182790	3183141	FBgn0029656
2L	4036617	4036891	FBgn0000547			3L	6488644	6488918	FBgn0020251
2L	4069628	4070231	FBgn0086032			X	834695	835088	FBgn0040346
2L	4197776	4198396	FBgn0031589			3L	666664	667137	FBgn0035150
2L	4211163	4211951	FBgn0001075			3L	20942575	20942922	FBgn0011591
2L	4222715	4223464	FBgn0031590			2L	12651314	12651624	FBgn0004394
2L	4227233	4227789	FBgn0003941			3L	15746157	15746470	FBgn0010105
2L	4282369	4283077	FBgn0010473			3L	18230399	18230629	FBgn0036783
2L	4333289	4333813	FBgn0020762			3R	6413038	6413312	FBgn0001235
2L	4370935	4371905	FBgn0026319			3L	4364050	4364324	FBgn0035533
2L	4393608	4394278	FBgn0031600			3R	19774942	19775257	FBgn0039131
2L	4448316	4448667	FBgn0025684			3R	12887510	12887822	FBgn0020493
2L	4448741	4449054	FBgn0025684			2L	21237390	21237860	FBgn0261239
2L	4456765	4457394	FBgn0019982			2R	3955182	3955811	FBgn0020279
2L	4458162	4458947	FBgn0010410			2L	1643678	1643913	FBgn0086758
2L	4459374	4460039	FBgn0031608			2L	21807149	21807540	FBgn0051612
2L	4464704	4465367	FBgn0031611			2L	7189088	7189402	FBgn0031894
2L	4811069	4811849	FBgn0031630			2L	16281799	16282117	FBgn0001994
2L	4847133	4847955	FBgn0031638			2R	14791603	14791996	FBgn0086022
2L	4850269	4850825	FBgn0031640			2R	14693339	14693652	FBgn0010651
2L	4887069	4888044	FBgn0031644			2R	2637187	2637583	FBgn0027066
2L	4888045	4888205	FBgn0031644			2R	9085714	9086138	FBgn0053182
2L	4888206	4888451	FBgn0031644			X	669843	670034	FBgn0027343
2L	4906380	4907010	FBgn0031646			3L	1094024	1094377	FBgn0004870
2L	4907020	4907412	FBgn0031646			2L	1667501	1667659	FBgn0086758
2L	4945093	4945988	FBgn0015000			2R	14733831	14734296	FBgn0034400
2L	4965178	4965858	FBgn0083961			3L	7802952	7803299	FBgn0052369
2L	4976882	4977587	FBgn0031662			2L	20416855	20417129	FBgn0032859
2L	4981023	4981800	FBgn0031664			X	3589491	3589884	FBgn0023215
2L	4997271	4998419	FBgn0053113			X	6443349	6443665	FBgn0085446
2L	4999870	5000497	FBgn0053113			2R	15853207	15853598	FBgn0034478
2L	5000498	5001414	FBgn0053113			3L	14030882	14031156	FBgn0026418
2L	5010546	5011255	FBgn0031668;FBgn0259719			2L	2203064	2203224	FBgn0051668
2L	5059918	5060460	FBgn0028694			3R	10324155	10324429	FBgn0038233
2L	5107785	5108430	FBgn0260952			2L	383184	383426	FBgn0000061
2L	5145306	5146201	FBgn0260952			3R	937276	937622	FBgn0037293
2L	5237608	5238037	FBgn0051971			X	6989588	6989940	FBgn0003659;FBgn0029933
2L	5252547	5253168	FBgn0046776			3R	1289296	1289682	FBgn0037327
2L	5253206	5255056	FBgn0031693			2L	11407547	11407786	FBgn0004579
2L	5255057	5255750	FBgn0031693			3R	16377789	16378180	FBgn0016917
2L	5261164	5261770	FBgn0031693			X	17347050	17347448	FBgn0030841
2L	5278251	5279244	FBgn0000228			2R	8475062	8475540	FBgn0050055
2L	5287100	5288159	FBgn0031696			3R	18001201	18001587	FBgn0038934
2L	5288404	5288826	FBgn0031696			3R	5867876	5868223	FBgn0053208
2L	5291895	5293102	FBgn0016076			3L	1378779	1379175	FBgn0052330
2L	5293273	5293822	FBgn0016076			X	8455141	8455537	FBgn0030049
2L	5326361	5327375	FBgn0015031			3L	603534	603967	FBgn0035146
2L	5403298	5404018	FBgn0016660			X	4067947	4068340	FBgn0000635
2L	5428584	5429397	FBgn0086033			3L	21411056	21411330	FBgn0053288
2L	5429398	5429621	FBgn0086033			2R	2008112	2008386	FBgn0033063
2L	5461072	5461346	FBgn0005511			2L	12063267	12063456	FBgn0027505
2L	5492827	5493101	FBgn0031707			2L	21808557	21808874	FBgn0051612
2L	5519716	5520573	FBgn0000318			2R	432634	432987	FBgn0046692
2L	5523660	5524460	FBgn0031711			3L	19900118	19900547	FBgn0014037
2L	5546575	5547126	FBgn0031717			3R	26085721	26085995	FBgn0039761
2L	5724157	5724431	FBgn0031736			X	15369377	15369730	FBgn0030646
2L	5804826	5805100	FBgn0031741			3R	26287159	26287433	FBgn0039774
2L	5948966	5949679	FBgn0031752			3R	23027827	23028178	FBgn0004197
2L	5980882	5981534	FBgn0000308			2R	12842834	12843108	FBgn0015562
2L	5982184	5982779	FBgn0001942			2R	7503607	7503881	FBgn0033636
2L	5985980	5986370	FBgn0001941			2L	12636514	12636788	FBgn0004394
2L	6022781	6023099	FBgn0031764			2R	12083944	12084258	FBgn0034089
2L	6037448	6038303	FBgn0031766			X	1468770	1469044	FBgn0065095
2L	6045756	6046030	FBgn0000052			3R	2818520	2818794	FBgn0260642
2L	6046031	6046446	FBgn0000052			3L	6766644	6766766	FBgn0052392
2L	6051482	6051834	FBgn0031769			3R	24370808	24371082	FBgn0039588
2L	6062372	6063162	FBgn0031771			3R	9675248	9675567	FBgn0038186
2L	6065803	6066513	FBgn0031774			2L	2364371	2364568	FBgn0028485
2L	6070639	6071108	FBgn0028419			3R	20546921	20547236	FBgn0004885
2L	6088406	6088680	FBgn0028420			2R	8920279	8920400	FBgn0033788
2L	6098929	6099280	FBgn0031779			X	7862432	7862706	FBgn0003656
2L	6165625	6166431	FBgn0031786			3L	11815813	11816241	FBgn0083015
2L	6455736	6456362	FBgn0031815			2L	3777391	3777743	FBgn0004893
2L	6472872	6473940	FBgn0259749			X	6768644	6768758	FBgn0064121;FBgn0064122
2L	6479566	6481652	FBgn0086357			3L	15241576	15241888	FBgn0029114
2L	6490919	6491263	FBgn0051638			2R	12042724	12043078	FBgn0034082
2L	6557481	6557755	FBgn0031830			2L	5421606	5421955	FBgn0086033
2L	6561466	6562760	FBgn0026585			3L	12264659	12264972	FBgn0036271
2L	6612231	6613083	FBgn0031836			X	7098227	7098501	FBgn0029939
2L	6647747	6648714	FBgn0051635			2R	19777926	19778200	FBgn0034922
2L	6648797	6649456	FBgn0051635			3R	17439016	17439441	FBgn0013984
2L	6668161	6668435	FBgn0031845			2L	21839979	21840332	FBgn0003866
2L	6673420	6673925	FBgn0085339			3R	6212494	6212965	FBgn0259938
2L	6684104	6684958	FBgn0028703			X	2016109	2016383	FBgn0004860
2L	6786543	6787935	FBgn0015776			3L	15558973	15559362	FBgn0036511
2L	6918525	6918799	FBgn0026196			3R	4839750	4840264	FBgn0037655
2L	6918800	6919430	FBgn0026196			3R	5443958	5444345	FBgn0037721
2L	6919904	6920537	FBgn0028554			2R	4083472	4083690	FBgn0033275
2L	6920894	6921207	FBgn0004838			3L	8361684	8362081	FBgn0001253
2L	6922347	6922844	FBgn0004838			3L	19046326	19046676	FBgn0015586
2L	6948418	6948692	FBgn0031872			2R	11017050	11017166	FBgn0015371
2L	6948693	6948802	FBgn0031872			3R	18026180	18026492	FBgn0038934
2L	6956606	6957075	FBgn0031874			2L	22442806	22443195	FBgn0040010
2L	6963749	6964523	FBgn0031878			2R	20842518	20842833	FBgn0035086
2L	6967507	6968803	FBgn0026170			3L	5761748	5762060	FBgn0035632
2L	7022938	7023410	FBgn0000053			2L	19363053	19363327	FBgn0024245
2L	7048875	7049345	FBgn0051630			2L	11069289	11069563	FBgn0032335
2L	7063483	7063833	FBgn0040954			3L	12552600	12552862	FBgn0036302
2L	7063834	7064150	FBgn0040954			2L	248753	249104	FBgn0086902
2L	7188156	7188505	FBgn0031894			2L	7915874	7916228	FBgn0031966
2L	7188506	7188932	FBgn0031894			3L	6599072	6599346	FBgn0024177
2L	7194268	7194542	FBgn0031895			3L	15202541	15202698	FBgn0036490
2L	7306587	7307061	FBgn0004009			2L	15363287	15363474	FBgn0032563
2L	7319364	7319638	FBgn0004009			2L	3769960	3770387	FBgn0004893
2L	7320458	7321772	FBgn0004009			3L	4517066	4517229	FBgn0014073
2L	7357947	7358221	FBgn0031903			2L	2178407	2178836	FBgn0000097
2L	7358222	7358440	FBgn0031903			2L	18468171	18468442	FBgn0064160
2L	7411938	7412593	FBgn0028387			3L	22375584	22375932	FBgn0004449
2L	7422398	7423774	FBgn0067719			3L	10689926	10690200	FBgn0036101
2L	7424284	7425047	FBgn0067719			X	15503381	15503767	FBgn0003463
2L	7425048	7425589	FBgn0067719			2L	2750479	2750791	FBgn0250906
2L	7426128	7427072	FBgn0031912			2R	18616449	18616723	FBgn0028371
2L	7530304	7531165	FBgn0011283			3R	10475743	10476099	FBgn0086686
2L	7576562	7577351	FBgn0085403			2R	14559456	14559648	FBgn0023214
2L	7703301	7703893	FBgn0041181			3R	6214092	6214408	FBgn0259938
2L	7799592	7800590	FBgn0031951			X	13195488	13195833	FBgn0030469
2L	7820956	7821817	FBgn0027515			X	19253873	19254225	FBgn0031016
2L	7869509	7869938	FBgn0045038			3R	26427474	26427748	FBgn0051021
2L	7880058	7880491	FBgn0031959			3R	2868299	2868492	FBgn0024289
2L	7909011	7909693	FBgn0031966			3L	19073879	19074301	FBgn0036844
2L	7909694	7910200	FBgn0031966			3R	19995166	19995440	FBgn0039160
2L	7973628	7974362	FBgn0031968			4	579188	579499	FBgn0022361
2L	7993790	7994769	FBgn0031969			2R	7521059	7521333	FBgn0033638
2L	8083434	8083708	FBgn0011219			2L	594539	594927	FBgn0010323
2L	8083738	8084128	FBgn0011219			3R	2919994	2920153	FBgn0040670
2L	8142602	8143141	FBgn0051606			X	13031621	13031784	FBgn0052645
2L	8143142	8143263	FBgn0051606			X	13146341	13146615	FBgn0004456
2L	8144907	8145303	FBgn0051606			2L	4591789	4592063	FBgn0053196
2L	8159299	8160083	FBgn0031990			3L	17985808	17985925	FBgn0086081
2L	8162087	8163427	FBgn0031992			X	17801346	17801728	FBgn0027605
2L	8205027	8205458	FBgn0031998			3L	20133778	20134091	FBgn0036942
2L	8212583	8213531	FBgn0032001			3R	9130093	9130442	FBgn0052473
2L	8274807	8275081	FBgn0011902			3R	2862983	2863257	FBgn0024289
2L	8276954	8277303	FBgn0011902			2R	14665072	14665421	FBgn0034390
2L	8277432	8278343	FBgn0011902			X	14009682	14009994	FBgn0011983
2L	8278976	8280437	FBgn0011902			2R	14193703	14194000	FBgn0034327
2L	8298827	8299809	FBgn0003502			3R	19334086	19334404	FBgn0085318
2L	8362392	8363326	FBgn0032026			2R	13700065	13700250	FBgn0259211
2L	8364093	8365148	FBgn0010265			3L	16182770	16183100	FBgn0053687
2L	8365468	8366264	FBgn0260439			2L	1406146	1406357	FBgn0002543
2L	8376460	8377390	FBgn0032032			3L	4825530	4825718	FBgn0010349
2L	8382682	8383113	FBgn0032034			2L	20701125	20701480	FBgn0014859
2L	8383788	8384659	FBgn0032035			2R	15029454	15029768	FBgn0000578
2L	8415014	8415922	FBgn0027932			X	14720168	14720486	FBgn0003301
2L	8416660	8416934	FBgn0027932			2R	12671896	12672170	FBgn0034158
2L	8464059	8464697	FBgn0029173			3R	9743967	9744354	FBgn0000576
2L	8473668	8473981	FBgn0032045			X	11811565	11811916	FBgn0250871
2L	8514606	8515194	FBgn0032051			2L	8291029	8291342	FBgn0011902
2L	8528774	8529250	FBgn0028394			2L	14387377	14387876	FBgn0020258
2L	8534381	8536517	FBgn0051604			2L	5327376	5327477	FBgn0015031
2L	8541914	8542380	FBgn0051603			2L	3560283	3560592	FBgn0004892
2L	8691091	8692019	FBgn0260861			X	18807529	18807803	FBgn0030976
2L	8717374	8718190	FBgn0004914			3R	11068912	11069266	FBgn0001219
2L	8741857	8742234	FBgn0003209			3L	15094525	15094880	FBgn0036478
2L	8825175	8825645	FBgn0029123			2R	12048168	12048476	FBgn0034082
2L	8898096	8898838	FBgn0085427			X	4834815	4835127	FBgn0004368
2L	8898839	8899347	FBgn0085427			2L	18468443	18468638	FBgn0064160
2L	8950021	8950531	FBgn0032078			3R	27631217	27631491	FBgn0039881
2L	8950629	8951702	FBgn0032078			2R	11127932	11128087	FBgn0259878
2L	8984837	8985417	FBgn0032084			2R	7448731	7449043	FBgn0082993
2L	8997441	8997831	FBgn0040964			2R	18909801	18910075	FBgn0034810
2L	9125355	9125708	FBgn0052982			2L	1413414	1413764	FBgn0002543
2L	9125752	9126258	FBgn0052982			3L	7986237	7986511	FBgn0011817
2L	9176227	9176501	FBgn0041092			X	1305363	1305672	FBgn0259108
2L	9176502	9176701	FBgn0041092			3L	3246856	3247061	FBgn0035426
2L	9388061	9388407	FBgn0012036			2L	12640974	12641287	FBgn0004394
2L	9430837	9431111	FBgn0032117			2R	4535507	4535674	FBgn0003892
2L	9431204	9431718	FBgn0011232			X	17001147	17001459	FBgn0260748
2L	9448410	9449915	FBgn0053723			2R	6453268	6453507	FBgn0004399
2L	9494729	9495125	FBgn0004868			2R	14082416	14082690	FBgn0053958
2L	9496738	9497166	FBgn0032120			3L	12708474	12708824	FBgn0016940
2L	9520746	9521771	FBgn0032123			2R	15307786	15308136	FBgn0004873
2L	9567882	9568156	FBgn0032130			2R	5562012	5562286	FBgn0033438
2L	9568321	9569465	FBgn0032130			3R	5617407	5617681	FBgn0037756
2L	9569656	9570476	FBgn0032130			2L	19905260	19905573	FBgn0044811
2L	9700302	9700976	FBgn0011207			3R	17010476	17010900	FBgn0260004
2L	9757866	9758731	FBgn0022720			X	11048678	11048994	FBgn0030276
2L	9758897	9759569	FBgn0022720			2R	1997437	1997869	FBgn0033062
2L	9762984	9763940	FBgn0025117			X	4491059	4491262	FBgn0003053
2L	9912508	9912859	FBgn0032157			X	16214112	16214427	FBgn0004432
2L	9918077	9918421	FBgn0025700			3R	22707908	22708298	FBgn0004359
2L	9921081	9921976	FBgn0032162			3L	3197483	3197794	FBgn0035415
2L	9947534	9948417	FBgn0032167			3R	25758898	25759172	FBgn0260759;FBgn0260760
2L	9953961	9954659	FBgn0032169			2L	13572191	13572421	FBgn0259984
2L	9956801	9957668	FBgn0032170			X	19118856	19119130	FBgn0031001
2L	9982687	9983187	FBgn0000180			2L	12700757	12701031	FBgn0032449
2L	9983188	9984377	FBgn0000180			3L	9965257	9965721	FBgn0036064;FBgn0259932
2L	10010040	10010389	FBgn0011584			3L	6465518	6465712	FBgn0035700
2L	10057109	10057771	FBgn0011823			2R	17440387	17440776	FBgn0260477
2L	10210433	10211177	FBgn0032193			2R	432988	433100	FBgn0046692
2L	10220511	10221527	FBgn0024320			3L	14346060	14346407	FBgn0036421
2L	10226291	10226565	FBgn0032196			2R	7072443	7072604	FBgn0003396
2L	10226566	10227417	FBgn0032196			3R	6208883	6209354	FBgn0259938
2L	10230982	10232713	FBgn0032197			2L	8907827	8908101	FBgn0085427
2L	10238688	10239643	FBgn0004419			3L	23682848	23683122	FBgn0039977
2L	10260822	10261524	FBgn0026379			X	2992887	2993161	FBgn0029649
2L	10263298	10263962	FBgn0011305			3R	7774800	7775118	FBgn0051211
2L	10263963	10264419	FBgn0032202			2L	2144980	2145254	FBgn0031390
2L	10276643	10277452	FBgn0260749			2R	19820964	19821390	FBgn0004551
2L	10277453	10277644	FBgn0260749			3R	24889884	24890228	FBgn0039633
2L	10277645	10278051	FBgn0260749			3L	14357200	14357474	FBgn0036421
2L	10278683	10279191	FBgn0260749			3L	15746538	15746812	FBgn0010105
2L	10299396	10299942	FBgn0032210			X	12101299	12101614	FBgn0259240
2L	10303682	10304238	FBgn0005322			3L	13092437	13092790	FBgn0052118
2L	10306707	10307172	FBgn0032214			2R	10092455	10092729	FBgn0050071
2L	10314209	10314952	FBgn0032216			2R	10405748	10405870	FBgn0033942
2L	10339140	10339643	FBgn0019932			2R	12719137	12719302	FBgn0046815
2L	10341468	10341781	FBgn0051715			2R	13756756	13756876	FBgn0034282
2L	10356680	10357114	FBgn0032229			3L	6932074	6932434	FBgn0035719
2L	10362759	10363220	FBgn0003087			X	21210353	21210712	FBgn0000709
2L	10364248	10364793	FBgn0032230			2R	16468462	16468934	FBgn0028622
2L	10366294	10366568	FBgn0032231			3L	11111895	11112286	FBgn0036134
2L	10366569	10366680	FBgn0032231			X	3762481	3762793	FBgn0015565
2L	10375641	10375955	FBgn0053303			3R	12076016	12076137	FBgn0040237
2L	10375956	10376589	FBgn0032233			2R	14706859	14707133	FBgn0010551
2L	10386084	10386904	FBgn0032236			2L	10842399	10842673	FBgn0032305
2L	10387865	10388414	FBgn0000413			3L	7986650	7986924	FBgn0011817
2L	10396100	10396566	FBgn0032237			X	10008764	10009121	FBgn0086045
2L	10396567	10396923	FBgn0051716			2L	3633476	3633600	FBgn0031554
2L	10403746	10404183	FBgn0032240;FBgn0067622			2R	130599	130765	FBgn0039997
2L	10408036	10408310	FBgn0003942			3R	25608220	25608494	FBgn0039694
2L	10408311	10408543	FBgn0025366			X	10184541	10184855	FBgn0040942
2L	10413147	10414169	FBgn0032242			3L	1098582	1098782	FBgn0004870
2L	10422420	10423085	FBgn0005683			X	1794165	1794524	FBgn0000117
2L	10423088	10423441	FBgn0032246			3R	24865667	24866093	FBgn0003093
2L	10428484	10428915	FBgn0032247			X	13145800	13145909	FBgn0004456
2L	10430773	10431561	FBgn0004915			2L	6552251	6552605	FBgn0031829
2L	10474438	10474825	FBgn0051719			2L	12587040	12587314	FBgn0085424
2L	10516725	10517501	FBgn0021953			3L	6868367	6868483	FBgn0041194
2L	10612593	10613900	FBgn0032271			2L	21236893	21237243	FBgn0261239
2L	10613901	10614203	FBgn0032271			3R	21473902	21474216	FBgn0067682
2L	10615328	10615760	FBgn0032271			3R	25283356	25283630	FBgn0039663
2L	10615982	10616453	FBgn0032271			2L	10009265	10009615	FBgn0011584
2L	10661558	10662031	FBgn0051871			3L	15241889	15242085	FBgn0029114
2L	10800746	10801257	FBgn0051869			X	11262313	11262587	FBgn0027359
2L	10801258	10801926	FBgn0051869			X	6233158	6233470	FBgn0029866
2L	10856812	10857086	FBgn0027453			3L	5847209	5847364	FBgn0003984
2L	10857903	10858798	FBgn0027363			3L	19155528	19155802	FBgn0052203
2L	10976203	10976724	FBgn0041781			2R	11983539	11984002	FBgn0034072
2L	10976725	10976868	FBgn0041781			2L	21866977	21867099	FBgn0032965
2L	10987277	10987962	FBgn0026148			3L	1030601	1031033	FBgn0035181
2L	11052494	11053080	FBgn0032330			2R	433165	433516	FBgn0046692
2L	11059881	11061092	FBgn0032330			2R	676073	676467	FBgn0250830
2L	11067283	11067834	FBgn0032330			3L	13987596	13987870	FBgn0250848
2L	11072311	11072745	FBgn0032335			X	3330834	3331148	FBgn0029658
2L	11090875	11091649	FBgn0032339			3R	7784089	7784442	FBgn0013276
2L	11106438	11107245	FBgn0250747			2L	19583962	19584314	FBgn0032814
2L	11123483	11123997	FBgn0260937			2R	3847265	3847613	FBgn0033241
2L	11155058	11155874	FBgn0032350			3L	1795398	1795662	FBgn0011573
2L	11176027	11176908	FBgn0032354			X	14011074	14011348	FBgn0011983
2L	11181965	11183025	FBgn0032354			3R	13512581	13512967	FBgn0051249
2L	11183026	11183406	FBgn0032354			2L	3805047	3805321	FBgn0021800
2L	11183821	11184625	FBgn0032354			2L	12062992	12063266	FBgn0027505
2L	11188743	11189292	FBgn0032354			3R	4183125	4183360	FBgn0020249
2L	11219378	11220200	FBgn0259750			3R	15147562	15147836	FBgn0000463
2L	11268786	11269736	FBgn0040232			3L	11363705	11363906	FBgn0036155
2L	11323801	11324424	FBgn0032360			X	16213751	16214025	FBgn0004432
2L	11326513	11326945	FBgn0032360			X	16686238	16686353	FBgn0030790
2L	11445476	11445829	FBgn0004579			3L	18001057	18001370	FBgn0086081
2L	11447289	11447937	FBgn0004579			2R	10492641	10492915	FBgn0033945
2L	11806190	11807157	FBgn0020309			3L	2802139	2802417	FBgn0035376
2L	11807233	11807903	FBgn0020309			3R	11983173	11983485	FBgn0063649
2L	11807904	11808972	FBgn0020309			2R	18911754	18912109	FBgn0034810
2L	11809018	11809677	FBgn0020309			3R	19883813	19884126	FBgn0040283
2L	11871002	11871394	FBgn0032382			3L	20977079	20977353	FBgn0053283
2L	11962764	11963038	FBgn0041606			2R	3169598	3169909	FBgn0260991
2L	11964902	11966320	FBgn0041606			2L	21879372	21879646	FBgn0032965
2L	11966366	11966714	FBgn0041606			3L	16403333	16403607	FBgn0014163
2L	11966715	11967188	FBgn0041606			3L	6295836	6296110	FBgn0041625
2L	11968221	11969183	FBgn0041606			3L	8453757	8454000	FBgn0010825
2L	11987881	11988195	FBgn0032388			2L	1722960	1723234	FBgn0031359
2L	11995199	11996100	FBgn0051864			3R	6483104	6483492	FBgn0085333
2L	11999110	12000049	FBgn0032393			2R	15116558	15116909	FBgn0010434
2L	12001971	12002865	FBgn0032394			3L	15693363	15693637	FBgn0041160
2L	12002866	12003287	FBgn0032394			3L	3249861	3250052	FBgn0067709
2L	12003288	12004267	FBgn0032394			3R	6343650	6343924	FBgn0037817
2L	12004452	12005039	FBgn0032394			2R	11126481	11126755	FBgn0259878
2L	12005595	12007442	FBgn0014019			3R	25588978	25589087	FBgn0001297
2L	12010543	12010817	FBgn0014019			3L	14449561	14449755	FBgn0036423
2L	12010818	12011991	FBgn0014019			3R	2792552	2792667	FBgn0260642
2L	12011992	12012736	FBgn0014019			2R	12719303	12719422	FBgn0046815
2L	12026251	12026988	FBgn0010497			3L	21092763	21093153	FBgn0053285
2L	12026989	12027390	FBgn0010497			3L	3634606	3634924	FBgn0035454
2L	12045774	12046751	FBgn0032400			X	4287533	4287807	FBgn0052773
2L	12065601	12066144	FBgn0032405			X	5680751	5681025	FBgn0029808
2L	12103224	12103970	FBgn0027081			2L	18571778	18572089	FBgn0085370
2L	12433752	12434848	FBgn0020443			3R	19161195	19161513	FBgn0003118
2L	12435667	12436090	FBgn0040286			2L	7297777	7298051	FBgn0004009
2L	12436147	12436584	FBgn0040286			2R	14534376	14534729	FBgn0053724
2L	12461076	12461509	FBgn0032437			3L	3513100	3513374	FBgn0001254
2L	12483567	12484468	FBgn0051858			3R	23044872	23045181	FBgn0054006
2L	12513347	12513778	FBgn0051858			2R	8911019	8911181	FBgn0033788
2L	12545662	12546406	FBgn0259176			3L	14449286	14449560	FBgn0036423
2L	12704290	12704676	FBgn0032450			X	18428635	18428947	FBgn0000242
2L	12704677	12704939	FBgn0032451			3L	10671399	10671673	FBgn0036099
2L	12721648	12722592	FBgn0032455			3R	11867909	11868183	FBgn0038394
2L	12823240	12823757	FBgn0015399			3R	13505658	13505938	FBgn0038535
2L	12828942	12829753	FBgn0015399			X	342854	343128	FBgn0011822
2L	12841441	12842492	FBgn0015399			2L	16686284	16686593	FBgn0053552
2L	12973842	12974267	FBgn0020367			3L	470937	471329	FBgn0085296
2L	12974502	12974776	FBgn0020367			3R	19548440	19548849	FBgn0039109
2L	13003909	13004797	FBgn0020368			3L	19901055	19901329	FBgn0014037
2L	13018931	13019721	FBgn0032467			2L	21899383	21899657	FBgn0032965
2L	13062421	13063370	FBgn0032469			2R	17512368	17512642	FBgn0034641
2L	13164868	13165714	FBgn0024291			X	2352205	2352521	FBgn0004050
2L	13176401	13177358	FBgn0032475			3L	4262247	4262604	FBgn0035520
2L	13203199	13203990	FBgn0032482			X	14375332	14375606	FBgn0030569
2L	13286220	13286685	FBgn0028406			2R	9357952	9358226	FBgn0000119
2L	13366199	13366664	FBgn0032509			3R	25375792	25376066	FBgn0000492
2L	13368611	13369411	FBgn0051855			3R	6979417	6979801	FBgn0040251
2L	13373501	13374544	FBgn0032513			X	11894092	11894405	FBgn0001083
2L	13378235	13379176	FBgn0032514			X	16659342	16659616	FBgn0027528
2L	13387064	13387844	FBgn0032516			3L	10671674	10671787	FBgn0036099
2L	13513568	13514150	FBgn0053640			2L	18122185	18122341	FBgn0032666
2L	13547960	13548867	FBgn0023407			3L	22129136	22129449	FBgn0037153
2L	13570719	13571654	FBgn0259984			2L	7009755	7010065	FBgn0031879
2L	13665476	13666062	FBgn0028527			2L	8575212	8575486	FBgn0051895
2L	13666063	13667082	FBgn0028527			3L	7142316	7142590	FBgn0259173
2L	13779902	13780561	FBgn0028540			X	13535204	13535625	FBgn0030505
2L	13780562	13781091	FBgn0024846			3L	16197257	16197531	FBgn0053690
2L	13783323	13783792	FBgn0028932			2R	14221408	14221521	FBgn0040737
2L	13834827	13835782	FBgn0028509			3R	12068744	12068855	FBgn0040071
2L	13904236	13904709	FBgn0019890			3R	19251038	19251388	FBgn0039078
2L	13905106	13905459	FBgn0012037			X	1930867	1931295	FBgn0003964
2L	13905460	13905610	FBgn0012037			3R	12161437	12161788	FBgn0040284
2L	14020905	14021330	FBgn0001967			X	3043544	3043936	FBgn0004647
2L	14021971	14022478	FBgn0001967			3R	24683926	24684314	FBgn0028373
2L	14022565	14023792	FBgn0051840			3R	25925829	25926140	FBgn0040625
2L	14225774	14226418	FBgn0016930			3L	9543153	9543427	FBgn0052048
2L	14226419	14226647	FBgn0016930			X	6670777	6671051	FBgn0003390
2L	14233657	14234482	FBgn0016930			X	19659235	19659587	FBgn0031070
2L	14234483	14234870	FBgn0016930			3R	885771	886045	FBgn0010313
2L	14355945	14356219	FBgn0015791			3L	10935322	10935681	FBgn0054050
2L	14358818	14359436	FBgn0001970			3L	15820668	15820858	FBgn0040230
2L	14361632	14362312	FBgn0015546			2R	14095156	14095514	FBgn0050114
2L	14366025	14366531	FBgn0015546			3L	11377664	11377821	FBgn0036156
2L	14366918	14367505	FBgn0015546			X	1794562	1794836	FBgn0000117
2L	14385914	14387183	FBgn0020258			X	15785872	15786263	FBgn0003392
2L	14460323	14461769	FBgn0028844			X	2887623	2887897	FBgn0003285
2L	14472086	14472538	FBgn0005771			3R	27543984	27544258	FBgn0003870
2L	14489992	14490766	FBgn0005771			2R	1973121	1973395	FBgn0033062
2L	14490767	14491284	FBgn0005771			X	290062	290451	FBgn0004170
2L	14502282	14503272	FBgn0028882			2R	14180653	14180927	FBgn0034323
2L	14503534	14504120	FBgn0028882			3R	21459818	21460092	FBgn0039350
2L	14507103	14507453	FBgn0011862			2L	381574	381920	FBgn0000061
2L	14510922	14511275	FBgn0011862			3L	4283701	4284092	FBgn0035526
2L	14512302	14514371	FBgn0011862			2R	6487345	6487619	FBgn0033538
2L	14515139	14516241	FBgn0011862			2L	15395461	15395771	FBgn0028891
2L	14516603	14517027	FBgn0011862			2R	18204222	18204496	FBgn0013272
2L	14517029	14517303	FBgn0011862			2R	10092918	10093233	FBgn0050071
2L	14517304	14517496	FBgn0011862			X	19495715	19495989	FBgn0031036
2L	14518831	14519888	FBgn0011864			3L	16037165	16037439	FBgn0260635
2L	14533398	14534104	FBgn0011866			X	5314508	5314859	FBgn0029764
2L	14535822	14536252	FBgn0011866			3R	22707488	22707802	FBgn0004359
2L	14553461	14554714	FBgn0250844			2R	18962668	18962785	FBgn0034816
2L	14557045	14558839	FBgn0028913			2R	19696620	19696894	FBgn0034908
2L	14559386	14561250	FBgn0028913			X	18159792	18159914	FBgn0030905
2L	14561971	14562482	FBgn0028913			2R	3361662	3361936	FBgn0010548
2L	14689140	14689831	FBgn0003016			3R	12938752	12939026	FBgn0014141
2L	14690688	14690962	FBgn0003016			X	2197322	2197679	FBgn0023526
2L	14996118	14996470	FBgn0086711			X	5649741	5650009	FBgn0029801
2L	15038679	15039773	FBgn0004837			3R	2868024	2868298	FBgn0024289
2L	15056420	15056960	FBgn0000317			3L	19153263	19153578	FBgn0052203
2L	15061113	15061702	FBgn0003970			3R	20719815	20720213	FBgn0051121
2L	15255982	15256812	FBgn0027559			2L	3107803	3108119	FBgn0005779
2L	15271884	15272268	FBgn0261268			3L	5845003	5845277	FBgn0003984
2L	15312611	15313274	FBgn0041103			X	6468545	6468897	FBgn0029877
2L	15313699	15314012	FBgn0041103			3L	1093671	1093979	FBgn0004870
2L	15368337	15368727	FBgn0051828			X	4833096	4833408	FBgn0004368
2L	15375129	15375403	FBgn0051828			3L	12646503	12646812	FBgn0052111
2L	15375842	15376195	FBgn0051828			2R	3713094	3713212	FBgn0003082
2L	15385826	15386704	FBgn0051828			2R	15790375	15790648	FBgn0034477
2L	15388456	15388730	FBgn0051828			3R	6399187	6399544	FBgn0001235
2L	15389090	15389480	FBgn0051828			3L	11377503	11377663	FBgn0036156
2L	15407314	15407996	FBgn0028891			3R	10239703	10239977	FBgn0085417
2L	15407997	15408488	FBgn0028891			3L	12908431	12908705	FBgn0052115
2L	15413918	15414576	FBgn0028891			3L	5597395	5597494	FBgn0035622
2L	15463404	15463678	FBgn0003448			3L	5850789	5851147	FBgn0003984
2L	15463737	15464163	FBgn0003448			2R	977307	977581	FBgn0033005
2L	15746653	15747159	FBgn0010382			3L	17584813	17585128	FBgn0086080
2L	15747160	15747707	FBgn0010382			2R	6432374	6432550	FBgn0005630
2L	15751642	15752110	FBgn0003936			2R	8859582	8859895	FBgn0005624
2L	15761285	15762671	FBgn0001987			2R	10933680	10933954	FBgn0053467
2L	16257058	16257332	FBgn0024734			X	20122258	20122532	FBgn0015789
2L	16257333	16257817	FBgn0024734			3R	3151966	3152240	FBgn0037498
2L	16299649	16300414	FBgn0028375			3R	18967454	18967728	FBgn0004644
2L	16302825	16303255	FBgn0028894			3L	2417954	2418228	FBgn0052306
2L	16307021	16307534	FBgn0015338			3L	3247170	3247444	FBgn0035426
2L	16310672	16311027	FBgn0001086			2L	4286969	4287243	FBgn0010473
2L	16325181	16326078	FBgn0000250			3L	18231725	18232080	FBgn0036783
2L	16350113	16351854	FBgn0087041			2R	10914449	10914723	FBgn0043530
2L	16352169	16353119	FBgn0000307			2L	3560593	3560804	FBgn0004892
2L	16485910	16486373	FBgn0005677			2R	6452993	6453267	FBgn0004399
2L	16491683	16492199	FBgn0032586			2R	18910628	18910902	FBgn0034810
2L	16492280	16493134	FBgn0032586			3L	3394215	3394336	FBgn0035445
2L	16519421	16519695	FBgn0086038			X	2052831	2053173	FBgn0004655
2L	16519696	16520041	FBgn0086038			2L	19987817	19988091	FBgn0040995
2L	16525640	16526324	FBgn0086038			3R	13057301	13057575	FBgn0051262
2L	16532621	16533959	FBgn0032587			2R	20253479	20253830	FBgn0053537
2L	16587377	16588203	FBgn0051815			2L	12635856	12636211	FBgn0004394
2L	16620216	16620685	FBgn0032590			2R	20852721	20852962	FBgn0035087
2L	16656587	16657239	FBgn0032593			3L	16480756	16481030	FBgn0004569
2L	16683750	16684859	FBgn0053552			2R	11127387	11127661	FBgn0259878
2L	16684860	16685297	FBgn0053552			3L	2805894	2806168	FBgn0035376
2L	16689727	16690536	FBgn0053552			3L	10554759	10555033	FBgn0036085
2L	16703406	16704181	FBgn0067679			X	17751081	17751433	FBgn0030876
2L	16719587	16720023	FBgn0000409			3R	4343487	4343761	FBgn0037592
2L	16720407	16721243	FBgn0000409			3R	18967729	18967881	FBgn0004644
2L	16731861	16732251	FBgn0032596			2L	16602088	16602399	FBgn0051815
2L	16816320	16816954	FBgn0004797			3L	21002821	21003134	FBgn0003415
2L	16825033	16825307	FBgn0022213			X	10623593	10623867	FBgn0003204
2L	16826638	16826912	FBgn0051739			3R	6372539	6372813	FBgn0001235
2L	16887785	16888743	FBgn0040985			2R	8056293	8056645	FBgn0023167
2L	17267956	17268541	FBgn0032629			3R	2232700	2233053	FBgn0014963
2L	17384178	17385038	FBgn0020503			3R	19694728	19695002	FBgn0004185
2L	17410001	17410971	FBgn0032634			X	19060436	19060710	FBgn0261461
2L	17430218	17430720	FBgn0032636			2L	18654027	18654380	FBgn0032693
2L	17481064	17481496	FBgn0032642			2R	7356679	7356992	FBgn0001269
2L	17484209	17484483	FBgn0032643			X	9050236	9050552	FBgn0004828
2L	17748797	17749569	FBgn0015609			2L	4567207	4567520	FBgn0031613
2L	17781897	17782432	FBgn0032655			2R	11017669	11017943	FBgn0015371
2L	17962945	17963613	FBgn0032656			3L	6357128	6357438	FBgn0052398
2L	18003134	18004037	FBgn0040989			2L	13550056	13550330	FBgn0259984
2L	18144966	18145866	FBgn0041184			3L	10752185	10752459	FBgn0036102
2L	18150420	18152029	FBgn0041184			3R	22718902	22719215	FBgn0004359
2L	18310177	18310726	FBgn0000636			3L	10955900	10956174	FBgn0036112
2L	18312175	18312859	FBgn0000636			X	18164393	18164702	FBgn0030908
2L	18313659	18314326	FBgn0000636			4	528611	528885	FBgn0004607
2L	18443137	18443447	FBgn0004413			2R	3622731	3623005	FBgn0042135
2L	18443448	18443565	FBgn0004413			X	8787536	8787935	FBgn0011661
2L	18484521	18485041	FBgn0032681			2R	18783873	18784186	FBgn0034797
2L	18572242	18572949	FBgn0085370			3L	3073060	3073375	FBgn0035397
2L	18604790	18605355	FBgn0032689			3R	11983486	11983594	FBgn0063649
2L	18653156	18653786	FBgn0032693			2R	7463626	7463900	FBgn0082993
2L	18688550	18689056	FBgn0005617			2L	20700541	20700815	FBgn0014859
2L	18689103	18689909	FBgn0032698			2R	10854130	10854404	FBgn0033987
2L	18693594	18694062	FBgn0032699			X	2044049	2044162	FBgn0013432
2L	18695029	18695731	FBgn0032699			X	1907384	1907500	FBgn0010110
2L	18702918	18703805	FBgn0032703			2L	618233	618616	FBgn0040106
2L	18705602	18706025	FBgn0032704			2R	13723899	13724173	FBgn0041585
2L	18708234	18708993	FBgn0025608			3L	20941125	20941437	FBgn0011591
2L	18830425	18831335	FBgn0032715			2L	7042420	7042694	FBgn0051630
2L	18857291	18858309	FBgn0032720			3R	17086934	17087208	FBgn0016700
2L	18889838	18890446	FBgn0003896			3L	20928647	20929024	FBgn0037035
2L	18943796	18944225	FBgn0032723			2L	9915182	9915456	FBgn0040064
2L	18945602	18947726	FBgn0032724			3R	2748816	2749090	FBgn0001077
2L	18947727	18948147	FBgn0032724			2R	16915122	16915396	FBgn0034576
2L	18948148	18948772	FBgn0032724			2R	10800452	10800726	FBgn0027596
2L	18968567	18969194	FBgn0032728			2R	15964336	15964685	FBgn0004364
2L	18974196	18974470	FBgn0032729			3L	18056266	18056540	FBgn0000568
2L	18974471	18974809	FBgn0032730			2R	14223189	14223298	FBgn0010575
2L	18987203	18987585	FBgn0032731			3R	20545638	20545951	FBgn0004885
2L	18987586	18987968	FBgn0032732			3R	1439023	1439260	FBgn0019637
2L	19033684	19034990	FBgn0086442			3L	19769219	19769493	FBgn0036905
2L	19044797	19045688	FBgn0032744			3L	5563792	5564066	FBgn0065097
2L	19049076	19049473	FBgn0032746			3R	12054657	12054970	FBgn0040071
2L	19053806	19054080	FBgn0032748			X	13132713	13133064	FBgn0052639
2L	19120493	19120919	FBgn0000422			X	6233471	6233692	FBgn0029866
2L	19126732	19127549	FBgn0086445			X	549874	550148	FBgn0025639
2L	19131762	19132552	FBgn0086446			3L	11245393	11245706	FBgn0041094
2L	19133565	19133958	FBgn0010300			2R	17572614	17572888	FBgn0034654
2L	19134451	19134768	FBgn0010300			2R	19777571	19777845	FBgn0034921
2L	19134769	19135120	FBgn0010300			3L	10750514	10750909	FBgn0036102
2L	19135554	19135867	FBgn0010300			2L	12108892	12109202	FBgn0015797
2L	19136164	19137218	FBgn0010300			3R	11182821	11183174	FBgn0038326
2L	19141418	19142456	FBgn0010300			3R	20120327	20120601	FBgn0039180
2L	19154573	19155391	FBgn0010300			X	9477215	9477489	FBgn0001186
2L	19158356	19158787	FBgn0032763			2R	3477754	3477940	FBgn0261385
2L	19161217	19161645	FBgn0032763			3L	18183688	18183962	FBgn0003997
2L	19161646	19162283	FBgn0032763			X	13889169	13889443	FBgn0000173
2L	19164844	19165312	FBgn0032763			3R	9747215	9747489	FBgn0000576
2L	19181544	19182130	FBgn0032763			2R	7490682	7490956	FBgn0086658
2L	19321518	19322327	FBgn0032769			X	20939508	20939653	FBgn0052512
2L	19322723	19323565	FBgn0032769			2R	17183391	17183665	FBgn0050387
2L	19323566	19324260	FBgn0032769			3R	637120	637431	FBgn0026417
2L	19360702	19361210	FBgn0024245			3R	9674774	9675048	FBgn0038186
2L	19362021	19362295	FBgn0024245			2L	1476427	1476740	FBgn0051928
2L	19363342	19363929	FBgn0024245			2L	1409784	1410097	FBgn0002543
2L	19398316	19399678	FBgn0032775			2R	20225884	20226158	FBgn0005638
2L	19439042	19439554	FBgn0032783			3R	27512718	27513028	FBgn0039864
2L	19444549	19445400	FBgn0024230			3R	2850214	2850527	FBgn0260642
2L	19492998	19493575	FBgn0002044			2R	7396656	7396930	FBgn0050034
2L	19572057	19573263	FBgn0046823			3L	20946697	20946816	FBgn0037036
2L	19574365	19577074	FBgn0005672			3R	3998374	3998648	FBgn0001138
2L	19577075	19577927	FBgn0005672			2L	15386705	15386969	FBgn0051828
2L	19586801	19587217	FBgn0032814			3R	10324430	10324551	FBgn0038233
2L	19758369	19759121	FBgn0032818			2L	1445196	1445470	FBgn0003926
2L	19764057	19764789	FBgn0032820			2L	3559468	3559742	FBgn0024244
2L	19795656	19796229	FBgn0004811			X	6592516	6592790	FBgn0029894
2L	19865222	19866056	FBgn0260966			X	10256957	10257231	FBgn0028331
2L	20027250	20027759	FBgn0032840			2R	17742673	17742793	FBgn0034666
2L	20060723	20061716	FBgn0014127			3L	19696444	19696756	FBgn0260653
2L	20084798	20085551	FBgn0020303			3R	1437092	1437480	FBgn0017550
2L	20085552	20086127	FBgn0020303			3R	1462946	1463051	FBgn0037356
2L	20091039	20091673	FBgn0032845			3L	16176896	16177170	FBgn0053795
2L	20093601	20094384	FBgn0032848			X	21890056	21890330	FBgn0027279
2L	20120357	20120937	FBgn0032853			2R	16883962	16884438	FBgn0034570
2L	20349755	20350695	FBgn0011638			3R	5338832	5339106	FBgn0014022
2L	20435253	20435601	FBgn0051688			X	8751677	8751951	FBgn0030065
2L	20449677	20450408	FBgn0051683			X	7838782	7839056	FBgn0027280
2L	20458794	20459525	FBgn0042175			2R	8067467	8067903	FBgn0033691
2L	20645273	20645982	FBgn0016054			2R	15827338	15827451	FBgn0050447
2L	20649364	20650027	FBgn0032871			X	5905450	5906063	FBgn0029003
2L	20650028	20650467	FBgn0032871			2R	11088821	11089095	FBgn0033996
2L	20656006	20656630	FBgn0032873			2R	17030587	17030861	FBgn0021872
2L	20681782	20682440	FBgn0032877			3R	6522109	6522383	FBgn0020385
2L	20757745	20758562	FBgn0011202			3L	18752280	18752631	FBgn0036813
2L	20758650	20758959	FBgn0011202			2L	18455696	18455970	FBgn0032680
2L	20782704	20783418	FBgn0032884			2R	14474305	14474733	FBgn0050115
2L	20799587	20800401	FBgn0032886			2L	14452023	14452138	FBgn0028844
2L	20800402	20800560	FBgn0032886			2R	4975007	4975281	FBgn0033372
2L	20822685	20823270	FBgn0032889			3L	12605479	12605753	FBgn0015919
2L	20864622	20865095	FBgn0032899			2R	14022075	14022349	FBgn0001222
2L	20917515	20918179	FBgn0032901			2L	8528498	8528772	FBgn0085470;FBgn0250903
2L	20918207	20918555	FBgn0032901			X	4939346	4939571	FBgn0003028
2L	21008517	21008830	FBgn0250867			3L	21245451	21245603	FBgn0037063
2L	21008831	21010047	FBgn0250867			X	3369312	3369586	FBgn0029662
2L	21017378	21020229	FBgn0250867			X	18157355	18157629	FBgn0030905
2L	21023897	21025097	FBgn0250867			2R	16528700	16529015	FBgn0034534
2L	21051985	21052300	FBgn0250867			3R	27551410	27551638	FBgn0039867
2L	21142187	21142928	FBgn0023388			2L	18121609	18121883	FBgn0032666
2L	21156390	21156979	FBgn0032921			2R	10405473	10405747	FBgn0033942
2L	21158444	21158982	FBgn0032922			2L	19142457	19142652	FBgn0010300
2L	21163046	21163320	FBgn0032924			3L	14992013	14992287	FBgn0036462
2L	21163321	21163750	FBgn0032925			2L	14996471	14996620	FBgn0086711
2L	21167948	21168926	FBgn0010100			3L	13009199	13009321	FBgn0036334
2L	21220882	21221397	FBgn0026577			X	6493366	6493640	FBgn0029881
2L	21260805	21261203	FBgn0021856			3R	12948700	12949009	FBgn0085307
2L	21309850	21310981	FBgn0032940			3L	8694986	8695260	FBgn0011509
2L	21368507	21368781	FBgn0041245			3L	20945067	20945341	FBgn0011591
2L	21396737	21397166	FBgn0051616			3R	27619552	27619942	FBgn0027620
2L	21572987	21573615	FBgn0032949			3R	12866217	12866331	FBgn0038471
2L	21623677	21624184	FBgn0032955			2L	11967909	11968183	FBgn0041606
2L	21657238	21657782	FBgn0032956			3L	2265670	2265944	FBgn0000543
2L	21657897	21658964	FBgn0032956			X	4216538	4216812	FBgn0004625
2L	21682115	21682389	FBgn0000559			3R	26388897	26389171	FBgn0083991
2L	21757292	21758182	FBgn0032961			X	5679964	5680275	FBgn0029808
2L	21794607	21795498	FBgn0051612			2L	7181793	7182111	FBgn0031893
2L	21828130	21828596	FBgn0003866			2R	4125266	4125540	FBgn0013726
2L	21828875	21829383	FBgn0003866			3R	2933604	2933878	FBgn0014863
2L	21846302	21846769	FBgn0003866			3R	12350001	12350275	FBgn0259244
2L	21846770	21848172	FBgn0003866			3R	23041128	23041402	FBgn0054006
2L	21881665	21882565	FBgn0032965			3R	7439679	7439953	FBgn0051363
2L	21883222	21884116	FBgn0032965			3R	11069568	11069842	FBgn0001219
2L	22024317	22024828	FBgn0028979			3R	24152619	24152774	FBgn0260724
2L	22120978	22121291	FBgn0032974			2L	20700816	20701044	FBgn0014859
2L	22121292	22121450	FBgn0032974			3R	11468285	11468559	FBgn0038351
2L	22121572	22122075	FBgn0032974			3R	12367495	12367769	FBgn0038445
2L	22129823	22130519	FBgn0025674			X	12100787	12101143	FBgn0259240
2L	22130626	22131109	FBgn0025674			2L	21839789	21839940	FBgn0003866
2L	22131143	22131604	FBgn0025674			2R	17439609	17439883	FBgn0260477
2L	22239381	22240051	FBgn0032986			2L	18742765	18743039	FBgn0032709
2L	22247634	22248723	FBgn0032987			2L	18455971	18456092	FBgn0032680
2L	22249292	22249921	FBgn0032988			3R	6356770	6356964	FBgn0037817
2L	22429410	22429912	FBgn0064225			2R	14043908	14044182	FBgn0022238
2L	22430200	22431023	FBgn0040009			2L	5980415	5980689	FBgn0000308
2L	22431024	22431265	FBgn0040009			X	16577586	16577897	FBgn0000152
2L	22690902	22691417	FBgn0058439			3R	16082636	16082910	FBgn0038780
2L	22736153	22737217	FBgn0041004			2L	5289977	5290251	FBgn0016076
2L	22873883	22874317	FBgn0000384			3L	6831806	6832080	FBgn0086680
2L	22874318	22875119	FBgn0000384			X	1471860	1472169	FBgn0065095
2L	22960756	22961657	FBgn0086683			3L	6435751	6436064	FBgn0035700
X	139987	140427	FBgn0040372			3R	9831633	9831907	FBgn0038194
X	156735	157685	FBgn0261446			X	17721530	17721804	FBgn0030869
X	157739	158405	FBgn0261446			3R	25374805	25375154	FBgn0000492
X	236550	237088	FBgn0004034			X	2886039	2886313	FBgn0003285
X	340007	340590	FBgn0011822			X	14964389	14964583	FBgn0030607
X	342151	342786	FBgn0011822			3R	5160667	5160941	FBgn0037680
X	381460	382123	FBgn0023536			X	3673433	3673744	FBgn0029676
X	387745	388247	FBgn0023537			X	11782177	11782451	FBgn0030351
X	388248	388595	FBgn0023534			2R	10758027	10758301	FBgn0022063
X	416364	416874	FBgn0260400			3R	14945210	14945406	FBgn0038679
X	416875	417157	FBgn0260400			3R	9743081	9743237	FBgn0000576
X	417158	418000	FBgn0260400			3L	4516791	4517065	FBgn0014073
X	515122	515708	FBgn0016038			3R	12142838	12143112	FBgn0040271
X	540920	541419	FBgn0025638			X	11040969	11041280	FBgn0020255
X	548499	549718	FBgn0025639			2R	19125005	19125323	FBgn0034835
X	580313	580944	FBgn0021764			2R	13512440	13512787	FBgn0082922
X	581021	581410	FBgn0021764			X	15706810	15707124	FBgn0030696
X	581422	581823	FBgn0021764			2L	2467126	2467400	FBgn0012016
X	605967	606396	FBgn0021764			3L	3396330	3396450	FBgn0035445
X	652709	653649	FBgn0040382			2R	7501468	7501742	FBgn0033636
X	659141	659534	FBgn0015288			3L	12606449	12606566	FBgn0015919
X	663704	664102	FBgn0027343			3R	21848951	21849225	FBgn0002629
X	668896	669718	FBgn0027343			2L	533677	533951	FBgn0010602
X	690272	691128	FBgn0025621			X	2211368	2211683	FBgn0054052
X	794996	795541	FBgn0029539			2L	3158545	3158857	FBgn0011648
X	829092	829563	FBgn0040340			X	13134303	13134617	FBgn0052639
X	1028944	1029413	FBgn0040397			2R	7429903	7430058	FBgn0000577
X	1128970	1130440	FBgn0261444			2R	20949227	20949501	FBgn0001148
X	1133901	1134299	FBgn0026876			3L	4242394	4242668	FBgn0011692
X	1169327	1169881	FBgn0028550			X	11912347	11912621	FBgn0030364
X	1214319	1215401	FBgn0025641			3R	19184480	19184754	FBgn0002622
X	1411717	1411991	FBgn0025394			2R	19986053	19986327	FBgn0023081
X	1459700	1460092	FBgn0065095			3L	15619327	15619677	FBgn0036522
X	1460093	1460625	FBgn0065095			3L	6864278	6864552	FBgn0041194
X	1460626	1460977	FBgn0065095			2R	7463207	7463521	FBgn0082993
X	1468229	1468503	FBgn0065095			2R	13756481	13756755	FBgn0034282
X	1468504	1468663	FBgn0065095			3R	6438683	6438957	FBgn0001235
X	1505966	1506398	FBgn0000210			2L	7898963	7899237	FBgn0031966
X	1562971	1563824	FBgn0023530			2R	18910903	18911059	FBgn0034810
X	1666888	1668019	FBgn0026086			2L	18872257	18872569	FBgn0003896
X	1724276	1725422	FBgn0024988			2L	8031170	8031485	FBgn0044323
X	1734427	1735047	FBgn0024988			3L	19026660	19026934	FBgn0002945
X	1752689	1753440	FBgn0026090			X	18811528	18811802	FBgn0052541;FBgn0260232
X	1755473	1756250	FBgn0028969			3L	6764132	6764248	FBgn0052392
X	1773494	1774849	FBgn0029594			3R	21465504	21465778	FBgn0039350
X	1783827	1784344	FBgn0023519			X	14964279	14964388	FBgn0030607
X	1801609	1802787	FBgn0023509			X	18157011	18157285	FBgn0030905
X	1833760	1834515	FBgn0023520			2L	606290	606564	FBgn0031270
X	1841461	1842122	FBgn0026087			X	12650505	12650779	FBgn0020513
X	1842123	1842436	FBgn0026087			4	89063	89449	FBgn0085432
X	1845630	1846180	FBgn0026087			3L	12106993	12107110	FBgn0011335
X	1903210	1904403	FBgn0023545			3L	1098307	1098581	FBgn0004870
X	1905412	1906235	FBgn0010110			X	20527025	20527299	FBgn0031126
X	1907109	1907383	FBgn0010110			3R	14990094	14990407	FBgn0010768
X	1935038	1936130	FBgn0003964			2L	6948803	6948914	FBgn0031872
X	1936131	1936292	FBgn0000667			2L	5490472	5490586	FBgn0031707
X	1936293	1936769	FBgn0000667			X	6878668	6878782	FBgn0261284
X	1964586	1965061	FBgn0025630			2L	10300210	10300484	FBgn0032210
X	1965966	1966628	FBgn0025630			X	10681200	10681474	FBgn0003360
X	1969725	1971028	FBgn0025629			3R	14070546	14070745	FBgn0020238
X	1977315	1977711	FBgn0040395			X	17984407	17984719	FBgn0030892
X	2016618	2019041	FBgn0004860			X	5680282	5680556	FBgn0029808
X	2027988	2032088	FBgn0004861			X	3728843	3729158	FBgn0029679
X	2032089	2032673	FBgn0004861			3R	14946307	14946616	FBgn0038679
X	2035326	2035946	FBgn0023507			3R	25588703	25588977	FBgn0001297
X	2039692	2040578	FBgn0004654			2R	14792278	14792552	FBgn0086022
X	2043490	2044048	FBgn0013432			2R	16468029	16468303	FBgn0028622
X	2156285	2157164	FBgn0023527			2R	8910863	8911018	FBgn0033788
X	2187481	2187943	FBgn0023526			2R	16884439	16884549	FBgn0034570
X	2189744	2190804	FBgn0023526			X	10632784	10633058	FBgn0003204
X	2192773	2193904	FBgn0023526			2R	13627340	13627546	FBgn0034271
X	2194516	2195063	FBgn0023526			2R	11017944	11018060	FBgn0085215
X	2195064	2195256	FBgn0023526			3L	21245176	21245450	FBgn0037063
X	2195257	2195964	FBgn0023526			2L	11069564	11069797	FBgn0032335
X	2197768	2198795	FBgn0023526			3L	1342154	1342471	FBgn0035213
X	2199701	2200090	FBgn0023526			2R	4542643	4542917	FBgn0003892
X	2200235	2200743	FBgn0023526			3L	12606174	12606448	FBgn0015919
X	2202600	2202991	FBgn0054052			X	8575822	8576023	FBgn0030056
X	2349149	2349837	FBgn0004050			2R	8060108	8060382	FBgn0014184
X	2359851	2360125	FBgn0040388			2R	13604468	13604742	FBgn0028494
X	2479425	2479975	FBgn0040375			3R	11868184	11868301	FBgn0038394
X	2497879	2498263	FBgn0011606			2L	10967581	10967896	FBgn0053129
X	2513831	2514143	FBgn0040336			X	2349909	2350220	FBgn0004050
X	2536839	2537388	FBgn0003371			X	12613251	12613525	FBgn0030417
X	2539838	2540875	FBgn0003371			3L	19047151	19047463	FBgn0015586
X	2541213	2542495	FBgn0003371			3L	20917203	20917477	FBgn0037035
X	2592486	2592760	FBgn0024993			2R	8066919	8067039	FBgn0033691
X	2597453	2598561	FBgn0024994			M	15342	15616	N/A
X	2625837	2626704	FBgn0250874			X	669719	669842	FBgn0027343
X	2680498	2681232	FBgn0040384			2L	15312336	15312610	FBgn0041103
X	2682312	2683325	FBgn0040384			2R	14549658	14549932	FBgn0034372;FBgn0259202
X	2683539	2685434	FBgn0040384			3R	25886762	25887119	FBgn0051031
X	2689834	2690976	FBgn0003996			2R	12719021	12719136	FBgn0046815
X	2858314	2858747	FBgn0028369			2R	17742362	17742672	FBgn0034666
X	2858748	2859290	FBgn0028369			X	4922060	4922375	FBgn0003028
X	2879043	2879911	FBgn0003285			X	13252567	13252877	FBgn0261085
X	2887005	2887317	FBgn0003285			3L	17559703	17559977	FBgn0086080
X	2912546	2912820	FBgn0003285			3R	25563440	25563714	FBgn0039689
X	2918213	2919715	FBgn0029649			3L	10842132	10842406	FBgn0026160
X	2933621	2934878	FBgn0029649			3R	16134703	16134977	FBgn0038785
X	2934881	2936053	FBgn0029649			4	378986	379338	FBgn0259214
X	2947185	2947809	FBgn0029649			2L	14531165	14531478	FBgn0011866
X	2953965	2954601	FBgn0029649			3R	25660728	25661002	FBgn0039705
X	3041050	3041439	FBgn0004647			3L	14125066	14125177	FBgn0042630
X	3041604	3041878	FBgn0004647			X	5896285	5896559	FBgn0027546
X	3041879	3042039	FBgn0004647			2R	6660078	6660352	FBgn0053144
X	3055837	3056272	FBgn0028746			X	17604547	17604821	FBgn0259165
X	3056273	3057281	FBgn0028746			2L	3777891	3778165	FBgn0004893
X	3067181	3067802	FBgn0028746			3L	2836005	2836279	FBgn0035377
X	3149720	3149994	FBgn0003374			3R	17203568	17203752	FBgn0002781
X	3240636	3241372	FBgn0000472			X	15504033	15504186	FBgn0003463
X	3275160	3275517	FBgn0000472			X	19416193	19416467	FBgn0053525
X	3275606	3276284	FBgn0000472			2L	10327860	10328134	FBgn0011703
X	3301175	3301483	FBgn0052493			2R	12718683	12718899	FBgn0082172
X	3301484	3303620	FBgn0052493			X	1213663	1213937	FBgn0025641
X	3305653	3306293	FBgn0052493			3L	16181991	16182303	FBgn0053687
X	3306294	3307009	FBgn0052493			X	1865955	1866229	FBgn0023546;FBgn0260432
X	3321790	3322217	FBgn0052493			2L	1470881	1471155	FBgn0051928
X	3327426	3328202	FBgn0029658			2R	130324	130598	FBgn0039997
X	3367262	3367938	FBgn0029662			2R	14193579	14193702	FBgn0034327
X	3368010	3368999	FBgn0029662			3L	131748	132022	FBgn0020386
X	3370151	3370541	FBgn0029662			3R	4182850	4183124	FBgn0020249
X	3376341	3377221	FBgn0029664			X	14719394	14719668	FBgn0003301
X	3440218	3440682	FBgn0052792			X	1411992	1412110	FBgn0025394
X	3570628	3571424	FBgn0023215			X	14028524	14028681	FBgn0052614
X	3571737	3572168	FBgn0023215			X	17639929	17640203	FBgn0030866
X	3581358	3582299	FBgn0023215			2L	11407997	11408271	FBgn0004579
X	3582300	3582458	FBgn0023215			2R	3477637	3477753	FBgn0261385
X	3588097	3588890	FBgn0023215			3R	8841306	8841580	FBgn0020496
X	3589000	3589348	FBgn0023215			4	529238	529357	FBgn0004607
X	3614383	3615861	FBgn0086899			2R	16917770	16918044	FBgn0034576
X	3615883	3616193	FBgn0086899			2L	18572090	18572241	FBgn0085370
X	3635687	3637487	FBgn0086899			2L	14531603	14531877	FBgn0011866
X	3637488	3638204	FBgn0086899			3L	18246314	18246626	FBgn0036783
X	3638264	3638851	FBgn0086899			X	8106189	8106463	FBgn0030025
X	3638852	3639085	FBgn0086899			2R	7339309	7339583	FBgn0000581
X	3642000	3642826	FBgn0086899			3L	1091120	1091333	FBgn0004870
X	3642827	3643027	FBgn0086899			3R	5063798	5064072	FBgn0003165
X	3644258	3645073	FBgn0086899			3L	11085491	11085765	FBgn0020412
X	4000762	4001233	FBgn0026084			X	5896093	5896208	FBgn0027546
X	4010895	4011725	FBgn0026080			2R	4532079	4532191	FBgn0003892
X	4211973	4212837	FBgn0002707			2L	10856491	10856765	FBgn0027453
X	4213226	4213630	FBgn0029704			3R	20770591	20770865	FBgn0029157
X	4218923	4219197	FBgn0004625			3R	20770866	20770978	FBgn0039254
X	4274385	4274858	FBgn0029707			2L	5259037	5259311	FBgn0031693
X	4284170	4284781	FBgn0052773			3R	2770041	2770315	FBgn0260642
X	4284820	4286309	FBgn0052773			3R	12879040	12879314	FBgn0020493
X	4319154	4319756	FBgn0000179			2R	506246	506520	FBgn0032997
X	4328489	4329185	FBgn0000179			X	6641622	6641896	FBgn0029898
X	4329581	4330048	FBgn0000179			2L	5293823	5293936	FBgn0016076
X	4343055	4343441	FBgn0000179			2R	18962393	18962667	FBgn0034816
X	4343442	4344030	FBgn0000179			3R	17679394	17679668	FBgn0015229
X	4387439	4387987	FBgn0040910			2R	11127662	11127931	FBgn0259878
X	4510817	4511519	FBgn0003053			3L	21636983	21637218	FBgn0053291
X	4560734	4561319	FBgn0029720			3L	15538303	15538577	FBgn0087035
X	4573814	4574127	FBgn0003200			3R	12068469	12068743	FBgn0040071
X	4578860	4579257	FBgn0022768			3L	15207220	15207494	FBgn0036490
X	4580694	4582441	FBgn0011760			2L	8071982	8072295	FBgn0011230
X	4800670	4801100	FBgn0029733			X	8051337	8051611	FBgn0026318
X	4803598	4804649	FBgn0052772			X	3327000	3327274	FBgn0029658
X	4804650	4804897	FBgn0052772			2L	380934	381208	FBgn0000061
X	4805615	4806281	FBgn0052772			2R	8776194	8776468	FBgn0003975
X	4831679	4832067	FBgn0029738			2L	17743348	17743622	FBgn0015609
X	4832663	4832937	FBgn0004368			3L	16405600	16405874	FBgn0028399
X	4833461	4834626	FBgn0004368			X	6991338	6991461	FBgn0003659;FBgn0029933
X	4849981	4850335	FBgn0061196			2R	15898932	15899356	FBgn0034480
X	4901598	4902036	FBgn0029740			3L	19164221	19164495	FBgn0052203
X	4919194	4919788	FBgn0003028			3L	19995046	19995320	FBgn0036929
X	4938090	4938961	FBgn0003028			3R	2935217	2935371	FBgn0014863
X	4938962	4939345	FBgn0003028			3R	5243607	5243881	FBgn0026188
X	4940438	4940959	FBgn0003028			2L	5250910	5251184	FBgn0046776
X	4941287	4941561	FBgn0003028			2R	13627065	13627339	FBgn0034270
X	4976910	4977462	FBgn0052767			3L	10323282	10323556	FBgn0067716
X	4977463	4978438	FBgn0052767			3R	17486687	17486999	FBgn0011766
X	4979809	4980715	FBgn0086911			2L	10677395	10677669	FBgn0040496
X	4980739	4981206	FBgn0086911			2R	8848049	8848167	FBgn0033787
X	5216395	5217055	FBgn0014024			3R	17409094	17409368	FBgn0038892
X	5217056	5217394	FBgn0014024			3L	9392191	9392465	FBgn0035983
X	5223218	5223753	FBgn0029756			X	1455857	1456131	FBgn0065095
X	5223754	5224249	FBgn0026751			X	15967604	15967878	FBgn0030724
X	5314951	5315733	FBgn0029763			2L	12427507	12427861	FBgn0032429
X	5315734	5316008	FBgn0029763			2R	7583633	7583744	FBgn0053471
X	5316009	5316131	FBgn0029763			3L	3955133	3955441	FBgn0035480
X	5323883	5324543	FBgn0029766			2L	20695381	20695693	FBgn0032877
X	5565644	5566861	FBgn0029785			3R	11394109	11394383	FBgn0038350
X	5583223	5584271	FBgn0029789			X	5912510	5912784	FBgn0029003
X	5584763	5585821	FBgn0000394			2R	2563388	2563662	FBgn0033089
X	5589603	5591243	FBgn0027564			X	11249778	11250052	FBgn0000499
X	5592070	5592836	FBgn0029791			2R	7429628	7429902	FBgn0000577
X	5638748	5641064	FBgn0261383			2L	15747947	15748221	FBgn0010382
X	5641065	5642028	FBgn0029798			X	20916174	20916448	FBgn0031148
X	5677386	5678245	FBgn0029808			2L	10299943	10300050	FBgn0032210
X	5774480	5774988	FBgn0029820			X	12642110	12642384	FBgn0030418
X	5781099	5781605	FBgn0029820			2R	12718900	12719020	FBgn0082172
X	5785420	5785852	FBgn0000042			3R	25350073	25350347	FBgn0039669
X	5785853	5786591	FBgn0000042			3L	20983922	20984196	FBgn0037042
X	5789150	5789503	FBgn0000042			2R	5988539	5988813	FBgn0004907
X	5789771	5790686	FBgn0000042			X	19389871	19390145	FBgn0027621
X	5793326	5795215	FBgn0000042			3L	22373846	22374120	FBgn0004449
X	5795216	5795487	FBgn0000042			3R	15146491	15146765	FBgn0000463
X	5812540	5813380	FBgn0029824			X	17995042	17995316	FBgn0030894
X	5835848	5836516	FBgn0029825			2L	542825	542938	FBgn0010602
X	5859843	5860271	FBgn0029830			2L	2202789	2203063	FBgn0051668
X	5894380	5896092	FBgn0027546			X	15640904	15641178	FBgn0027329
X	5899803	5900187	FBgn0027546			2R	8148814	8149088	FBgn0000253
X	5904704	5905057	FBgn0029003			2R	6011740	6012014	FBgn0050011
X	5909919	5910345	FBgn0029003			3R	26120351	26120625	FBgn0085329
X	5923799	5925024	FBgn0003302			X	9552393	9552667	FBgn0028341
X	5931231	5931890	FBgn0003302			2L	88102	88376	FBgn0002931
X	5984954	5985562	FBgn0026060			X	20063983	20064257	FBgn0031093
X	5985568	5985842	FBgn0029843			2L	617915	618189	FBgn0040106
X	6118053	6118909	FBgn0003514			3L	16037440	16037560	FBgn0260635
X	6118910	6119024	FBgn0003514			X	18670555	18670829	FBgn0030955
X	6154950	6155299	FBgn0029853			3L	667269	667543	FBgn0035151
X	6159363	6159794	FBgn0040918			3R	9742963	9743080	FBgn0000576
X	6161219	6161846	FBgn0040918			3R	11983595	11983787	FBgn0063649
X	6188894	6189673	FBgn0029859;FBgn0029860			2R	3316473	3316747	FBgn0033168
X	6224320	6225020	FBgn0250869			2R	7488346	7488624	FBgn0086658
X	6234297	6235261	FBgn0029866			3R	13529133	13529407	FBgn0003013
X	6237218	6238005	FBgn0029867			3L	17523207	17523440	FBgn0259174
X	6238006	6238907	FBgn0029867			3L	6763224	6763498	FBgn0052392
X	6247578	6247933	FBgn0086133			2R	7549460	7549734	FBgn0011916
X	6427343	6427936	FBgn0014026			2R	9880540	9880814	FBgn0002643
X	6434132	6434792	FBgn0085446			2L	3550836	3551110	FBgn0024244
X	6438112	6439022	FBgn0085446			3R	17959494	17959768	FBgn0051163
X	6439140	6439567	FBgn0085446			2L	10292691	10292965	FBgn0032208
X	6439882	6440437	FBgn0085446			3R	9740092	9740366	FBgn0000576
X	6443794	6444225	FBgn0085446			2L	13955764	13956038	FBgn0261514
X	6465410	6465880	FBgn0029877			2R	7491195	7491469	FBgn0033636
X	6467866	6468327	FBgn0029877			X	6641897	6642048	FBgn0029898
X	6517728	6518602	FBgn0029880			4	65418	65692	FBgn0025740
X	6518639	6519114	FBgn0029880			3R	853564	853838	FBgn0037292
X	6556697	6557087	FBgn0062413			3R	24714694	24714968	FBgn0053203
X	6572948	6573539	FBgn0029888			X	18446936	18447100	FBgn0052546
X	6588891	6589364	FBgn0029893			3L	10750910	10751029	FBgn0036102
X	6593007	6593760	FBgn0029895			3L	21693603	21693877	FBgn0052447
X	6650122	6650550	FBgn0029899			3R	16849666	16849897	FBgn0046763
X	6664904	6665627	FBgn0029502			3R	2915593	2915867	FBgn0003884
X	6669553	6670323	FBgn0003390			2L	10611526	10611800	FBgn0032271
X	6671163	6672568	FBgn0003390			3L	3246581	3246855	FBgn0035426
X	6672725	6673610	FBgn0003390			2L	5297062	5297336	FBgn0016076
X	6673656	6674290	FBgn0003390			2R	15790808	15791044	FBgn0034477
X	6737686	6738612	FBgn0029911			2R	10207983	10208257	FBgn0085408
X	6743304	6744010	FBgn0029913			2R	7493938	7494212	FBgn0033636
X	6746491	6747155	FBgn0029915			X	11580456	11580730	FBgn0014133
X	6749224	6749968	FBgn0029915			3L	21636708	21636982	FBgn0053291
X	6749969	6750209	FBgn0029915			3L	20723132	20723406	FBgn0037016
X	6750210	6751017	FBgn0029915			X	10442311	10442431	FBgn0030215
X	6753618	6754482	FBgn0029915			2L	4614574	4614848	FBgn0053196
X	6754567	6755024	FBgn0064121;FBgn0064122			3R	23044714	23044871	FBgn0054006
X	6755472	6757796	FBgn0064121;FBgn0064122			3L	20946422	20946696	FBgn0037036
X	6760443	6760796	FBgn0064121;FBgn0064122			2L	13783958	13784232	FBgn0028539
X	6760905	6762317	FBgn0064121;FBgn0064122			3L	18216637	18216911	FBgn0036782
X	6762463	6762907	FBgn0064121;FBgn0064122			2L	4210684	4210958	FBgn0001075
X	6768174	6768643	FBgn0064121;FBgn0064122			3L	607607	607881	FBgn0016715
X	6768766	6769162	FBgn0064121;FBgn0064122			X	8979741	8980015	FBgn0052708
X	6862764	6863867	FBgn0052732			X	15707167	15707441	FBgn0030696
X	6863868	6863987	FBgn0029924			3R	13982858	13983132	FBgn0038568
X	6867217	6867612	FBgn0029925			3R	14835887	14836161	FBgn0038672
X	6875998	6877814	FBgn0004646			3R	11496385	11496659	FBgn0053207
X	6877818	6878250	FBgn0004646			X	523391	523665	FBgn0002579
X	6878251	6878667	FBgn0261284			3L	20918223	20918497	FBgn0037035
X	6878783	6880597	FBgn0261284			2R	18741749	18742023	FBgn0010078
X	6892070	6892655	FBgn0027108			2L	7320341	7320457	FBgn0004009
X	6894706	6895365	FBgn0027108			X	3641600	3641874	FBgn0086899
X	6904936	6905556	FBgn0000330			3L	3246201	3246393	FBgn0035426
X	6998336	6999067	FBgn0029936			3R	4558079	4558277	FBgn0037622
X	7180479	7180955	FBgn0029942			X	5923407	5923681	FBgn0003302
X	7187498	7188079	FBgn0025549			3L	6814807	6815081	FBgn0086680
X	7194192	7194580	FBgn0024250			3L	3046678	3046951	FBgn0035390
X	7195185	7196766	FBgn0024250			2R	14082798	14083072	FBgn0053958
X	7199128	7200612	FBgn0024250			3L	2836280	2836390	FBgn0035377
X	7200820	7201801	FBgn0024250			3R	1193973	1194247	FBgn0037315
X	7212581	7212934	FBgn0029943			3R	3160404	3160678	FBgn0051496
X	7212935	7213599	FBgn0029943			X	7201844	7202118	FBgn0024250
X	7217576	7217892	FBgn0029943			3L	3389817	3389932	FBgn0035445
X	7218498	7219477	FBgn0029944			3R	6372814	6372928	FBgn0001235
X	7229157	7230225	FBgn0026144			2L	5250050	5250324	FBgn0046776
X	7230733	7231905	FBgn0026144			3R	13057576	13057694	FBgn0051262
X	7232800	7233150	FBgn0026144			X	17464410	17464684	FBgn0030844
X	7419932	7420692	FBgn0052720			2L	11307259	11307533	FBgn0032359
X	7421031	7421505	FBgn0052720			3L	14029975	14030249	FBgn0026418
X	7429073	7429654	FBgn0052720
X	7450380	7451019	FBgn0029951
X	7498495	7498808	FBgn0004198
X	7586238	7586512	FBgn0029504
X	7592033	7592803	FBgn0029504
X	7596668	7597095	FBgn0029504
X	7597640	7598068	FBgn0029504
X	7598885	7599201	FBgn0029504
X	7599287	7599915	FBgn0029504
X	7600481	7601685	FBgn0029504
X	7622085	7623141	FBgn0029957
X	7628239	7629060	FBgn0029958
X	7785461	7786473	FBgn0029970
X	7786474	7786896	FBgn0029970
X	7787572	7788153	FBgn0029971
X	7795162	7796092	FBgn0004922
X	7825224	7825498	FBgn0029979
X	7825499	7825667	FBgn0029979
X	7827294	7827974	FBgn0004403
X	7831576	7832640	FBgn0260970
X	7862707	7862813	FBgn0003656
X	7862814	7862929	FBgn0003656
X	7863233	7864093	FBgn0003656
X	7864094	7864835	FBgn0003656
X	7950738	7951559	FBgn0004656
X	7951560	7952108	FBgn0004656
X	7952109	7952580	FBgn0004656
X	7954546	7954855	FBgn0004656
X	7984764	7985462	FBgn0029996
X	7985463	7985587	FBgn0029996
X	7985625	7985976	FBgn0029996
X	7986059	7987068	FBgn0029996
X	8009870	8010221	FBgn0040319
X	8037547	8038176	FBgn0030006
X	8039429	8039972	FBgn0030007
X	8089724	8090790	FBgn0243505
X	8090791	8091181	FBgn0243505
X	8107516	8107951	FBgn0030025
X	8109628	8109941	FBgn0030025
X	8145750	8146065	FBgn0017566
X	8146066	8146699	FBgn0017566
X	8292326	8292912	FBgn0040928
X	8309403	8310316	FBgn0052711
X	8358152	8358993	FBgn0014032
X	8384417	8386272	FBgn0003023
X	8452659	8453052	FBgn0026679
X	8454191	8454901	FBgn0030049
X	8468654	8469277	FBgn0030052
X	8555923	8556197	FBgn0004102
X	8556198	8556424	FBgn0004102
X	8561743	8562168	FBgn0030055
X	8574947	8575821	FBgn0030056
X	8583932	8584687	FBgn0027864
X	8608463	8609097	FBgn0030060
X	8614051	8614992	FBgn0030063
X	8730535	8731154	FBgn0052710
X	8757038	8758102	FBgn0030065
X	8760301	8760697	FBgn0030065
X	8783003	8783277	FBgn0011661
X	8783278	8783463	FBgn0011661
X	8785418	8786932	FBgn0011661
X	8786933	8787055	FBgn0011661
X	8788171	8788678	FBgn0011661
X	8788700	8791745	FBgn0011661
X	8923511	8923904	FBgn0259734
X	8941449	8942125	FBgn0030073
X	8956272	8956668	FBgn0030077
X	8956669	8956873	FBgn0030077
X	8960744	8961018	FBgn0030078
X	8961019	8961961	FBgn0030078
X	8962290	8963090	FBgn0030078
X	8976169	8977239	FBgn0052707
X	8980677	8981692	FBgn0052706
X	8981969	8982919	FBgn0030085
X	9000846	9001284	FBgn0030088
X	9002947	9003917	FBgn0030089
X	9026965	9027800	FBgn0030090
X	9028812	9029651	FBgn0030090
X	9049436	9050132	FBgn0004828
X	9057000	9057469	FBgn0026206
X	9087565	9088075	FBgn0030100
X	9090225	9090931	FBgn0030101
X	9137364	9138119	FBgn0260771
X	9141038	9141625	FBgn0000077
X	9145227	9146279	FBgn0030114
X	9149977	9150490	FBgn0028292
X	9166766	9167237	FBgn0030121
X	9380813	9381241	FBgn0261260
X	9382025	9382425	FBgn0261260
X	9393873	9394183	FBgn0261260
X	9447528	9449024	FBgn0030136
X	9473190	9473961	FBgn0052699
X	9478051	9480220	FBgn0001186
X	9493526	9493800	FBgn0030141
X	9494893	9495167	FBgn0030141
X	9540451	9540761	FBgn0028341
X	9544476	9544788	FBgn0028341
X	9544789	9545027	FBgn0028341
X	9578860	9579365	FBgn0030150
X	9579760	9581944	FBgn0030150
X	9586421	9586695	FBgn0000233
X	9976208	9976836	FBgn0052685
X	9976837	9977138	FBgn0030177
X	9980182	9980456	FBgn0030178
X	9980457	9980648	FBgn0083940
X	10008059	10008677	FBgn0086045
X	10104938	10105565	FBgn0030183
X	10159125	10160295	FBgn0040942
X	10212775	10213084	FBgn0259170
X	10218659	10219633	FBgn0259170
X	10367483	10368199	FBgn0030206
X	10372661	10373586	FBgn0030208
X	10440512	10441734	FBgn0030215
X	10441765	10442310	FBgn0030215
X	10475419	10475938	FBgn0085443
X	10615680	10616071	FBgn0003204
X	10661468	10661982	FBgn0052672
X	10678493	10679335	FBgn0025111
X	10679336	10679534	FBgn0025111
X	10695495	10695811	FBgn0003360
X	10740664	10741754	FBgn0003321
X	10742299	10742926	FBgn0030240
X	10792967	10793814	FBgn0030246
X	10823688	10824309	FBgn0030251
X	10824398	10824904	FBgn0030251
X	11002096	11002972	FBgn0015245
X	11018663	11019329	FBgn0028686
X	11029857	11030448	FBgn0030268
X	11030449	11031026	FBgn0030268
X	11031094	11032076	FBgn0030269
X	11042262	11043636	FBgn0020255
X	11232269	11232745	FBgn0028421
X	11233441	11234115	FBgn0028421
X	11242433	11243517	FBgn0030291
X	11311824	11312594	FBgn0030298
X	11348415	11348996	FBgn0030301
X	11388068	11388383	FBgn0052666
X	11388384	11388544	FBgn0052666
X	11388710	11389208	FBgn0052666
X	11454314	11454667	FBgn0030310
X	11464037	11464895	FBgn0003277
X	11466266	11467915	FBgn0030313
X	11470554	11471061	FBgn0030316
X	11494904	11495379	FBgn0030319
X	11505545	11506012	FBgn0030320
X	11506013	11506129	FBgn0030321
X	11516317	11517749	FBgn0004370
X	11572612	11573166	FBgn0014133
X	11575368	11575877	FBgn0014133
X	11575878	11575995	FBgn0014133
X	11578705	11579133	FBgn0014133
X	11579134	11579539	FBgn0014133
X	11579653	11580398	FBgn0014133
X	11607762	11608224	FBgn0030328
X	11608962	11611004	FBgn0030328
X	11670167	11670903	FBgn0004511
X	11686763	11687037	FBgn0000259
X	11687038	11687147	FBgn0000259
X	11700122	11700438	FBgn0001218
X	11700993	11701418	FBgn0001218
X	11711305	11711620	FBgn0052663
X	11711938	11712877	FBgn0052663
X	11769039	11769503	FBgn0030348
X	11799146	11799979	FBgn0030354
X	11808791	11809934	FBgn0250871
X	11814720	11815533	FBgn0052660
X	11898171	11898680	FBgn0001083
X	11898681	11898801	FBgn0001083
X	11898832	11899650	FBgn0001083
X	11908742	11909252	FBgn0030362
X	11922619	11923286	FBgn0030366
X	12120370	12121617	FBgn0052655
X	12133340	12133614	FBgn0052655
X	12133934	12134208	FBgn0052655
X	12134209	12134364	FBgn0052655
X	12139597	12140784	FBgn0052655
X	12356898	12357400	FBgn0030391
X	12364479	12365175	FBgn0259143
X	12365672	12366877	FBgn0259143
X	12367190	12367661	FBgn0259143
X	12390620	12391310	FBgn0030396
X	12404662	12405424	FBgn0086047
X	12405425	12405786	FBgn0086047
X	12469959	12470538	FBgn0030400
X	12473160	12474351	FBgn0030400
X	12485312	12486326	FBgn0041203
[truncated: 1,838 more rows]
