# Supplementary material for: Divergent Transcriptional Regulatory Logic at the Intersection of Tissue Growth and Developmental Patterning
Source: PLoS Genet. 2013 Sep 5;9(9):e1003753. doi: 10.1371/journal.pgen.1003753 (PMC3764184; doi:10.1371/journal.pgen.1003753)
Supplement: Dataset S2 — Motifs enriched in Sd and Hth EA≈W and W>EA binding regions. (XLSX) [file pgen.1003753.s002.xlsx]

## Sheet: Details
Centrally enriched motifs were enriched motifs were idenfied using Centrimo (database = JASPAR CORE; peak region = central 500bp of each peak).
All motifs with an E-value ≤10 are provided in this dataset.
Column name	Description**
JASPAR ID	A name for the motif that is unique in the motif database file.
Name	An alternate name of the motif that may be provided in the motif database file.
E-value	The expected number motifs that would have least one region as enriched for best matches to the motif as the reported region. The E-value is the p-value multiplied by the number of motifs in the input database(s).
p-value	The p-value is calculated by using the one-tailed binomial test on the number of sequences with a match to the motif ("Total Matches") that have their best match in the reported region ("Region Matches"), corrected for the number of regions and score thresholds tested ("Multiple Tests"). The test assumes that the probability that the best match in a sequence falls in the region is the region widt…
Region Width	The width (in sequence positions) of the most enriched region. A best match to the motif is counted as being in the region if the center of the motif falls in the region.
**All descriptions are taken directly from Centrimo <http://meme.nbcr.net/meme/cgi-bin/centrimo.cgi>.

## Sheet: Sd W>EA
Enriched motifs: Sd W>EA
JASPAR ID -- click link to view motif	Name	E-value	p-value	Region Width
MA0406.1	TEC1	1.3	0.0027	317
MA0078.1	Sox17	1.3	0.0028	226
MA0038.1	Gfi	2.3	0.0049	31
Enriched motifs: Sd W>EA

## Sheet: Sd EA=W
Enriched motifs: Sd EA=W
JASPAR ID -- click link to view motif	Name	E-value	p-value	Region Width
MA0289.1	DAL80	6.5e-10	1.4e-12	284
MA0037.1	GATA3	7.7e-07	1.6e-09	205
MA0309.1	GZF3	5.8e-05	1.2e-07	285
MA0300.1	GAT1	6.8e-05	1.4e-07	375
MA0298.1	FZF1	0.0021	4.5e-06	213
MA0307.1	GLN3	0.013	2.7e-05	284
MA0199.1	Optix	0.026	5.5e-05	236
MA0254.1	vvl	3.9	0.0081	269
MA0049.1	hb	5.9	0.012	383
MA0408.1	TOS8	6.9	0.015	213
MA0207.1	achi	7.3	0.015	179
MA0157.1	FOXO3	7.5	0.016	23
MA0237.1	pan	8.5	0.018	193

## Sheet: Hth W>EA
Enriched motifs: Hth W>EA
JASPAR ID -- click link to view motif	Name	E-value	p-value	Region Width
MA0199.1	Optix	0.0098	2.1e-05	260
MA0408.1	TOS8	0.19	0.0004	283
MA0252.1	vis	0.32	0.00067	337
MA0207.1	achi	0.63	0.0013	327
MA0222.1	exd	1.7	0.0036	251
MA0186.1	Dfd	2.7	0.0057	140
MA0089.1	NFE2L1::MafG	4.4	0.0092	195
MA0309.1	GZF3	4.6	0.0096	335
MA0253.1	vnd	8.9	0.019	172
MA0289.1	DAL80	9.1	0.019	298

## Sheet: Hth EA=W
Enriched motifs: Hth EA=W
JASPAR ID -- click link to view motif	Name	E-value	p-value	Region Width
MA0206.1	abd-A	9.3e-07	2e-09	188
MA0178.1	CG32105	1.1e-05	2.3e-08	188
MA0245.1	slou	1.3e-05	2.7e-08	188
MA0184.1	CG9876	0.0001	2.1e-07	188
MA0181.1	Vsx1	0.00011	2.4e-07	188
MA0215.1	btn	0.00014	2.9e-07	108
MA0457.1	PHDP	0.00014	2.9e-07	194
MA0223.1	exex	0.00036	7.5e-07	134
MA0224.1	exex	0.00036	7.5e-07	134
MA0192.1	Hmx	0.00038	8e-07	188
MA0200.1	Pph13	0.00039	8.3e-07	230
MA0230.1	lab	0.00051	1.1e-06	118
MA0241.1	ro	0.00064	1.3e-06	208
MA0170.1	C15	0.00068	1.4e-06	188
MA0008.1	HAT5	0.00078	1.6e-06	185
MA0094.2	Ubx	0.00084	1.8e-06	187
MA0177.1	CG18599	0.00088	1.9e-06	198
MA0229.1	inv	0.00089	1.9e-06	127
MA0173.1	CG11617	0.001	2.2e-06	202
MA0448.1	H2.0	0.001	2.2e-06	188
MA0175.1	CG13424	0.0012	2.6e-06	188
MA0183.1	CG7056	0.0013	2.8e-06	189
MA0202.1	Rx	0.0021	4.3e-06	194
MA0196.1	NK7.1	0.0023	4.8e-06	232
MA0197.1	Oct	0.0027	5.8e-06	291
MA0174.1	CG42234	0.0028	5.8e-06	188
MA0379.1	SIG1	0.003	6.3e-06	322
MA0251.1	unpg	0.0032	6.8e-06	144
MA0171.1	CG11085	0.0033	7e-06	186
MA0168.1	B-H1	0.0034	7.1e-06	186
MA0248.1	tup	0.0034	7.1e-06	152
MA0166.1	Antp	0.0036	7.6e-06	136
MA0194.1	Lim1	0.0045	9.4e-06	182
MA0210.1	ara	0.0047	1e-05	264
MA0444.1	CG34031	0.0053	1.1e-05	142
MA0345.1	NHP6A	0.0059	1.2e-05	118
MA0217.1	caup	0.0059	1.2e-05	264
MA0172.1	CG11294	0.0063	1.3e-05	116
MA0232.1	lbl	0.0064	1.3e-05	115
MA0240.1	repo	0.013	2.7e-05	188
MA0209.1	ap	0.015	3.1e-05	198
MA0203.1	Scr	0.015	3.2e-05	118
MA0236.1	otp	0.018	3.7e-05	116
MA0257.1	zen2	0.02	4.1e-05	208
MA0220.1	en	0.02	4.1e-05	188
MA0167.1	Awh	0.02	4.2e-05	172
MA0195.1	Lim3	0.022	4.5e-05	144
MA0191.1	HGTX	0.024	5e-05	286
MA0231.1	lbe	0.024	5.1e-05	323
MA0189.1	E5	0.026	5.4e-05	208
MA0169.1	B-H2	0.03	6.2e-05	292
MA0198.1	OdsH	0.03	6.2e-05	100
MA0455.1	OdsH	0.03	6.2e-05	100
MA0208.1	al	0.03	6.3e-05	116
MA0182.1	CG4328	0.03	6.4e-05	186
MA0153.1	HNF1B	0.032	6.7e-05	221
MA0228.1	ind	0.033	6.9e-05	144
MA0179.1	CG32532	0.049	0.0001	142
MA0188.1	Dr	0.056	0.00012	288
MA0274.1	ARR1	0.059	0.00012	397
MA0250.1	unc-4	0.06	0.00013	188
MA0225.1	ftz	0.066	0.00014	172
MA0238.1	pb	0.066	0.00014	116
MA0135.1	Lhx3	0.074	0.00015	134
MA0176.1	CG15696	0.074	0.00016	188
MA0256.1	zen	0.077	0.00016	118
MA0433.1	YOX1	0.088	0.00018	99
MA0199.1	Optix	0.088	0.00019	298
MA0180.1	Vsx2	0.091	0.00019	136
MA0356.1	PHO2	0.11	0.00022	175
MA0247.1	tin	0.18	0.00037	279
MA0226.1	hbn	0.22	0.00046	142
MA0186.1	Dfd	0.22	0.00047	108
MA0110.1	ATHB-5	0.24	0.00051	208
MA0165.1	Abd-B	0.26	0.00055	190
MA0094.1	Ubx	0.26	0.00055	193
MA0254.1	vvl	0.55	0.0011	183
MA0142.1	Pou5f1	0.56	0.0012	178
MA0266.1	ABF2	0.57	0.0012	446
MA0219.1	ems	0.67	0.0014	202
MA0307.1	GLN3	0.71	0.0015	190
MA0151.1	ARID3A	0.8	0.0017	129
MA0383.1	SMP1	1	0.0021	250
MA0124.1	NKX3-1	1.1	0.0024	296
MA0063.1	Nkx2-5	1.2	0.0025	294
MA0386.1	TBP	1.2	0.0026	306
MA0417.1	YAP5	1.2	0.0026	387
MA0075.1	Prrx2	1.8	0.0037	194
MA0108.1	TBP	1.8	0.0037	282
MA0052.1	MEF2A	2.1	0.0043	351
MA0108.2	TBP	2.3	0.0048	282
MA0216.1	cad	2.3	0.0048	300
MA0346.1	NHP6B	2.4	0.005	135
MA0187.1	Dll	2.7	0.0057	198
MA0221.1	eve	3	0.0062	144
MA0279.1	CAD1	3.1	0.0064	11
MA0298.1	FZF1	5.7	0.012	343
MA0289.1	DAL80	6.1	0.013	188
MA0207.1	achi	6.1	0.013	439
MA0398.1	SUM1	6.7	0.014	164
MA0132.1	Pdx1	7.7	0.016	221
MA0046.1	HNF1A	7.8	0.016	315
MA0237.1	pan	9.2	0.019	213
MA0033.1	FOXL1	9.7	0.02	317
