# Supplementary material for: Divergent Transcriptional Regulatory Logic at the Intersection of Tissue Growth and Developmental Patterning
Source: PLoS Genet. 2013 Sep 5;9(9):e1003753. doi: 10.1371/journal.pgen.1003753 (PMC3764184; doi:10.1371/journal.pgen.1003753)
Supplement: Dataset S3 — Gene Ontology analysis of Sd and Hth EA≈W targeted genes. (XLSX) [file pgen.1003753.s003.xlsx]

## Sheet: Sheet1
Sd, EA≈W			Hth, EA≈W
Term	P-Value		Term	P-Value
cellular macromolecule metabolic process	2.4e-50		system development	2e-26
regulation of cellular process	4e-39		organ development	1.7e-24
system development	2.5e-37		regulation of cellular process	2e-23
regulation of metabolic process	1.3e-32		regulation of macromolecule metabolic process	1.9e-22
regulation of macromolecule metabolic process	2.8e-32		regulation of metabolic process	5e-21
nucleobase, nucleoside, nucleotide and nucleic acid metabolic process	1.2e-30		positive regulation of biological process	8.8e-21
organ development	1.8e-30		positive regulation of cellular process	2.9e-20
cell differentiation	8.1e-30		cell differentiation	1.1e-19
cytoskeleton organization	6.3e-29		organ morphogenesis	2.9e-19
cellular nitrogen compound metabolic process	1.4e-28		negative regulation of biological process	1.5e-18
mitotic cell cycle	1.4e-28		regulation of primary metabolic process	2.2e-18
negative regulation of biological process	1.8e-28		pattern specification process	3.6e-18
instar larval or pupal development	4.7e-28		anatomical structure morphogenesis	5e-18
regulation of primary metabolic process	2e-27		regulation of cellular metabolic process	2.1e-17
post-embryonic morphogenesis	4.6e-27		negative regulation of cellular process	3.1e-17
**All based on GO Biological Process, Level 3
