# Supplementary material for: Divergent Transcriptional Regulatory Logic at the Intersection of Tissue Growth and Developmental Patterning
Source: PLoS Genet. 2013 Sep 5;9(9):e1003753. doi: 10.1371/journal.pgen.1003753 (PMC3764184; doi:10.1371/journal.pgen.1003753)
Supplement: Dataset S4 — Expression level of Sd and Hth EA≈W target genes in the wing disc. (XLSX) [file pgen.1003753.s004.xlsx]

## Sheet: Details
Dataset S4. Expression levels for Sd and Hth EA=W target genes.
Expression values are given in reads per kilobase of transcript per million mapped reads (RPKM). Values are from Oh et al. Cell Reports. 2013. 3(2):309-18 (PMID: 23395637)
Sd EA=W summary:
65% of the target genes are highly expressed (RPKM >10) and 80.5% of the target genes are expressed at moderate or greater levels (RPKM >1).
Hth EA=W summary:
61.4% of the target genes are highly expressed (RPKM >10) and 76.9% of the target genes are expressed at moderate or greater levels (RPKM >1).

## Sheet: Sd EA=W Expression
Sd EA=W target genes
FlyBase ID	Wing Expression (RPKM)
FBgn0015543	13740.1
FBgn0066084	7544.38
FBgn0086027	6238.23
FBgn0083054	5521.99
FBgn0002593	4856.48
FBgn0023170	4756.65
FBgn0003517	4624.49
FBgn0000042	3681.78
FBgn0003274	3530.64
FBgn0002579	3415.64
FBgn0030616	3374.61
FBgn0005533	3115.85
FBgn0039757	3103.05
FBgn0033912	2993.95
FBgn0040007	2921.45
FBgn0003884	2905.78
FBgn0001219	2639.48
FBgn0013981	2586.26
FBgn0003887	2563.05
FBgn0034967	2431.74
FBgn0037351	2429.59
FBgn0002590	2427.61
FBgn0064225	2385.11
FBgn0039857	2101.39
FBgn0003941	2101.01
FBgn0025286	2038.96
FBgn0032987	2013.44
FBgn0016726	2012.74
FBgn0013325	1982.76
FBgn0034968	1958.82
FBgn0031980	1921.07
FBgn0086710	1860.54
FBgn0030136	1854.75
FBgn0086053	1826.27
FBgn0001942	1823.54
FBgn0036825	1822.01
FBgn0017579	1807.69
FBgn0011284	1777.66
FBgn0034743	1767.79
FBgn0022893	1714.11
FBgn0000559	1701.13
FBgn0002607	1549.3
FBgn0037874	1532.99
FBgn0000100	1501.35
FBgn0039300	1461.62
FBgn0001233	1413.89
FBgn0004828	1396.53
FBgn0004867	1359.06
FBgn0029785	1356.09
FBgn0003360	1260.87
FBgn0033699	1246.82
FBgn0005593	1245.06
FBgn0039685	1214.43
FBgn0086658	1194.07
FBgn0026170	1192.5
FBgn0086472	1108.35
FBgn0065101	1090.31
FBgn0038834	1043.61
FBgn0017545	972.34
FBgn0020238	923.66
FBgn0034753	910.51
FBgn0030362	854.19
FBgn0010217	852.94
FBgn0001197	832.795
FBgn0004432	795.76
FBgn0029176	772.335
FBgn0000308	760.195
FBgn0011726	753.44
FBgn0039830	739.05
FBgn0001092	714.575
FBgn0010198	705.27
FBgn0014026	704.175
FBgn0015288	701.415
FBgn0039359	693.815
FBgn0005585	679.4
FBgn0025700	617.73
FBgn0086357	604.82
FBgn0013954	595.885
FBgn0034802	586.56
FBgn0038149	586.055
FBgn0037728	569.435
FBgn0250837	538.055
FBgn0029506	527.87
FBgn0030955	516.62
FBgn0010412	505.895
FBgn0045823	499.945
FBgn0014002	473.24
FBgn0028373	470.535
FBgn0000043	460.355
FBgn0015268	451.025
FBgn0083167	450.96
FBgn0015031	447.7
FBgn0052230	447.205
FBgn0004907	445.735
FBgn0004838	437.15
FBgn0041094	436.465
FBgn0033691	435.395
FBgn0040309	432.995
FBgn0027329	427.395
FBgn0014184	426.535
FBgn0026084	424.94
FBgn0016685	419.58
FBgn0037468	413.005
FBgn0035765	412.22
FBgn0035630	411.83
FBgn0037270	411.11
FBgn0023477	397.33
FBgn0040793	386.19
FBgn0001248	384.175
FBgn0034914	383.675
FBgn0027108	382.875
FBgn0031453	375.715
FBgn0065092	369.205
FBgn0026409	363.19
FBgn0033189	361.21
FBgn0086904	357.73
FBgn0036667	353.245
FBgn0040786	345.085
FBgn0035423	343.21
FBgn0003462	341.97
FBgn0034237	338.895
FBgn0037686	338.6
FBgn0028686	334.275
FBgn0016700	332.095
FBgn0036921	325.375
FBgn0036918	325.22
FBgn0037245	325.12
FBgn0022959	323.42
FBgn0015834	322.845
FBgn0020255	319.895
FBgn0030733	317.145
FBgn0031066	316.005
FBgn0024491	315.615
FBgn0011211	313.74
FBgn0013272	313.72
FBgn0001218	313.535
FBgn0011016	312.12
FBgn0032949	312.1
FBgn0040227	311.225
FBgn0250753	306.585
FBgn0000116	306.325
FBgn0024352	302.415
FBgn0027932	299.935
FBgn0034282	298.715
FBgn0040660	298.495
FBgn0011217	298.42
FBgn0061515	298.385
FBgn0250843	296.57
FBgn0003514	291.34
FBgn0015218	289.735
FBgn0033342	286.06
FBgn0021895	283.965
FBgn0037834	282.455
FBgn0037533	281.715
FBgn0014163	281.17
FBgn0086897	278.695
FBgn0011823	274.635
FBgn0086687	263.585
FBgn0260635	261.98
FBgn0032400	261.51
FBgn0004403	258.7
FBgn0052672	258.7
FBgn0031145	258.035
FBgn0004103	257.39
FBgn0031263	257.095
FBgn0010226	255.16
FBgn0005672	255.03
FBgn0259937	254.3
FBgn0015222	252.295
FBgn0000083	251.57
FBgn0029512	250.77
FBgn0029134	250.235
FBgn0029629	249.845
FBgn0004177	247.375
FBgn0021872	246.42
FBgn0015245	244.54
FBgn0033548	243.275
FBgn0011902	241.36
FBgn0037899	241.205
FBgn0037135	239.92
FBgn0000117	238.845
FBgn0016687	238.78
FBgn0065080	238.675
FBgn0003885	234.06
FBgn0003124	222.585
FBgn0032453	222.03
FBgn0035601	217.82
FBgn0000412	217.15
FBgn0037624	216.3
FBgn0000636	215.26
FBgn0032725	212.325
FBgn0030364	210.025
FBgn0015778	209.97
FBgn0034654	209.125
FBgn0037632	208.955
FBgn0003660	206.645
FBgn0010774	204.235
FBgn0029133	202.005
FBgn0020279	201.275
FBgn0029093	200.15
FBgn0029687	199.675
FBgn0261394	199.58
FBgn0004868	197.98
FBgn0002732	197.69
FBgn0032105	197.265
FBgn0032833	196.505
FBgn0034258	196.085
FBgn0043456	193.6
FBgn0015282	193.395
FBgn0045866	190.095
FBgn0035422	188.335
FBgn0003275	186.465
FBgn0037893	185.93
FBgn0023175	185.605
FBgn0023174	184.925
FBgn0030719	184.555
FBgn0028687	184.03
FBgn0026144	183.275
FBgn0082598	182.68
FBgn0025457	182.185
FBgn0010602	179.875
FBgn0002525	178.49
FBgn0014868	177.54
FBgn0011661	176.745
FBgn0035692	176.155
FBgn0014020	175.42
FBgn0013750	175.37
FBgn0026250	175.055
FBgn0031977	174.375
FBgn0040773	174.175
FBgn0040340	174.135
FBgn0058045	173.845
FBgn0031307	172.32
FBgn0004066	172.09
FBgn0004419	171.655
FBgn0032514	171.555
FBgn0015737	171.16
FBgn0010342	170.985
FBgn0036277	170.365
FBgn0035600	169.3
FBgn0027835	168.94
FBgn0036030	168.765
FBgn0036111	167.06
FBgn0038476	166.935
FBgn0010238	165.34
FBgn0020653	165.05
FBgn0032035	164.24
FBgn0020496	164.215
FBgn0025638	163.875
FBgn0011704	163.67
FBgn0001091	162.51
FBgn0010228	162.24
FBgn0028969	161.29
FBgn0086706	160.66
FBgn0030870	160.52
FBgn0013303	159.82
FBgn0010638	159.78
FBgn0000611	159.275
FBgn0015790	158.855
FBgn0261396	157.29
FBgn0031149	157.28
FBgn0000319	156.895
FBgn0032138	156.075
FBgn0250848	155.79
FBgn0040777	155.415
FBgn0039929	155.155
FBgn0022708	155.14
FBgn0019644	154.61
FBgn0013347	154.03
FBgn0003261	152.545
FBgn0032704	151.83
FBgn0039110	151.82
FBgn0000253	151.79
FBgn0037001	151.26
FBgn0031497	151.25
FBgn0026585	151.07
FBgn0015019	150.97
FBgn0028342	149.955
FBgn0038535	149.11
FBgn0023213	147.96
FBgn0031376	147.365
FBgn0085220	146.89
FBgn0039732	146.545
FBgn0003714	145.455
FBgn0033000	144.92
FBgn0037213	144.43
FBgn0039172	143.805
FBgn0032242	142.365
FBgn0015299	142.16
FBgn0035528	141.13
FBgn0002921	141.12
FBgn0250814	141.025
FBgn0261284	140.905
FBgn0013749	139.4
FBgn0030519	138.005
FBgn0033529	137.585
FBgn0004587	137.485
FBgn0015324	137.4
FBgn0004646	137.39
FBgn0015509	136.95
FBgn0028984	136.21
FBgn0028688	135.805
FBgn0016697	135.23
FBgn0030703	135.06
FBgn0016797	133.335
FBgn0033608	133.115
FBgn0036928	132.83
FBgn0005655	132.615
FBgn0010341	131.74
FBgn0053129	131.525
FBgn0033761	131.085
FBgn0014391	130.59
FBgn0035772	130.47
FBgn0024196	130.15
FBgn0004926	130.125
FBgn0053113	130.05
FBgn0036373	129.905
FBgn0037912	129.22
FBgn0032420	128.79
FBgn0039348	128.72
FBgn0015622	128.51
FBgn0036433	128.41
FBgn0261014	127.8
FBgn0004404	127.77
FBgn0035541	127.54
FBgn0064116	126.35
FBgn0064117	126.35
FBgn0003205	126.33
FBgn0031769	126.045
FBgn0051195	125.255
FBgn0003600	125.055
FBgn0037636	125.005
FBgn0034277	124.74
FBgn0039737	124.7
FBgn0038570	124.595
FBgn0038571	124.595
FBgn0025463	124.42
FBgn0013770	124.275
FBgn0035046	124.24
FBgn0260991	124.205
FBgn0001149	124.095
FBgn0039828	124.015
FBgn0050423	123.355
FBgn0036237	123.325
FBgn0250871	122.335
FBgn0037913	122.2
FBgn0014857	122.11
FBgn0038400	122.045
FBgn0039265	121.81
FBgn0050185	121.68
FBgn0037621	121.16
FBgn0000339	121.115
FBgn0029002	120.725
FBgn0035829	120.68
FBgn0037249	120.655
FBgn0011305	120.395
FBgn0036762	119.71
FBgn0039687	119.61
FBgn0033378	119.465
FBgn0086355	119.36
FBgn0000261	119.295
FBgn0032732	119.22
FBgn0036641	119.175
FBgn0039149	118.85
FBgn0033340	118.81
FBgn0032986	118.8
FBgn0031830	118.71
FBgn0250746	118.2
FBgn0026316	118
FBgn0010488	117.77
FBgn0035438	117.135
FBgn0011336	117.075
FBgn0027081	116.995
FBgn0012002	116.975
FBgn0032859	115.505
FBgn0037240	115.47
FBgn0030025	115.3
FBgn0087035	113.985
FBgn0028694	113.72
FBgn0030864	113.49
FBgn0011638	113.325
FBgn0022343	113.32
FBgn0037956	113.04
FBgn0260049	112.855
FBgn0040396	112.84
FBgn0004921	112.6
FBgn0034118	112.51
FBgn0035473	112.435
FBgn0027588	112.42
FBgn0004893	112.3
FBgn0032634	112.22
FBgn0034181	112.02
FBgn0029971	112.01
FBgn0037652	111.975
FBgn0004507	111.675
FBgn0031049	111.105
FBgn0087013	110.77
FBgn0004636	110.255
FBgn0025678	110.115
FBgn0032236	110.02
FBgn0051641	109.905
FBgn0259214	109.605
FBgn0000173	109.17
FBgn0011586	109.16
FBgn0011224	108.2
FBgn0036908	107.875
FBgn0032586	107.655
FBgn0020513	107.235
FBgn0015754	107.04
FBgn0086680	106.76
FBgn0002284	106.565
FBgn0016120	106.475
FBgn0002121	106.465
FBgn0039924	106.365
FBgn0025815	106.035
FBgn0259238	105.855
FBgn0035206	105.845
FBgn0026238	105.415
FBgn0004603	105.395
FBgn0033029	104.995
FBgn0031771	104.775
FBgn0023143	104.65
FBgn0026418	104.59
FBgn0020235	104.57
FBgn0032509	104.215
FBgn0033998	104.135
FBgn0052280	104.13
FBgn0002542	103.5
FBgn0005411	103.13
FBgn0037609	102.59
FBgn0086361	102.45
FBgn0261437	102.19
FBgn0039889	101.86
FBgn0039350	101.855
FBgn0024734	101.34
FBgn0010339	101.305
FBgn0024556	101.215
FBgn0010607	101.165
FBgn0001123	100.79
FBgn0037955	100.015
FBgn0000283	100.005
FBgn0000547	99.91
FBgn0038865	99.77
FBgn0027094	99.205
FBgn0003074	98.81
FBgn0027619	98.52
FBgn0038947	98.055
FBgn0003732	98
FBgn0015320	97.835
FBgn0032000	97.8
FBgn0010551	97.8
FBgn0032196	97.535
FBgn0024987	97.035
FBgn0004132	96.7
FBgn0030529	96.61
FBgn0015298	96.235
FBgn0031713	96.035
FBgn0051715	96.035
FBgn0020443	95.99
FBgn0010415	95.835
FBgn0032884	95.375
FBgn0004436	94.96
FBgn0036580	94.825
FBgn0261020	94.655
FBgn0004859	94.6
FBgn0010300	94.54
FBgn0039936	94.365
FBgn0029113	94.215
FBgn0086902	93.825
FBgn0037573	93.65
FBgn0002022	93.545
FBgn0022268	93.475
FBgn0028399	93.41
FBgn0032682	93.385
FBgn0046214	92.965
FBgn0037305	92.915
FBgn0031633	92.89
FBgn0004607	92.865
FBgn0010288	92.76
FBgn0038585	92.48
FBgn0032644	92.415
FBgn0032979	92.035
FBgn0034488	91.665
FBgn0002780	91.66
FBgn0020309	91.555
FBgn0014023	91.435
FBgn0034345	90.74
FBgn0026089	90.34
FBgn0053936	90.03
FBgn0015379	89.895
FBgn0037671	89.735
FBgn0000210	89.72
FBgn0035370	89.2
FBgn0034893	89.075
FBgn0260799	88.835
FBgn0003390	88.675
FBgn0037680	88.46
FBgn0033551	87.78
FBgn0039909	87.595
FBgn0029823	87.555
FBgn0029092	87.43
FBgn0086676	87.425
FBgn0015929	87.3
FBgn0003169	87.125
FBgn0036853	87.065
FBgn0004855	86.69
FBgn0032703	86.36
FBgn0010100	86.305
FBgn0002592	86.16
FBgn0026753	85.935
FBgn0022224	85.825
FBgn0003867	85.72
FBgn0025117	85.235
FBgn0010292	85.13
FBgn0028692	84.99
FBgn0015776	84.84
FBgn0027338	84.605
FBgn0004915	84.48
FBgn0024227	84.41
FBgn0037746	84.32
FBgn0005649	84.245
FBgn0033264	84.085
FBgn0000575	84.015
FBgn0025674	83.795
FBgn0032956	83.755
FBgn0030853	83.7
FBgn0036058	83.54
FBgn0028746	83.465
FBgn0011290	83.3
FBgn0260962	83
FBgn0001215	82.975
FBgn0039116	82.955
FBgn0035593	82.935
FBgn0020497	82.915
FBgn0001124	82.875
FBgn0002645	82.495
FBgn0037770	82.345
FBgn0037007	81.585
FBgn0037138	81.585
FBgn0040373	80.99
FBgn0004888	80.795
FBgn0015024	80.735
FBgn0017572	80.69
FBgn0011766	80.265
FBgn0027066	80.16
FBgn0030366	79.915
FBgn0027548	79.905
FBgn0011455	79.56
FBgn0003231	79.51
FBgn0023212	79.45
FBgn0010762	79.395
FBgn0025549	79.38
FBgn0010704	79.18
FBgn0024841	79.125
FBgn0035165	79.025
FBgn0029006	78.87
FBgn0031781	78.815
FBgn0037235	78.765
FBgn0002652	78.76
FBgn0015283	78.675
FBgn0032751	78.59
FBgn0010621	78.36
FBgn0016059	78.36
FBgn0026869	78.33
FBgn0029882	78.285
FBgn0037446	78.1
FBgn0039219	77.865
FBgn0037199	77.845
FBgn0037873	77.76
FBgn0015949	77.705
FBgn0040286	77.7
FBgn0052243	77.645
FBgn0036661	77.375
FBgn0027493	77.37
FBgn0037569	77.215
FBgn0010379	77.105
FBgn0033317	76.935
FBgn0010213	76.93
FBgn0032482	76.925
FBgn0002031	76.775
FBgn0034564	76.66
FBgn0010391	76.625
FBgn0036967	76.52
FBgn0013997	76.4
FBgn0030360	76.145
FBgn0036096	76.14
FBgn0037718	76.1
FBgn0039303	76.095
FBgn0010215	76.06
FBgn0027086	75.93
FBgn0033313	75.68
FBgn0034708	75.385
FBgn0033717	75.335
FBgn0250823	75.27
FBgn0040931	75.235
FBgn0000416	75.12
FBgn0036155	74.985
FBgn0020304	74.905
FBgn0038981	74.875
FBgn0004401	74.745
FBgn0011642	74.125
FBgn0035830	73.835
FBgn0000541	73.755
FBgn0029704	73.735
FBgn0004237	73.595
FBgn0033259	73.585
FBgn0034724	73.51
FBgn0024188	73.315
FBgn0000404	73.175
FBgn0030066	73.08
FBgn0037009	72.925
FBgn0031883	72.845
FBgn0022213	72.845
FBgn0030556	72.82
FBgn0010406	72.79
FBgn0037376	72.72
FBgn0019948	72.67
FBgn0031893	72.58
FBgn0038474	72.515
FBgn0022764	72.115
FBgn0039876	72.095
FBgn0015777	71.91
FBgn0038206	71.765
FBgn0261113	71.685
FBgn0050499	71.58
FBgn0036298	71.495
FBgn0015907	71.295
FBgn0034401	71.14
FBgn0250874	71.095
FBgn0051998	70.93
FBgn0000318	70.85
FBgn0021814	70.835
FBgn0022238	70.81
FBgn0002968	70.4
FBgn0036926	70.27
FBgn0011764	70.03
FBgn0035464	69.985
FBgn0033188	69.97
FBgn0010909	69.965
FBgn0000497	69.94
FBgn0033555	69.935
FBgn0040600	69.725
FBgn0025458	69.46
FBgn0011817	69.28
FBgn0003721	69.135
FBgn0000054	69.095
FBgn0030520	69.07
FBgn0036545	68.965
FBgn0000658	68.85
FBgn0013717	68.77
FBgn0035121	68.75
FBgn0032214	68.585
FBgn0037465	68.58
FBgn0029764	68.57
FBgn0024996	68.435
FBgn0010280	68.36
FBgn0038100	68.31
FBgn0030114	68.29
FBgn0003391	68.065
FBgn0035909	67.9
FBgn0022029	67.795
FBgn0011260	67.715
FBgn0011604	67.63
FBgn0030328	67.615
FBgn0025578	67.6
FBgn0017581	67.565
FBgn0027084	67.26
FBgn0000289	67.255
FBgn0032030	67.23
FBgn0026401	66.965
FBgn0037262	66.925
FBgn0003891	66.725
FBgn0029094	66.685
FBgn0024947	66.685
FBgn0001987	66.67
FBgn0001189	66.65
FBgn0052066	66.545
FBgn0250906	66.33
FBgn0031992	66.135
FBgn0030208	66.125
FBgn0016917	66.12
FBgn0028662	66.075
FBgn0017567	66
FBgn0035499	65.97
FBgn0001235	65.965
FBgn0037313	65.915
FBgn0004050	65.655
FBgn0030595	65.58
FBgn0038107	65.455
FBgn0031474	65.405
FBgn0033109	65.355
FBgn0032721	65.26
FBgn0025741	65.145
FBgn0029709	65.095
FBgn0037182	65.025
FBgn0036008	64.955
FBgn0032407	64.885
FBgn0020270	64.855
FBgn0032298	64.755
FBgn0010438	64.6
FBgn0035397	64.54
FBgn0023529	64.47
FBgn0000562	64.435
FBgn0028990	64.355
FBgn0036666	64.25
FBgn0035906	64.215
FBgn0030990	64.095
FBgn0016977	63.92
FBgn0062442	63.865
FBgn0033402	63.675
FBgn0000216	63.635
FBgn0040208	63.635
FBgn0036621	63.625
FBgn0014127	63.55
FBgn0024832	63.485
FBgn0037489	63.39
FBgn0037670	63.275
FBgn0034878	63.265
FBgn0029114	63.255
FBgn0027052	63.09
FBgn0260743	63
FBgn0015621	62.955
FBgn0027885	62.935
FBgn0015838	62.805
FBgn0020909	62.795
FBgn0038601	62.785
FBgn0013987	62.76
FBgn0086356	62.71
FBgn0038224	62.7
FBgn0051992	62.61
FBgn0010434	62.565
FBgn0028331	62.53
FBgn0032050	62.51
FBgn0022720	62.495
FBgn0031126	62.425
FBgn0031266	62.41
FBgn0261403	62.4
FBgn0031317	62
FBgn0029131	61.9
FBgn0022702	61.855
FBgn0016926	61.855
FBgn0023537	61.855
FBgn0051694	61.845
FBgn0050349	61.715
FBgn0028734	61.715
FBgn0024238	61.7
FBgn0028664	61.675
FBgn0035488	61.665
FBgn0041171	61.64
FBgn0027090	61.52
FBgn0014869	61.47
FBgn0039055	61.42
FBgn0031674	61.365
FBgn0033169	61.365
FBgn0039302	61.315
FBgn0061200	61.305
FBgn0028425	61.22
FBgn0036726	61.21
FBgn0033019	61.21
FBgn0029672	61.18
FBgn0035404	61.005
FBgn0034315	60.955
FBgn0037315	60.925
FBgn0053995	60.91
FBgn0026566	60.91
FBgn0000413	60.885
FBgn0028700	60.75
FBgn0010314	60.64
FBgn0036007	60.355
FBgn0031878	60.295
FBgn0033540	60.29
FBgn0011768	60.13
FBgn0001941	60.075
FBgn0259978	60.04
FBgn0001133	59.985
FBgn0030060	59.955
FBgn0026479	59.935
FBgn0037137	59.745
FBgn0023528	59.71
FBgn0022246	59.61
FBgn0026533	59.605
FBgn0026741	59.515
FBgn0033089	59.475
FBgn0003567	59.39
FBgn0002914	59.325
FBgn0025743	59.225
FBgn0259876	59.105
FBgn0040324	59.075
FBgn0033127	58.96
FBgn0086532	58.905
FBgn0033032	58.67
FBgn0027841	58.655
FBgn0042134	58.64
FBgn0024432	58.555
FBgn0039341	58.505
FBgn0029522	58.46
FBgn0021764	58.39
FBgn0040011	58.235
FBgn0011747	58.215
FBgn0002945	57.955
FBgn0030648	57.925
FBgn0002183	57.9
FBgn0261268	57.87
FBgn0259984	57.865
FBgn0051472	57.845
FBgn0014906	57.815
FBgn0011509	57.79
FBgn0260010	57.785
FBgn0040964	57.735
FBgn0035142	57.73
FBgn0031403	57.645
FBgn0031600	57.55
FBgn0026404	57.545
FBgn0039867	57.48
FBgn0043884	57.45
FBgn0052016	57.32
FBgn0045073	57.31
FBgn0027616	57.25
FBgn0004197	57.19
FBgn0036340	57.14
FBgn0010278	57.13
FBgn0015286	57.1
FBgn0036929	57.05
FBgn0026189	57.025
FBgn0043010	57.005
FBgn0027087	56.995
FBgn0039923	56.975
FBgn0030329	56.78
FBgn0036710	56.62
FBgn0037377	56.61
FBgn0000405	56.5
FBgn0017397	56.485
FBgn0025335	56.445
FBgn0027779	56.435
FBgn0032465	56.195
FBgn0038948	56.17
FBgn0030239	56.15
FBgn0004179	56.135
FBgn0028336	56.13
FBgn0036887	56.12
FBgn0010417	56.03
FBgn0033669	56
FBgn0033017	55.995
FBgn0027526	55.99
FBgn0032202	55.97
FBgn0011570	55.96
FBgn0026076	55.915
FBgn0013305	55.835
FBgn0028837	55.705
FBgn0035675	55.695
FBgn0038545	55.505
FBgn0036239	55.42
FBgn0039266	55.34
FBgn0030468	55.3
FBgn0035376	55.25
FBgn0027057	55.175
FBgn0039160	55.155
FBgn0086855	55.11
FBgn0261277	55.04
FBgn0086910	55.035
FBgn0029867	55.02
FBgn0033429	54.815
FBgn0029878	54.81
FBgn0004858	54.8
FBgn0011715	54.75
FBgn0029933	54.665
FBgn0037279	54.6
FBgn0027359	54.545
FBgn0039233	54.47
FBgn0047038	54.46
FBgn0014133	54.44
FBgn0015567	54.4
FBgn0014029	54.29
FBgn0039774	54.275
FBgn0028468	54.265
FBgn0002783	54.215
FBgn0029665	54.19
FBgn0023423	54.18
FBgn0033160	54.115
FBgn0024956	54.01
FBgn0030336	53.9
FBgn0027558	53.88
FBgn0029915	53.83
FBgn0010926	53.755
FBgn0040080	53.73
FBgn0039179	53.67
FBgn0003392	53.405
FBgn0003742	53.38
FBgn0035001	53.265
FBgn0036165	53.225
FBgn0031505	53.22
FBgn0027514	53.2
FBgn0000499	53.185
FBgn0015393	53.17
FBgn0029944	53.11
FBgn0038331	53.095
FBgn0034072	53.05
FBgn0037756	53.005
FBgn0040228	52.97
FBgn0038577	52.95
FBgn0010435	52.93
FBgn0003022	52.835
FBgn0035388	52.825
FBgn0032244	52.73
FBgn0259932	52.66
FBgn0005648	52.65
FBgn0085432	52.545
FBgn0001075	52.455
FBgn0034921	52.39
FBgn0031421	52.355
FBgn0033882	52.34
FBgn0033039	52.27
FBgn0034598	52.23
FBgn0004654	52.175
FBgn0044826	52.16
FBgn0052038	52.07
FBgn0031607	52.05
FBgn0010316	51.99
FBgn0024811	51.955
FBgn0037549	51.955
FBgn0011742	51.895
FBgn0013753	51.795
FBgn0037719	51.695
FBgn0003317	51.635
FBgn0015396	51.59
FBgn0038039	51.585
FBgn0033783	51.55
FBgn0052000	51.49
FBgn0003731	51.33
FBgn0000635	51.315
FBgn0031351	51.31
FBgn0034000	51.31
FBgn0031190	51.305
FBgn0042111	51.205
FBgn0028894	51.19
FBgn0259176	51.15
FBgn0017566	51.105
FBgn0003716	51.1
FBgn0025111	51.025
FBgn0033062	50.97
FBgn0036534	50.82
FBgn0028554	50.76
FBgn0022942	50.645
FBgn0035872	50.51
FBgn0033844	50.465
FBgn0035232	50.45
FBgn0030809	50.405
FBgn0000183	50.365
FBgn0036372	50.36
FBgn0000667	50.35
FBgn0010452	50.32
FBgn0031681	50.305
FBgn0014380	50.305
FBgn0011592	50.3
FBgn0032200	50.29
FBgn0001105	50.145
FBgn0027950	50.125
FBgn0034750	50.095
FBgn0032223	50.07
FBgn0010333	50.06
FBgn0033688	50.02
FBgn0030088	49.925
FBgn0039128	49.88
FBgn0053554	49.73
FBgn0032305	49.66
FBgn0030605	49.57
FBgn0037918	49.56
FBgn0039650	49.55
FBgn0005634	49.5
FBgn0035679	49.345
FBgn0002638	49.25
FBgn0250820	49.21
FBgn0004657	49.13
FBgn0023172	49.115
FBgn0037960	49.035
FBgn0010501	48.93
FBgn0003134	48.92
FBgn0023081	48.805
FBgn0035998	48.8
FBgn0020257	48.78
FBgn0250754	48.765
FBgn0039790	48.745
FBgn0037843	48.74
FBgn0086856	48.71
FBgn0261380	48.665
FBgn0022361	48.635
FBgn0003525	48.615
FBgn0036053	48.61
FBgn0041092	48.595
FBgn0023509	48.49
FBgn0003943	48.475
FBgn0016693	48.395
FBgn0036194	48.38
FBgn0031030	48.325
FBgn0039227	48.285
FBgn0031774	48.26
FBgn0030753	48.245
FBgn0026262	48.225
FBgn0035625	48.2
FBgn0061362	48.11
FBgn0061361	48.11
FBgn0010660	48.075
FBgn0014388	48.045
FBgn0035520	48.04
FBgn0035993	48.025
FBgn0014009	47.985
FBgn0261258	47.91
FBgn0040284	47.84
FBgn0024728	47.81
FBgn0002521	47.775
FBgn0011648	47.76
FBgn0027521	47.76
FBgn0013720	47.755
FBgn0083968	47.685
FBgn0032943	47.685
FBgn0030693	47.6
FBgn0000259	47.595
FBgn0085436	47.595
FBgn0032924	47.475
FBgn0033677	47.455
FBgn0003008	47.42
FBgn0044030	47.325
FBgn0036974	47.32
FBgn0030478	47.125
FBgn0260794	47.06
FBgn0038870	47.025
FBgn0026749	46.99
FBgn0051716	46.95
FBgn0260648	46.87
FBgn0032229	46.775
FBgn0039175	46.755
FBgn0024807	46.675
FBgn0038787	46.65
FBgn0039213	46.65
FBgn0027509	46.64
FBgn0039462	46.585
FBgn0036516	46.535
FBgn0051523	46.52
FBgn0038924	46.36
FBgn0030410	46.25
FBgn0034577	46.155
FBgn0001104	46.12
FBgn0037696	46.105
FBgn0035878	46.035
FBgn0004644	46.025
FBgn0037042	45.98
FBgn0038274	45.925
FBgn0032293	45.915
FBgn0037810	45.88
FBgn0050404	45.855
FBgn0002924	45.815
FBgn0036697	45.78
FBgn0003028	45.76
FBgn0026149	45.72
FBgn0001977	45.675
FBgn0015766	45.52
FBgn0035148	45.505
FBgn0031638	45.5
FBgn0027339	45.465
FBgn0003268	45.365
FBgn0000119	45.34
FBgn0032693	45.33
FBgn0036480	45.32
FBgn0031971	45.31
FBgn0015794	45.285
FBgn0001291	45.26
FBgn0036314	45.245
FBgn0038111	45.21
FBgn0051211	45.17
FBgn0260012	45.16
FBgn0013983	45.075
FBgn0001994	45.06
FBgn0259168	44.995
FBgn0004583	44.99
FBgn0037747	44.91
FBgn0003502	44.885
FBgn0005674	44.815
FBgn0029664	44.665
FBgn0010548	44.6
FBgn0042132	44.595
FBgn0011577	44.575
FBgn0036389	44.555
FBgn0033055	44.51
FBgn0015477	44.485
FBgn0031740	44.475
FBgn0036998	44.46
FBgn0013984	44.46
FBgn0031119	44.395
FBgn0027378	44.365
FBgn0039902	44.27
FBgn0033466	44.215
FBgn0000330	44.12
FBgn0033523	44.01
FBgn0033713	43.975
FBgn0031231	43.945
FBgn0004170	43.945
FBgn0037150	43.93
FBgn0032292	43.89
FBgn0004569	43.815
FBgn0031143	43.68
FBgn0032421	43.67
FBgn0001138	43.615
FBgn0013343	43.595
FBgn0261279	43.59
FBgn0036305	43.575
FBgn0027055	43.535
FBgn0053100	43.535
FBgn0029820	43.445
FBgn0015279	43.425
FBgn0002306	43.405
FBgn0027783	43.38
FBgn0050291	43.375
FBgn0053526	43.33
FBgn0034854	43.305
FBgn0086368	43.195
FBgn0034432	43.18
FBgn0031664	43.17
FBgn0036932	43.14
FBgn0016715	43.125
FBgn0019890	43.1
FBgn0003165	43.075
FBgn0034925	43.02
FBgn0033781	42.99
FBgn0045063	42.93
FBgn0034727	42.93
FBgn0038686	42.93
FBgn0027280	42.885
FBgn0034049	42.885
FBgn0260861	42.84
FBgn0030969	42.735
FBgn0050481	42.67
FBgn0031896	42.535
FBgn0032208	42.515
FBgn0003659	42.4
FBgn0010380	42.3
FBgn0053960	42.21
FBgn0030263	42.155
FBgn0002431	42.13
FBgn0010113	42.12
FBgn0001565	42.105
FBgn0027528	41.97
FBgn0036134	41.94
FBgn0032475	41.91
FBgn0026402	41.815
FBgn0036258	41.79
FBgn0036476	41.77
FBgn0027836	41.685
FBgn0032006	41.59
FBgn0015338	41.59
FBgn0051522	41.585
FBgn0031478	41.58
FBgn0019947	41.56
FBgn0030276	41.525
FBgn0032015	41.515
FBgn0037108	41.45
FBgn0039406	41.37
FBgn0019830	41.28
FBgn0040389	41.26
FBgn0004885	41.26
FBgn0085279	41.23
FBgn0010622	41.2
FBgn0260859	41.145
FBgn0003334	41.12
FBgn0016119	41.095
FBgn0035087	41.005
FBgn0000394	40.965
FBgn0035136	40.94
FBgn0052350	40.88
FBgn0039293	40.765
FBgn0035181	40.695
FBgn0001085	40.655
FBgn0015797	40.595
FBgn0037722	40.55
FBgn0053145	40.515
FBgn0015904	40.5
FBgn0016126	40.49
FBgn0030434	40.47
FBgn0033951	40.43
FBgn0028695	40.425
FBgn0085468	40.325
FBgn0000250	40.31
FBgn0033265	40.305
FBgn0033225	40.275
FBgn0028642	40.23
FBgn0026373	40.22
FBgn0038464	40.19
FBgn0036249	40.16
FBgn0004449	40.085
FBgn0015795	40.085
FBgn0052982	40.025
FBgn0027866	40.02
FBgn0024555	39.975
FBgn0025639	39.97
FBgn0034142	39.955
FBgn0025394	39.915
FBgn0027554	39.87
FBgn0030946	39.86
FBgn0021765	39.84
FBgn0037943	39.84
FBgn0033919	39.74
FBgn0051450	39.735
FBgn0016984	39.73
FBgn0036448	39.715
FBgn0036728	39.71
FBgn0250732	39.7
FBgn0051363	39.69
FBgn0036460	39.67
FBgn0036548	39.6
FBgn0030251	39.59
FBgn0031997	39.565
FBgn0036337	39.53
FBgn0039965	39.375
FBgn0014007	39.37
FBgn0039159	39.34
FBgn0033210	39.285
FBgn0032848	39.265
FBgn0023519	39.14
FBgn0037344	39.06
FBgn0034646	39.055
FBgn0037358	39.04
FBgn0024887	38.965
FBgn0037659	38.915
FBgn0052095	38.885
FBgn0034433	38.88
FBgn0020392	38.865
FBgn0016131	38.84
FBgn0029594	38.775
FBgn0022786	38.75
FBgn0052699	38.73
FBgn0036511	38.725
FBgn0085403	38.69
FBgn0030744	38.69
FBgn0037297	38.69
FBgn0016983	38.645
FBgn0001087	38.645
FBgn0004107	38.64
FBgn0030268	38.53
FBgn0260233	38.475
FBgn0036844	38.45
FBgn0033453	38.38
FBgn0011606	38.34
FBgn0028968	38.31
FBgn0039492	38.195
FBgn0028402	38.185
FBgn0027571	38.185
FBgn0015247	38.165
FBgn0000152	38.105
FBgn0039258	38.09
FBgn0030806	38.07
FBgn0044510	38.05
FBgn0004698	37.99
FBgn0027515	37.95
FBgn0053214	37.845
FBgn0004647	37.835
FBgn0032815	37.81
FBgn0025839	37.805
FBgn0003870	37.78
FBgn0003423	37.685
FBgn0261260	37.56
FBgn0019957	37.47
FBgn0039204	37.47
FBgn0037808	37.455
FBgn0028982	37.415
FBgn0029891	37.4
FBgn0035640	37.39
FBgn0261108	37.38
FBgn0030311	37.37
FBgn0030460	37.34
FBgn0028420	37.31
FBgn0020236	37.27
FBgn0083077	37.105
FBgn0052447	37.1
FBgn0004811	37.025
FBgn0032901	36.995
FBgn0040285	36.95
FBgn0013756	36.945
FBgn0031484	36.845
FBgn0051638	36.81
FBgn0034570	36.745
FBgn0022288	36.735
FBgn0033236	36.68
FBgn0024244	36.565
FBgn0037530	36.5
FBgn0020369	36.48
FBgn0031217	36.45
FBgn0031161	36.405
FBgn0051342	36.405
FBgn0035714	36.4
FBgn0035268	36.365
FBgn0050000	36.345
FBgn0005631	36.27
FBgn0053199	36.17
FBgn0039306	36.155
FBgn0035793	36.15
FBgn0039381	36.15
FBgn0038196	36.12
FBgn0035445	36.075
FBgn0041781	36.025
FBgn0026181	36.015
FBgn0039402	36.015
FBgn0034091	35.99
FBgn0030293	35.97
FBgn0003463	35.965
FBgn0030676	35.96
FBgn0030758	35.92
FBgn0035131	35.88
FBgn0034606	35.87
FBgn0023441	35.86
FBgn0027596	35.85
FBgn0034392	35.83
FBgn0001185	35.68
FBgn0054015	35.625
FBgn0038928	35.575
FBgn0033206	35.52
FBgn0000455	35.495
FBgn0011236	35.49
FBgn0050122	35.43
FBgn0039451	35.385
FBgn0023000	35.335
FBgn0033010	35.325
FBgn0038853	35.27
FBgn0030790	35.265
FBgn0027495	35.26
FBgn0036484	35.21
FBgn0033191	35.195
FBgn0031885	35.175
FBgn0030038	35.175
FBgn0039890	35.17
FBgn0044511	35.145
FBgn0031711	35.095
FBgn0001169	35.07
FBgn0000542	35.05
FBgn0034419	35.02
FBgn0029771	35.005
FBgn0259139	34.91
FBgn0034013	34.88
FBgn0001337	34.87
FBgn0039338	34.86
FBgn0035160	34.785
FBgn0259705	34.77
FBgn0038424	34.765
FBgn0022787	34.745
FBgn0032690	34.715
FBgn0034657	34.71
FBgn0011836	34.685
FBgn0028325	34.68
FBgn0036842	34.6
FBgn0023527	34.565
FBgn0025800	34.55
FBgn0036815	34.46
FBgn0032516	34.375
FBgn0039728	34.36
FBgn0030838	34.35
FBgn0011225	34.295
FBgn0035169	34.245
FBgn0011762	34.235
FBgn0022063	34.16
FBgn0260397	34.085
FBgn0039301	34.07
FBgn0015615	34.055
FBgn0032689	34.025
FBgn0038755	33.98
FBgn0039869	33.945
FBgn0003206	33.94
FBgn0001139	33.94
FBgn0026761	33.875
FBgn0004908	33.82
FBgn0011725	33.815
FBgn0000662	33.795
FBgn0015239	33.78
FBgn0031643	33.78
FBgn0037445	33.76
FBgn0010315	33.725
FBgn0004656	33.7
FBgn0086689	33.7
FBgn0037027	33.64
FBgn0010877	33.635
FBgn0033971	33.61
FBgn0004889	33.57
FBgn0032988	33.54
FBgn0039139	33.485
FBgn0033784	33.47
FBgn0040319	33.425
FBgn0259113	33.425
FBgn0011481	33.405
FBgn0030243	33.37
FBgn0053094	33.32
FBgn0038387	33.19
FBgn0003862	33.17
FBgn0005694	33.14
FBgn0033989	33.12
FBgn0027601	33.085
FBgn0013718	33.06
FBgn0033748	33.025
FBgn0259174	33.015
FBgn0038546	33.005
FBgn0031390	32.995
FBgn0001108	32.99
FBgn0034436	32.99
FBgn0042693	32.94
FBgn0087007	32.865
FBgn0003204	32.83
FBgn0010109	32.765
FBgn0032775	32.735
FBgn0033883	32.735
FBgn0036317	32.715
FBgn0050241	32.685
FBgn0261238	32.575
FBgn0030320	32.56
FBgn0261067	32.555
FBgn0000244	32.545
FBgn0038976	32.51
FBgn0031213	32.44
FBgn0050383	32.425
FBgn0033918	32.415
FBgn0000097	32.36
FBgn0027342	32.325
FBgn0037374	32.265
FBgn0052438	32.235
FBgn0020767	32.23
FBgn0051126	32.195
FBgn0023097	32.19
FBgn0002528	32.065
FBgn0003882	32.065
FBgn0027335	32.05
FBgn0038856	31.99
FBgn0027497	31.98
FBgn0027620	31.92
FBgn0029943	31.91
FBgn0011297	31.86
FBgn0010620	31.83
FBgn0038855	31.83
FBgn0027951	31.82
FBgn0027948	31.795
FBgn0034948	31.79
FBgn0003087	31.785
FBgn0016970	31.71
FBgn0038273	31.695
FBgn0035713	31.675
FBgn0039061	31.675
FBgn0035111	31.655
FBgn0040339	31.61
FBgn0003401	31.57
FBgn0032600	31.52
FBgn0086736	31.475
FBgn0016696	31.47
FBgn0030109	31.45
FBgn0083123	31.445
FBgn0036994	31.245
FBgn0033474	31.245
FBgn0037592	31.245
FBgn0000581	31.235
FBgn0036184	31.12
FBgn0031224	31.12
FBgn0259824	31.08
FBgn0037852	31.055
FBgn0034430	31.045
FBgn0013263	30.98
FBgn0037780	30.945
FBgn0039357	30.91
FBgn0261458	30.905
FBgn0038919	30.86
FBgn0035063	30.855
FBgn0004456	30.825
FBgn0086683	30.82
FBgn0041184	30.81
FBgn0051314	30.675
FBgn0036248	30.64
FBgn0033615	30.635
FBgn0039831	30.62
FBgn0029800	30.615
FBgn0003371	30.55
FBgn0039360	30.545
FBgn0030484	30.53
FBgn0053520	30.525
FBgn0035411	30.49
FBgn0037638	30.47
FBgn0011653	30.465
FBgn0086377	30.415
FBgn0031597	30.41
FBgn0001341	30.395
FBgn0260798	30.39
FBgn0034876	30.375
FBgn0025626	30.35
FBgn0032378	30.345
FBgn0030883	30.32
FBgn0020272	30.32
FBgn0260959	30.315
FBgn0034410	30.305
FBgn0260388	30.26
FBgn0038438	30.24
FBgn0031401	30.235
FBgn0027903	30.21
FBgn0017551	30.17
FBgn0004391	30.155
FBgn0064122	30.15
FBgn0260744	30.15
FBgn0003328	30.125
FBgn0016930	30.105
FBgn0010328	30.105
FBgn0033636	30.095
FBgn0038704	30.075
FBgn0039914	30.055
FBgn0038269	30.05
FBgn0043457	30.04
FBgn0035145	29.96
FBgn0037106	29.94
FBgn0026630	29.815
FBgn0038167	29.8
FBgn0033987	29.795
FBgn0000711	29.765
FBgn0036813	29.75
FBgn0032149	29.75
FBgn0034308	29.735
FBgn0259704	29.705
FBgn0053155	29.655
FBgn0015351	29.64
FBgn0038455	29.64
FBgn0031016	29.635
FBgn0037109	29.605
FBgn0032005	29.595
FBgn0038293	29.585
FBgn0032699	29.5
FBgn0050389	29.41
FBgn0028419	29.36
FBgn0031575	29.345
FBgn0005536	29.33
FBgn0030501	29.285
FBgn0020440	29.275
FBgn0000543	29.27
FBgn0052446	29.27
FBgn0033929	29.25
FBgn0039863	29.25
FBgn0026160	29.225
FBgn0036500	29.225
FBgn0001961	29.215
FBgn0031050	29.205
FBgn0030003	29.15
FBgn0005630	29.135
FBgn0052654	29.09
FBgn0261439	29.09
FBgn0037472	29.09
FBgn0051955	28.955
FBgn0030974	28.915
FBgn0028897	28.9
FBgn0030482	28.9
FBgn0038881	28.9
FBgn0051120	28.79
FBgn0031219	28.695
FBgn0024277	28.69
FBgn0000463	28.685
FBgn0036486	28.625
FBgn0034087	28.565
FBgn0028406	28.555
FBgn0028582	28.52
FBgn0003557	28.505
FBgn0041004	28.47
FBgn0032698	28.445
FBgn0033178	28.435
FBgn0033463	28.365
FBgn0035016	28.365
FBgn0052856	28.355
FBgn0040071	28.25
FBgn0039528	28.245
FBgn0031951	28.22
FBgn0003396	28.22
FBgn0039632	28.195
FBgn0016701	28.18
FBgn0034447	28.175
FBgn0086779	28.17
FBgn0036623	28.15
FBgn0000147	28.14
FBgn0028932	28.115
FBgn0030480	28.075
FBgn0035986	28.07
FBgn0040235	28.025
FBgn0039120	28.015
FBgn0039505	27.98
FBgn0032170	27.96
FBgn0029859	27.935
FBgn0029860	27.935
FBgn0001316	27.89
FBgn0260795	27.89
FBgn0050147	27.875
FBgn0036419	27.85
FBgn0036335	27.845
FBgn0033476	27.795
FBgn0035236	27.775
FBgn0037263	27.76
FBgn0086899	27.745
FBgn0028663	27.655
FBgn0026379	27.635
FBgn0034180	27.62
FBgn0011666	27.615
FBgn0011818	27.585
FBgn0052479	27.565
FBgn0053144	27.55
FBgn0086558	27.495
FBgn0037022	27.485
FBgn0031912	27.46
FBgn0024921	27.44
FBgn0039665	27.41
FBgn0260936	27.39
FBgn0243512	27.38
FBgn0031590	27.335
FBgn0036101	27.33
FBgn0051536	27.315
FBgn0037541	27.29
FBgn0039907	27.285
FBgn0026573	27.275
FBgn0034500	27.21
FBgn0034543	27.19
FBgn0052473	27.125
FBgn0062463	27.07
FBgn0032216	27.03
FBgn0029896	27.015
FBgn0000409	26.975
FBgn0004435	26.93
FBgn0022349	26.88
FBgn0036536	26.875
FBgn0037098	26.815
FBgn0038872	26.81
FBgn0050015	26.785
FBgn0035622	26.705
FBgn0026206	26.69
FBgn0027565	26.655
FBgn0023001	26.63
FBgn0035770	26.63
FBgn0004364	26.63
FBgn0011656	26.535
FBgn0028683	26.51
FBgn0029870	26.485
FBgn0035235	26.405
FBgn0034223	26.355
FBgn0086372	26.335
FBgn0035965	26.32
FBgn0031228	26.275
FBgn0036341	26.26
FBgn0030514	26.26
FBgn0031678	26.255
FBgn0035978	26.175
FBgn0040942	26.145
FBgn0037244	26.1
FBgn0024846	26.085
FBgn0031057	26.075
FBgn0250791	26.065
FBgn0034519	25.945
FBgn0014001	25.945
FBgn0037215	25.92
FBgn0064121	25.89
FBgn0020018	25.835
FBgn0031635	25.81
FBgn0003969	25.79
FBgn0010747	25.78
FBgn0033309	25.77
FBgn0024252	25.74
FBgn0019932	25.73
FBgn0037603	25.71
FBgn0027572	25.69
FBgn0032240	25.66
FBgn0067622	25.66
FBgn0039250	25.58
FBgn0021944	25.56
FBgn0014011	25.555
FBgn0028541	25.55
FBgn0024957	25.545
FBgn0038316	25.545
FBgn0020621	25.53
FBgn0024308	25.52
FBgn0037891	25.475
FBgn0029662	25.465
FBgn0038627	25.445
FBgn0004876	25.425
FBgn0037707	25.41
FBgn0001297	25.395
FBgn0052772	25.385
FBgn0004396	25.38
FBgn0030701	25.35
FBgn0259202	25.32
FBgn0036773	25.305
FBgn0033486	25.275
FBgn0037602	25.24
FBgn0028978	25.23
FBgn0023521	25.23
FBgn0037341	25.21
FBgn0002733	25.165
FBgn0028953	25.09
FBgn0039431	25.08
FBgn0020622	25.055
FBgn0028427	25.04
FBgn0034518	25.02
FBgn0032197	25.015
FBgn0036018	24.98
FBgn0029996	24.94
FBgn0030611	24.935
FBgn0033260	24.9
FBgn0033315	24.87
FBgn0034300	24.85
FBgn0032020	24.815
FBgn0035414	24.745
FBgn0030850	24.74
FBgn0027375	24.73
FBgn0040075	24.715
FBgn0027585	24.7
FBgn0036663	24.665
FBgn0011660	24.64
FBgn0034372	24.62
FBgn0033906	24.615
FBgn0027570	24.6
FBgn0035763	24.595
FBgn0037442	24.565
FBgn0014018	24.55
FBgn0033715	24.525
FBgn0052103	24.485
FBgn0260970	24.48
FBgn0020655	24.47
FBgn0014861	24.405
FBgn0260399	24.385
FBgn0020633	24.38
FBgn0041604	24.365
FBgn0030505	24.33
FBgn0029957	24.315
FBgn0023507	24.31
FBgn0037011	24.3
FBgn0035120	24.29
FBgn0034722	24.21
FBgn0067864	24.205
FBgn0034579	24.205
FBgn0032618	24.185
FBgn0085342	24.185
FBgn0032078	24.18
FBgn0016978	24.175
FBgn0033356	24.155
FBgn0037644	24.11
FBgn0030056	24.105
FBgn0004101	24.09
FBgn0040752	24.075
FBgn0036059	24.07
FBgn0022344	24.06
FBgn0026239	24
FBgn0083120	23.955
FBgn0053977	23.95
FBgn0033482	23.93
FBgn0037336	23.93
FBgn0032904	23.86
FBgn0036090	23.855
FBgn0036775	23.835
FBgn0051151	23.805
FBgn0000317	23.79
FBgn0000057	23.79
FBgn0037760	23.775
FBgn0024236	23.755
FBgn0032957	23.695
FBgn0025836	23.695
FBgn0037998	23.69
FBgn0034400	23.68
FBgn0030855	23.665
FBgn0037700	23.645
FBgn0034032	23.575
FBgn0032488	23.56
FBgn0036522	23.515
FBgn0037551	23.5
FBgn0031631	23.45
FBgn0030054	23.44
FBgn0020312	23.42
FBgn0031092	23.395
FBgn0030834	23.38
FBgn0003415	23.375
FBgn0030711	23.36
FBgn0261239	23.33
FBgn0037282	23.295
FBgn0030801	23.275
FBgn0038877	23.25
FBgn0035624	23.24
FBgn0038675	23.24
FBgn0003575	23.22
FBgn0032799	23.21
FBgn0030749	23.19
FBgn0038244	23.18
FBgn0010772	23.14
FBgn0031047	23.105
FBgn0030400	23.09
FBgn0036272	23.075
FBgn0260748	23.075
FBgn0025790	23.06
FBgn0037231	23.06
FBgn0039187	23.04
FBgn0260817	23.015
FBgn0259199	23.01
FBgn0004167	22.995
FBgn0025621	22.94
FBgn0031598	22.925
FBgn0085208	22.925
FBgn0033471	22.9
FBgn0029161	22.88
FBgn0025558	22.805
FBgn0028563	22.795
FBgn0032515	22.77
FBgn0027600	22.765
FBgn0051712	22.755
FBgn0050373	22.655
FBgn0001230	22.645
FBgn0036032	22.635
FBgn0010313	22.63
FBgn0024958	22.57
FBgn0243516	22.565
FBgn0036398	22.515
FBgn0029893	22.465
FBgn0040575	22.46
FBgn0051038	22.445
FBgn0039140	22.415
FBgn0033934	22.41
FBgn0034071	22.34
FBgn0033741	22.325
FBgn0038197	22.325
FBgn0031696	22.305
FBgn0011584	22.295
FBgn0038286	22.295
FBgn0003189	22.245
FBgn0030799	22.205
FBgn0032120	22.16
FBgn0026313	22.155
FBgn0010352	22.145
FBgn0004901	22.125
FBgn0250785	22.08
FBgn0003425	22.025
FBgn0003310	22
FBgn0032363	21.985
FBgn0039013	21.96
FBgn0037363	21.92
FBgn0030466	21.9
FBgn0036574	21.875
FBgn0028500	21.855
FBgn0039466	21.78
FBgn0029979	21.745
FBgn0039875	21.72
FBgn0029689	21.7
FBgn0020503	21.67
FBgn0085427	21.65
FBgn0052541	21.605
FBgn0260232	21.605
FBgn0034240	21.575
FBgn0033674	21.56
FBgn0005617	21.545
FBgn0259676	21.53
FBgn0052177	21.525
FBgn0030685	21.515
FBgn0030788	21.51
FBgn0026085	21.47
FBgn0026702	21.46
FBgn0036556	21.415
FBgn0014037	21.405
FBgn0035981	21.355
FBgn0020493	21.335
FBgn0027496	21.33
FBgn0250786	21.285
FBgn0028343	21.25
FBgn0030891	21.24
FBgn0036099	21.22
FBgn0046704	21.2
FBgn0037234	21.16
FBgn0260407	21.14
FBgn0036487	21.125
FBgn0011020	21.09
FBgn0001226	21.075
FBgn0041161	21.07
FBgn0036886	21.055
FBgn0032940	21.055
FBgn0000810	21.025
FBgn0027363	21.02
FBgn0013726	21.02
FBgn0032250	21.005
FBgn0027343	20.995
FBgn0038763	20.965
FBgn0017558	20.945
FBgn0004390	20.935
FBgn0030240	20.9
FBgn0014467	20.895
FBgn0035769	20.885
FBgn0030731	20.865
FBgn0086758	20.86
FBgn0003139	20.855
FBgn0039004	20.83
FBgn0004837	20.805
FBgn0030873	20.79
FBgn0030863	20.78
FBgn0032781	20.725
FBgn0028421	20.725
FBgn0038504	20.725
FBgn0037978	20.71
FBgn0259211	20.68
FBgn0035866	20.655
FBgn0261461	20.65
FBgn0030631	20.64
FBgn0260659	20.575
FBgn0004856	20.56
FBgn0259212	20.53
FBgn0025574	20.51
FBgn0035318	20.5
FBgn0031250	20.495
FBgn0027054	20.49
FBgn0038581	20.49
FBgn0027605	20.485
FBgn0003866	20.42
FBgn0034603	20.415
FBgn0005386	20.38
FBgn0025864	20.38
FBgn0010473	20.35
FBgn0026679	20.235
FBgn0003464	20.23
FBgn0029959	20.22
FBgn0031378	20.21
FBgn0010051	20.21
FBgn0038673	20.2
FBgn0030349	20.185
FBgn0004924	20.175
FBgn0004370	20.16
FBgn0028476	20.15
FBgn0037758	20.145
FBgn0022986	20.135
FBgn0028499	20.125
FBgn0035449	20.1
FBgn0002781	20.08
FBgn0029913	20.065
FBgn0033391	20
FBgn0261477	19.955
FBgn0250851	19.925
FBgn0028581	19.87
FBgn0004873	19.86
FBgn0000246	19.86
FBgn0051217	19.815
FBgn0031574	19.81
FBgn0000140	19.81
FBgn0026427	19.805
FBgn0034643	19.795
FBgn0030803	19.79
FBgn0028741	19.785
FBgn0031904	19.74
FBgn0004395	19.715
FBgn0000163	19.655
FBgn0259143	19.625
FBgn0026147	19.61
FBgn0036428	19.565
FBgn0002734	19.45
FBgn0033616	19.435
FBgn0025740	19.39
FBgn0025525	19.345
FBgn0030943	19.335
FBgn0016698	19.325
FBgn0004009	19.32
FBgn0031879	19.31
FBgn0035424	19.3
FBgn0034962	19.25
FBgn0029685	19.23
FBgn0032817	19.185
FBgn0030089	19.165
FBgn0036302	19.145
FBgn0024992	19.145
FBgn0024329	19.11
FBgn0001253	19.105
FBgn0033845	19.08
FBgn0038723	19.08
FBgn0003656	19.06
FBgn0030679	19.04
FBgn0025630	19.03
FBgn0250911	19.005
FBgn0024250	18.965
FBgn0038862	18.965
FBgn0023167	18.96
FBgn0038662	18.955
FBgn0010382	18.95
FBgn0039600	18.92
FBgn0034933	18.905
FBgn0032157	18.9
FBgn0032877	18.875
FBgn0033679	18.8
FBgn0037648	18.785
FBgn0052685	18.77
FBgn0051457	18.765
FBgn0044323	18.76
FBgn0033460	18.755
FBgn0025608	18.735
FBgn0039765	18.71
FBgn0035524	18.705
FBgn0038551	18.7
FBgn0004875	18.69
FBgn0037622	18.685
FBgn0025393	18.67
FBgn0014340	18.635
FBgn0027500	18.62
FBgn0037008	18.585
FBgn0004861	18.58
FBgn0041191	18.51
FBgn0051950	18.465
FBgn0085446	18.465
FBgn0038446	18.465
FBgn0260945	18.445
FBgn0020251	18.44
[truncated: 1,912 more rows]

## Sheet: Hth EA=W Expression
Hth EA=W target genes
FlyBase ID	Wing Expression (RPKM)
FBgn0000556	10219.4
FBgn0083054	5521.99
FBgn0000042	3681.78
FBgn0003942	3145.38
FBgn0033912	2993.95
FBgn0024733	2962.8
FBgn0003938	2936.48
FBgn0040007	2921.45
FBgn0019936	2832.72
FBgn0001219	2639.48
FBgn0003887	2563.05
FBgn0002590	2427.61
FBgn0064225	2385.11
FBgn0003941	2101.01
FBgn0025286	2038.96
FBgn0032987	2013.44
FBgn0010265	2008.28
FBgn0030136	1854.75
FBgn0086053	1826.27
FBgn0001942	1823.54
FBgn0036825	1822.01
FBgn0011284	1777.66
FBgn0034743	1767.79
FBgn0000559	1701.13
FBgn0037874	1532.99
FBgn0004828	1396.53
FBgn0029785	1356.09
FBgn0003360	1260.87
FBgn0015521	1204.89
FBgn0086658	1194.07
FBgn0026170	1192.5
FBgn0065101	1090.31
FBgn0017545	972.34
FBgn0020238	923.66
FBgn0030362	854.19
FBgn0010217	852.94
FBgn0000308	760.195
FBgn0011726	753.44
FBgn0039830	739.05
FBgn0001092	714.575
FBgn0014026	704.175
FBgn0015288	701.415
FBgn0025700	617.73
FBgn0086357	604.82
FBgn0034802	586.56
FBgn0038149	586.055
FBgn0034398	576.16
FBgn0037728	569.435
FBgn0053303	546.17
FBgn0029506	527.87
FBgn0030955	516.62
FBgn0035162	506.28
FBgn0045823	499.945
FBgn0014002	473.24
FBgn0015031	447.7
FBgn0052230	447.205
FBgn0004907	445.735
FBgn0004838	437.15
FBgn0041094	436.465
FBgn0040309	432.995
FBgn0027329	427.395
FBgn0026084	424.94
FBgn0035630	411.83
FBgn0023477	397.33
FBgn0040793	386.19
FBgn0034914	383.675
FBgn0027108	382.875
FBgn0031453	375.715
FBgn0065092	369.205
FBgn0033189	361.21
FBgn0036667	353.245
FBgn0035423	343.21
FBgn0025366	338.225
FBgn0028686	334.275
FBgn0001225	328.255
FBgn0037245	325.12
FBgn0020255	319.895
FBgn0031066	316.005
FBgn0011211	313.74
FBgn0013272	313.72
FBgn0001218	313.535
FBgn0032949	312.1
FBgn0031097	309.32
FBgn0250753	306.585
FBgn0000116	306.325
FBgn0027932	299.935
FBgn0011217	298.42
FBgn0061515	298.385
FBgn0003514	291.34
FBgn0033342	286.06
FBgn0086897	278.695
FBgn0011823	274.635
FBgn0035853	267.92
FBgn0047135	264.715
FBgn0260635	261.98
FBgn0026320	261.66
FBgn0032400	261.51
FBgn0004403	258.7
FBgn0052672	258.7
FBgn0031145	258.035
FBgn0031263	257.095
FBgn0260439	257.025
FBgn0005672	255.03
FBgn0015222	252.295
FBgn0000083	251.57
FBgn0029512	250.77
FBgn0033902	246.56
FBgn0021872	246.42
FBgn0015245	244.54
FBgn0011902	241.36
FBgn0032596	236.8
FBgn0039697	231.11
FBgn0000258	225.375
FBgn0000636	215.26
FBgn0019624	211.65
FBgn0015778	209.97
FBgn0016691	205.825
FBgn0010774	204.235
FBgn0029133	202.005
FBgn0020279	201.275
FBgn0261394	199.58
FBgn0004868	197.98
FBgn0002732	197.69
FBgn0034258	196.085
FBgn0034877	191.145
FBgn0035422	188.335
FBgn0005278	187.69
FBgn0003275	186.465
FBgn0037893	185.93
FBgn0023175	185.605
FBgn0026144	183.275
FBgn0082598	182.68
FBgn0025457	182.185
FBgn0000071	179.805
FBgn0011661	176.745
FBgn0035692	176.155
FBgn0026250	175.055
FBgn0040340	174.135
FBgn0058045	173.845
FBgn0031307	172.32
FBgn0004066	172.09
FBgn0004419	171.655
FBgn0032514	171.555
FBgn0015737	171.16
FBgn0036334	170.715
FBgn0035600	169.3
FBgn0027835	168.94
FBgn0036030	168.765
FBgn0028690	168.04
FBgn0038476	166.935
FBgn0011591	165.575
FBgn0032035	164.24
FBgn0020496	164.215
FBgn0025638	163.875
FBgn0011704	163.67
FBgn0010228	162.24
FBgn0031253	161.93
FBgn0028969	161.29
FBgn0086706	160.66
FBgn0030870	160.52
FBgn0010638	159.78
FBgn0015790	158.855
FBgn0259740	158.33
FBgn0031149	157.28
FBgn0027088	157.2
FBgn0011760	156.525
FBgn0039929	155.155
FBgn0003261	152.545
FBgn0032704	151.83
FBgn0031497	151.25
FBgn0026585	151.07
FBgn0015019	150.97
FBgn0038535	149.11
FBgn0030545	148.62
FBgn0023213	147.96
FBgn0033000	144.92
FBgn0037213	144.43
FBgn0039172	143.805
FBgn0032242	142.365
FBgn0250814	141.025
FBgn0261284	140.905
FBgn0035871	138.04
FBgn0030519	138.005
FBgn0015324	137.4
FBgn0004646	137.39
FBgn0015509	136.95
FBgn0028984	136.21
FBgn0030703	135.06
FBgn0016797	133.335
FBgn0033608	133.115
FBgn0036928	132.83
FBgn0053113	130.05
FBgn0058439	129.905
FBgn0036436	126.655
FBgn0064116	126.35
FBgn0064117	126.35
FBgn0031769	126.045
FBgn0032643	125.515
FBgn0051195	125.255
FBgn0025463	124.42
FBgn0035046	124.24
FBgn0260991	124.205
FBgn0001149	124.095
FBgn0083940	123.655
FBgn0012037	123.55
FBgn0031268	123.12
FBgn0035811	122.71
FBgn0250871	122.335
FBgn0038400	122.045
FBgn0039265	121.81
FBgn0020367	121.555
FBgn0037621	121.16
FBgn0029002	120.725
FBgn0011305	120.395
FBgn0036762	119.71
FBgn0033378	119.465
FBgn0000261	119.295
FBgn0032732	119.22
FBgn0039149	118.85
FBgn0032986	118.8
FBgn0031830	118.71
FBgn0040954	117.84
FBgn0027081	116.995
FBgn0030025	115.3
FBgn0028694	113.72
FBgn0011638	113.325
FBgn0037956	113.04
FBgn0260049	112.855
FBgn0027588	112.42
FBgn0004893	112.3
FBgn0032634	112.22
FBgn0034181	112.02
FBgn0029971	112.01
FBgn0004507	111.675
FBgn0031049	111.105
FBgn0087013	110.77
FBgn0004636	110.255
FBgn0032236	110.02
FBgn0034915	109.45
FBgn0000173	109.17
FBgn0032586	107.655
FBgn0039844	107.265
FBgn0020513	107.235
FBgn0002121	106.465
FBgn0039924	106.365
FBgn0035206	105.845
FBgn0026238	105.415
FBgn0033029	104.995
FBgn0031771	104.775
FBgn0023143	104.65
FBgn0020235	104.57
FBgn0033162	104.43
FBgn0032509	104.215
FBgn0033998	104.135
FBgn0052280	104.13
FBgn0005411	103.13
FBgn0037609	102.59
FBgn0039889	101.86
FBgn0039350	101.855
FBgn0024734	101.34
FBgn0024556	101.215
FBgn0035083	101.105
FBgn0026252	100.81
FBgn0028622	100.105
FBgn0000283	100.005
FBgn0000547	99.91
FBgn0021795	99.88
FBgn0003074	98.81
FBgn0032196	97.535
FBgn0038381	97.055
FBgn0030529	96.61
FBgn0051715	96.035
FBgn0020443	95.99
FBgn0010415	95.835
FBgn0033886	95.38
FBgn0032884	95.375
FBgn0004859	94.6
FBgn0010300	94.54
FBgn0039936	94.365
FBgn0086902	93.825
FBgn0085229	93.355
FBgn0028836	92.51
FBgn0002780	91.66
FBgn0020309	91.555
FBgn0034345	90.74
FBgn0053936	90.03
FBgn0037671	89.735
FBgn0000210	89.72
FBgn0040534	89.54
FBgn0035370	89.2
FBgn0034893	89.075
FBgn0003390	88.675
FBgn0035390	88.5
FBgn0033551	87.78
FBgn0039909	87.595
FBgn0029092	87.43
FBgn0086676	87.425
FBgn0015929	87.3
FBgn0003169	87.125
FBgn0036853	87.065
FBgn0032703	86.36
FBgn0010100	86.305
FBgn0002592	86.16
FBgn0026753	85.935
FBgn0022224	85.825
FBgn0003867	85.72
FBgn0025117	85.235
FBgn0015776	84.84
FBgn0046258	84.795
FBgn0004915	84.48
FBgn0037746	84.32
FBgn0005649	84.245
FBgn0025674	83.795
FBgn0032956	83.755
FBgn0030853	83.7
FBgn0028746	83.465
FBgn0025352	83.165
FBgn0035558	83.155
FBgn0260962	83
FBgn0001215	82.975
FBgn0025885	82.705
FBgn0037770	82.345
FBgn0037007	81.585
FBgn0037138	81.585
FBgn0012036	81.495
FBgn0039186	81.295
FBgn0004888	80.795
FBgn0015024	80.735
FBgn0026196	80.605
FBgn0011766	80.265
FBgn0030366	79.915
FBgn0038043	79.565
FBgn0011455	79.56
FBgn0010762	79.395
FBgn0025549	79.38
FBgn0010704	79.18
FBgn0001220	79.13
FBgn0035165	79.025
FBgn0029006	78.87
FBgn0010621	78.36
FBgn0016059	78.36
FBgn0037446	78.1
FBgn0069242	78.085
FBgn0037873	77.76
FBgn0015949	77.705
FBgn0040286	77.7
FBgn0052243	77.645
FBgn0026263	77.605
FBgn0036661	77.375
FBgn0027493	77.37
FBgn0261065	77.295
FBgn0010379	77.105
FBgn0033317	76.935
FBgn0032482	76.925
FBgn0031872	76.905
FBgn0024509	76.835
FBgn0039261	76.625
FBgn0036967	76.52
FBgn0037718	76.1
FBgn0039303	76.095
FBgn0010215	76.06
FBgn0027086	75.93
FBgn0030007	75.68
FBgn0034708	75.385
FBgn0033717	75.335
FBgn0250823	75.27
FBgn0036155	74.985
FBgn0011642	74.125
FBgn0035830	73.835
FBgn0029704	73.735
FBgn0004237	73.595
FBgn0034724	73.51
FBgn0037009	72.925
FBgn0022213	72.845
FBgn0038474	72.515
FBgn0022764	72.115
FBgn0039876	72.095
FBgn0033624	71.83
FBgn0038206	71.765
FBgn0039155	71.755
FBgn0261113	71.685
FBgn0025814	71.365
FBgn0053198	71.345
FBgn0034401	71.14
FBgn0250874	71.095
FBgn0035771	71.055
FBgn0051998	70.93
FBgn0029003	70.91
FBgn0000318	70.85
FBgn0022238	70.81
FBgn0005771	70.525
FBgn0011764	70.03
FBgn0033188	69.97
FBgn0000497	69.94
FBgn0027786	69.835
FBgn0040600	69.725
FBgn0019972	69.455
FBgn0051232	69.35
FBgn0011817	69.28
FBgn0003721	69.135
FBgn0039270	69.105
FBgn0000054	69.095
FBgn0030520	69.07
FBgn0000658	68.85
FBgn0035121	68.75
FBgn0032214	68.585
FBgn0037465	68.58
FBgn0038100	68.31
FBgn0030114	68.29
FBgn0003391	68.065
FBgn0022029	67.795
FBgn0011604	67.63
FBgn0030328	67.615
FBgn0017581	67.565
FBgn0000289	67.255
FBgn0032961	67.105
FBgn0026401	66.965
FBgn0030991	66.95
FBgn0003891	66.725
FBgn0029094	66.685
FBgn0024947	66.685
FBgn0001987	66.67
FBgn0025629	66.62
FBgn0052066	66.545
FBgn0032230	66.435
FBgn0250906	66.33
FBgn0031992	66.135
FBgn0030208	66.125
FBgn0028662	66.075
FBgn0017567	66
FBgn0001235	65.965
FBgn0037313	65.915
FBgn0004050	65.655
FBgn0015919	65.455
FBgn0038107	65.455
FBgn0033109	65.355
FBgn0025741	65.145
FBgn0037182	65.025
FBgn0036008	64.955
FBgn0035480	64.75
FBgn0030718	64.69
FBgn0010438	64.6
FBgn0000562	64.435
FBgn0016977	63.92
FBgn0035020	63.775
FBgn0036488	63.59
FBgn0014127	63.55
FBgn0034878	63.265
FBgn0029114	63.255
FBgn0041630	62.63
FBgn0051992	62.61
FBgn0022720	62.495
FBgn0031126	62.425
FBgn0031266	62.41
FBgn0261403	62.4
FBgn0029131	61.9
FBgn0016926	61.855
FBgn0023537	61.855
FBgn0050349	61.715
FBgn0028734	61.715
FBgn0024238	61.7
FBgn0041171	61.64
FBgn0053217	61.48
FBgn0039055	61.42
FBgn0061200	61.305
FBgn0033019	61.21
FBgn0003277	61.1
FBgn0035404	61.005
FBgn0026566	60.91
FBgn0000413	60.885
FBgn0032350	60.415
FBgn0032731	60.38
FBgn0036007	60.355
FBgn0031878	60.295
FBgn0011768	60.13
FBgn0001941	60.075
FBgn0259978	60.04
FBgn0030060	59.955
FBgn0002543	59.77
FBgn0026533	59.605
FBgn0025936	59.455
FBgn0003567	59.39
FBgn0052441	59.335
FBgn0002914	59.325
FBgn0040324	59.075
FBgn0261283	58.68
FBgn0030006	58.68
FBgn0027841	58.655
FBgn0039341	58.505
FBgn0021764	58.39
FBgn0023214	58.325
FBgn0011747	58.215
FBgn0002945	57.955
FBgn0261268	57.87
FBgn0259984	57.865
FBgn0011509	57.79
FBgn0260010	57.785
FBgn0040964	57.735
FBgn0035142	57.73
FBgn0031600	57.55
FBgn0039867	57.48
FBgn0052016	57.32
FBgn0045073	57.31
FBgn0004197	57.19
FBgn0036929	57.05
FBgn0043010	57.005
FBgn0027087	56.995
FBgn0039923	56.975
FBgn0027101	56.81
FBgn0037377	56.61
FBgn0040078	56.595
FBgn0017397	56.485
FBgn0039928	56.32
FBgn0038948	56.17
FBgn0033669	56
FBgn0033017	55.995
FBgn0037708	55.975
FBgn0032202	55.97
FBgn0260944	55.96
FBgn0013305	55.835
FBgn0035675	55.695
FBgn0039358	55.68
FBgn0038545	55.505
FBgn0085339	55.485
FBgn0039266	55.34
FBgn0030468	55.3
FBgn0035376	55.25
FBgn0033015	55.22
FBgn0027057	55.175
FBgn0086910	55.035
FBgn0029867	55.02
FBgn0011715	54.75
FBgn0037279	54.6
FBgn0014133	54.44
FBgn0015567	54.4
FBgn0002783	54.215
FBgn0023423	54.18
FBgn0030608	54
FBgn0027558	53.88
FBgn0029915	53.83
FBgn0010926	53.755
FBgn0010611	53.735
FBgn0040080	53.73
FBgn0003742	53.38
FBgn0035001	53.265
FBgn0029944	53.11
FBgn0034072	53.05
FBgn0032393	52.955
FBgn0003022	52.835
FBgn0035388	52.825
FBgn0035082	52.665
FBgn0005648	52.65
FBgn0001075	52.455
FBgn0031421	52.355
FBgn0017577	52.355
FBgn0033882	52.34
FBgn0033039	52.27
FBgn0004654	52.175
FBgn0010316	51.99
FBgn0024811	51.955
FBgn0010470	51.955
FBgn0037549	51.955
FBgn0013753	51.795
FBgn0015396	51.59
FBgn0052000	51.49
FBgn0025725	51.445
FBgn0039635	51.42
FBgn0028540	51.395
FBgn0034000	51.31
FBgn0042111	51.205
FBgn0028894	51.19
FBgn0259176	51.15
FBgn0030485	51.13
FBgn0017566	51.105
FBgn0025111	51.025
FBgn0036534	50.82
FBgn0028554	50.76
FBgn0035872	50.51
FBgn0035232	50.45
FBgn0030809	50.405
FBgn0000667	50.35
FBgn0037755	50.305
FBgn0011592	50.3
FBgn0037261	50.25
FBgn0032450	50.185
FBgn0027950	50.125
FBgn0030088	49.925
FBgn0053554	49.73
FBgn0024326	49.65
FBgn0030605	49.57
FBgn0005634	49.5
FBgn0035679	49.345
FBgn0250820	49.21
FBgn0029958	49.195
FBgn0023172	49.115
FBgn0037960	49.035
FBgn0027499	48.995
FBgn0023081	48.805
FBgn0035998	48.8
FBgn0020257	48.78
FBgn0250754	48.765
FBgn0039790	48.745
FBgn0086856	48.71
FBgn0003525	48.615
FBgn0041092	48.595
FBgn0023509	48.49
FBgn0003943	48.475
FBgn0026199	48.42
FBgn0031774	48.26
FBgn0030753	48.245
FBgn0028992	48.2
FBgn0014388	48.045
FBgn0035993	48.025
FBgn0261258	47.91
FBgn0040284	47.84
FBgn0024728	47.81
FBgn0002521	47.775
FBgn0037312	47.64
FBgn0030693	47.6
FBgn0000259	47.595
FBgn0083124	47.535
FBgn0032924	47.475
FBgn0005642	47.265
FBgn0032820	47.16
FBgn0031148	47.14
FBgn0030478	47.125
FBgn0010350	47.1
FBgn0051716	46.95
FBgn0260648	46.87
FBgn0032229	46.775
FBgn0024807	46.675
FBgn0038787	46.65
FBgn0036516	46.535
FBgn0051523	46.52
FBgn0038924	46.36
FBgn0024993	46.32
FBgn0030410	46.25
FBgn0039252	46.245
FBgn0024754	46.065
FBgn0035878	46.035
FBgn0004644	46.025
FBgn0038274	45.925
FBgn0050404	45.855
FBgn0003028	45.76
FBgn0260223	45.6
FBgn0015766	45.52
FBgn0031638	45.5
FBgn0027339	45.465
FBgn0000119	45.34
FBgn0032693	45.33
FBgn0036314	45.245
FBgn0013983	45.075
FBgn0039554	45.06
FBgn0259168	44.995
FBgn0004583	44.99
FBgn0031662	44.985
FBgn0003502	44.885
FBgn0041164	44.86
FBgn0005674	44.815
FBgn0029664	44.665
FBgn0028509	44.65
FBgn0042132	44.595
FBgn0011577	44.575
FBgn0036389	44.555
FBgn0027053	44.545
FBgn0015477	44.485
FBgn0013984	44.46
FBgn0031119	44.395
FBgn0025866	44.32
FBgn0039902	44.27
FBgn0033466	44.215
FBgn0029924	44.14
FBgn0000330	44.12
FBgn0027093	44.02
FBgn0033713	43.975
FBgn0037150	43.93
FBgn0034179	43.88
FBgn0004569	43.815
FBgn0025592	43.8
FBgn0031143	43.68
FBgn0001138	43.615
FBgn0261279	43.59
FBgn0036305	43.575
FBgn0027583	43.46
FBgn0029820	43.445
FBgn0015279	43.425
FBgn0002306	43.405
FBgn0027783	43.38
FBgn0053526	43.33
FBgn0031664	43.17
FBgn0016715	43.125
FBgn0019890	43.1
FBgn0015527	43.08
FBgn0003165	43.075
FBgn0023530	43.03
FBgn0034925	43.02
FBgn0034727	42.93
FBgn0034049	42.885
FBgn0260861	42.84
FBgn0034354	42.81
FBgn0030969	42.735
FBgn0026575	42.64
FBgn0001269	42.51
FBgn0250876	42.41
FBgn0024314	42.34
FBgn0053960	42.21
FBgn0010113	42.12
FBgn0000256	42.1
FBgn0027528	41.97
FBgn0022936	41.95
FBgn0036134	41.94
FBgn0032475	41.91
FBgn0033814	41.85
FBgn0036258	41.79
FBgn0027360	41.715
FBgn0027836	41.685
FBgn0015338	41.59
FBgn0031478	41.58
FBgn0028956	41.54
FBgn0010622	41.2
FBgn0260859	41.145
FBgn0003334	41.12
FBgn0010397	41.005
FBgn0000394	40.965
FBgn0052350	40.88
FBgn0035181	40.695
FBgn0001085	40.655
FBgn0037722	40.55
FBgn0016126	40.49
FBgn0036570	40.435
FBgn0033951	40.43
FBgn0031764	40.385
FBgn0085468	40.325
FBgn0000250	40.31
FBgn0033225	40.275
FBgn0028642	40.23
FBgn0015816	40.12
FBgn0004449	40.085
FBgn0052982	40.025
FBgn0027866	40.02
FBgn0025639	39.97
FBgn0034142	39.955
FBgn0014141	39.94
FBgn0025394	39.915
FBgn0035335	39.89
FBgn0030946	39.86
FBgn0021765	39.84
FBgn0001086	39.76
FBgn0033919	39.74
FBgn0051450	39.735
FBgn0036448	39.715
FBgn0250732	39.7
FBgn0030251	39.59
FBgn0030479	39.57
FBgn0036337	39.53
FBgn0014007	39.37
FBgn0032848	39.265
FBgn0086448	39.24
FBgn0023519	39.14
FBgn0037344	39.06
FBgn0037659	38.915
FBgn0002719	38.875
FBgn0029594	38.775
FBgn0037359	38.755
FBgn0052699	38.73
FBgn0085403	38.69
FBgn0030744	38.69
FBgn0016983	38.645
FBgn0004107	38.64
FBgn0030268	38.53
FBgn0260233	38.475
FBgn0036844	38.45
FBgn0038306	38.43
FBgn0053096	38.37
FBgn0011606	38.34
FBgn0036702	38.315
FBgn0039492	38.195
FBgn0028402	38.185
FBgn0027571	38.185
FBgn0044510	38.05
FBgn0035321	38.025
FBgn0004698	37.99
FBgn0027515	37.95
FBgn0033028	37.93
FBgn0053214	37.845
FBgn0004647	37.835
FBgn0003870	37.78
FBgn0003423	37.685
FBgn0033266	37.6
FBgn0261260	37.56
FBgn0019957	37.47
FBgn0261108	37.38
FBgn0028420	37.31
FBgn0083077	37.105
FBgn0004811	37.025
FBgn0032901	36.995
FBgn0013756	36.945
FBgn0051638	36.81
FBgn0030269	36.79
FBgn0031483	36.715
FBgn0034086	36.715
FBgn0000052	36.69
FBgn0026148	36.61
FBgn0024244	36.565
FBgn0038603	36.56
FBgn0037530	36.5
FBgn0051342	36.405
FBgn0035714	36.4
FBgn0039712	36.16
FBgn0035793	36.15
FBgn0038196	36.12
FBgn0035445	36.075
FBgn0033049	36.075
FBgn0034009	36.06
FBgn0041781	36.025
FBgn0039402	36.015
FBgn0003463	35.965
FBgn0038220	35.95
FBgn0030758	35.92
FBgn0034606	35.87
FBgn0027596	35.85
FBgn0034392	35.83
FBgn0020305	35.805
FBgn0051855	35.775
FBgn0040397	35.565
FBgn0000455	35.495
FBgn0011236	35.49
FBgn0039601	35.485
FBgn0023000	35.335
FBgn0004892	35.335
FBgn0033010	35.325
FBgn0038853	35.27
FBgn0039890	35.17
FBgn0044511	35.145
FBgn0031711	35.095
FBgn0034419	35.02
FBgn0034013	34.88
FBgn0039338	34.86
FBgn0035160	34.785
FBgn0035039	34.78
FBgn0259705	34.77
FBgn0038424	34.765
FBgn0034657	34.71
FBgn0036842	34.6
FBgn0023527	34.565
FBgn0032925	34.4
FBgn0032516	34.375
FBgn0039728	34.36
FBgn0035169	34.245
FBgn0004584	34.185
FBgn0039555	34.175
FBgn0022724	34.165
FBgn0051121	34.095
FBgn0032689	34.025
FBgn0038755	33.98
FBgn0046692	33.975
FBgn0001139	33.94
FBgn0003964	33.9
FBgn0004908	33.82
FBgn0011725	33.815
FBgn0000662	33.795
FBgn0034718	33.79
FBgn0037445	33.76
FBgn0010315	33.725
FBgn0004656	33.7
FBgn0086689	33.7
FBgn0037027	33.64
FBgn0010877	33.635
FBgn0033971	33.61
FBgn0004889	33.57
FBgn0083953	33.565
FBgn0032988	33.54
FBgn0029766	33.505
FBgn0033784	33.47
FBgn0040319	33.425
FBgn0011481	33.405
FBgn0003862	33.17
FBgn0015402	33.145
FBgn0005694	33.14
FBgn0033989	33.12
FBgn0027601	33.085
FBgn0259174	33.015
FBgn0001108	32.99
FBgn0087007	32.865
FBgn0003204	32.83
FBgn0016038	32.785
FBgn0010109	32.765
FBgn0032775	32.735
FBgn0036317	32.715
FBgn0050241	32.685
FBgn0261238	32.575
FBgn0030320	32.56
FBgn0261067	32.555
FBgn0000244	32.545
FBgn0050383	32.425
FBgn0038609	32.415
FBgn0000097	32.36
FBgn0052438	32.235
FBgn0036919	32.09
FBgn0003882	32.065
FBgn0027335	32.05
FBgn0029943	31.91
FBgn0010620	31.83
FBgn0038855	31.83
FBgn0027951	31.82
FBgn0034948	31.79
FBgn0003087	31.785
FBgn0016970	31.71
FBgn0038273	31.695
FBgn0039061	31.675
FBgn0000723	31.58
FBgn0016696	31.47
FBgn0052428	31.315
FBgn0036994	31.245
FBgn0035207	31.225
FBgn0003374	31.22
FBgn0027580	31.175
FBgn0032246	31.09
FBgn0024245	31.09
FBgn0261053	31.06
FBgn0037852	31.055
FBgn0013263	30.98
FBgn0037780	30.945
FBgn0261458	30.905
FBgn0038919	30.86
FBgn0034035	30.845
FBgn0004456	30.825
FBgn0086683	30.82
FBgn0041184	30.81
FBgn0032026	30.795
FBgn0039831	30.62
FBgn0003371	30.55
FBgn0030484	30.53
FBgn0035411	30.49
FBgn0037638	30.47
FBgn0260798	30.39
FBgn0034876	30.375
FBgn0020272	30.32
FBgn0085430	30.31
FBgn0034410	30.305
FBgn0032117	30.265
FBgn0260388	30.26
FBgn0027903	30.21
FBgn0064122	30.15
FBgn0016930	30.105
FBgn0033636	30.095
FBgn0043457	30.04
FBgn0011741	29.845
FBgn0026630	29.815
FBgn0033987	29.795
FBgn0036813	29.75
FBgn0034308	29.735
FBgn0039977	29.73
FBgn0259704	29.705
FBgn0031016	29.635
FBgn0032699	29.5
FBgn0028419	29.36
FBgn0033929	29.25
FBgn0026160	29.225
FBgn0031050	29.205
FBgn0005630	29.135
FBgn0052654	29.09
FBgn0261439	29.09
FBgn0030482	28.9
FBgn0038881	28.9
FBgn0051163	28.78
FBgn0000463	28.685
FBgn0028406	28.555
FBgn0028582	28.52
FBgn0041004	28.47
FBgn0032698	28.445
FBgn0033463	28.365
FBgn0052856	28.355
FBgn0040071	28.25
FBgn0039528	28.245
FBgn0037657	28.23
FBgn0031951	28.22
FBgn0003396	28.22
FBgn0039632	28.195
FBgn0016701	28.18
FBgn0034447	28.175
FBgn0036623	28.15
FBgn0028932	28.115
FBgn0035986	28.07
FBgn0039120	28.015
FBgn0039505	27.98
FBgn0032170	27.96
FBgn0029859	27.935
FBgn0029860	27.935
FBgn0000115	27.93
FBgn0030787	27.85
FBgn0036335	27.845
FBgn0033476	27.795
FBgn0035236	27.775
FBgn0086899	27.745
FBgn0038578	27.73
FBgn0036564	27.675
FBgn0033183	27.675
FBgn0028663	27.655
FBgn0032642	27.64
FBgn0026379	27.635
FBgn0011666	27.615
FBgn0052479	27.565
FBgn0031912	27.46
FBgn0024921	27.44
FBgn0031537	27.425
FBgn0260936	27.39
FBgn0031590	27.335
FBgn0036101	27.33
FBgn0051536	27.315
FBgn0039907	27.285
FBgn0026573	27.275
FBgn0052473	27.125
FBgn0037370	27.095
FBgn0062463	27.07
FBgn0032216	27.03
FBgn0053207	26.99
FBgn0000409	26.975
FBgn0036820	26.875
FBgn0034371	26.83
FBgn0050015	26.785
FBgn0035622	26.705
FBgn0026206	26.69
FBgn0023001	26.63
FBgn0004364	26.63
FBgn0036760	26.625
FBgn0017430	26.61
FBgn0028683	26.51
FBgn0035235	26.405
FBgn0031244	26.385
FBgn0086372	26.335
FBgn0025781	26.255
FBgn0026369	26.23
FBgn0028411	26.165
FBgn0040942	26.145
FBgn0037244	26.1
FBgn0024846	26.085
FBgn0064121	25.89
FBgn0003969	25.79
FBgn0010747	25.78
FBgn0024252	25.74
FBgn0019932	25.73
FBgn0027572	25.69
FBgn0032240	25.66
FBgn0067622	25.66
FBgn0028470	25.57
FBgn0014011	25.555
FBgn0038316	25.545
FBgn0020621	25.53
FBgn0024308	25.52
FBgn0029662	25.465
FBgn0038627	25.445
FBgn0030843	25.405
FBgn0001297	25.395
FBgn0052772	25.385
FBgn0004396	25.38
FBgn0040395	25.35
FBgn0030701	25.35
FBgn0031216	25.34
FBgn0036773	25.305
FBgn0000384	25.285
FBgn0028978	25.23
FBgn0002733	25.165
FBgn0024179	25.125
FBgn0028953	25.09
FBgn0039431	25.08
FBgn0020622	25.055
FBgn0032197	25.015
FBgn0029996	24.94
FBgn0033315	24.87
FBgn0034300	24.85
FBgn0036668	24.845
FBgn0035414	24.745
FBgn0038223	24.745
FBgn0027375	24.73
FBgn0036663	24.665
FBgn0027570	24.6
FBgn0014018	24.55
FBgn0260970	24.48
FBgn0014861	24.405
FBgn0000577	24.385
FBgn0260399	24.385
FBgn0041604	24.365
FBgn0029957	24.315
FBgn0023507	24.31
FBgn0021995	24.27
FBgn0039754	24.245
FBgn0013955	24.22
FBgn0032078	24.18
FBgn0039000	24.16
FBgn0037644	24.11
FBgn0030056	24.105
FBgn0083120	23.955
FBgn0036104	23.93
FBgn0037336	23.93
FBgn0036573	23.875
FBgn0030178	23.875
FBgn0032873	23.865
FBgn0036090	23.855
FBgn0034215	23.84
FBgn0000317	23.79
FBgn0024236	23.755
FBgn0015801	23.665
FBgn0034032	23.575
FBgn0030858	23.53
FBgn0036522	23.515
FBgn0037926	23.465
FBgn0003415	23.375
FBgn0038675	23.24
FBgn0035515	23.185
FBgn0038244	23.18
FBgn0010772	23.14
FBgn0030638	23.12
FBgn0030400	23.09
FBgn0260748	23.075
FBgn0033269	23.06
FBgn0037231	23.06
FBgn0040076	23.055
FBgn0040077	23.055
FBgn0259199	23.01
FBgn0004167	22.995
FBgn0025621	22.94
FBgn0260990	22.94
FBgn0033471	22.9
FBgn0039532	22.825
FBgn0025558	22.805
FBgn0044324	22.805
FBgn0003285	22.76
FBgn0036117	22.745
FBgn0030301	22.685
FBgn0001083	22.655
FBgn0010313	22.63
FBgn0028375	22.625
FBgn0243516	22.565
FBgn0036398	22.515
FBgn0001276	22.485
FBgn0029893	22.465
FBgn0040575	22.46
FBgn0051038	22.445
FBgn0039140	22.415
FBgn0015000	22.395
FBgn0034071	22.34
FBgn0033741	22.325
FBgn0031696	22.305
FBgn0032451	22.3
FBgn0011584	22.295
FBgn0038286	22.295
FBgn0030799	22.205
FBgn0032120	22.16
FBgn0026313	22.155
FBgn0031969	22.07
FBgn0037371	22.045
FBgn0003425	22.025
FBgn0003310	22
FBgn0039013	21.96
FBgn0036574	21.875
FBgn0028500	21.855
FBgn0003963	21.855
FBgn0039132	21.815
FBgn0039466	21.78
FBgn0029979	21.745
FBgn0039875	21.72
FBgn0020503	21.67
FBgn0027508	21.655
FBgn0085427	21.65
FBgn0052425	21.61
FBgn0052541	21.605
FBgn0260232	21.605
FBgn0034240	21.575
FBgn0026598	21.575
FBgn0005617	21.545
FBgn0052177	21.525
FBgn0030685	21.515
FBgn0051510	21.475
FBgn0036556	21.415
FBgn0014037	21.405
FBgn0260747	21.385
FBgn0035981	21.355
FBgn0261004	21.335
FBgn0020493	21.335
FBgn0050418	21.325
FBgn0250786	21.285
FBgn0028343	21.25
FBgn0030891	21.24
FBgn0036099	21.22
FBgn0030575	21.195
FBgn0043903	21.15
FBgn0036487	21.125
FBgn0001226	21.075
FBgn0041161	21.07
FBgn0036886	21.055
FBgn0032940	21.055
FBgn0027363	21.02
FBgn0013726	21.02
FBgn0027343	20.995
FBgn0003321	20.975
FBgn0038763	20.965
FBgn0004390	20.935
FBgn0030240	20.9
FBgn0014467	20.895
FBgn0086758	20.86
FBgn0039004	20.83
FBgn0032084	20.82
FBgn0004837	20.805
FBgn0030863	20.78
FBgn0028421	20.725
FBgn0035590	20.69
FBgn0259211	20.68
FBgn0261461	20.65
FBgn0030631	20.64
FBgn0035997	20.595
FBgn0011746	20.59
FBgn0260659	20.575
FBgn0036000	20.535
FBgn0025574	20.51
FBgn0027054	20.49
FBgn0038581	20.49
FBgn0026361	20.45
FBgn0003866	20.42
FBgn0034603	20.415
FBgn0030321	20.39
FBgn0005386	20.38
FBgn0010473	20.35
FBgn0026679	20.235
FBgn0003464	20.23
FBgn0004924	20.175
FBgn0004370	20.16
FBgn0037758	20.145
FBgn0035449	20.1
FBgn0002781	20.08
FBgn0029913	20.065
FBgn0033391	20
FBgn0261477	19.955
FBgn0000084	19.92
FBgn0004873	19.86
FBgn0037981	19.855
FBgn0020620	19.84
FBgn0026427	19.805
FBgn0034643	19.795
FBgn0031267	19.785
FBgn0035425	19.765
FBgn0039558	19.665
FBgn0000163	19.655
FBgn0259143	19.625
FBgn0032455	19.6
FBgn0036428	19.565
FBgn0001258	19.55
FBgn0000053	19.5
FBgn0034689	19.5
FBgn0002734	19.45
FBgn0025740	19.39
FBgn0053158	19.36
FBgn0030943	19.335
FBgn0010825	19.325
FBgn0016698	19.325
FBgn0004009	19.32
FBgn0035424	19.3
FBgn0034962	19.25
FBgn0030089	19.165
FBgn0031304	19.145
FBgn0024329	19.11
FBgn0001253	19.105
FBgn0038723	19.08
FBgn0003656	19.06
FBgn0025630	19.03
FBgn0250911	19.005
FBgn0040230	18.985
FBgn0024250	18.965
FBgn0038862	18.965
FBgn0038662	18.955
FBgn0010382	18.95
FBgn0034933	18.905
FBgn0032157	18.9
FBgn0032877	18.875
FBgn0033381	18.835
FBgn0039056	18.825
FBgn0037648	18.785
FBgn0052685	18.77
FBgn0025608	18.735
FBgn0037779	18.73
FBgn0002609	18.7
FBgn0036763	18.59
FBgn0004861	18.58
FBgn0017578	18.54
FBgn0041191	18.51
FBgn0046222	18.495
FBgn0051950	18.465
FBgn0085446	18.465
FBgn0038446	18.465
FBgn0020251	18.44
FBgn0039908	18.435
FBgn0030658	18.415
FBgn0015371	18.38
FBgn0038651	18.375
FBgn0052767	18.345
FBgn0038739	18.33
FBgn0043364	18.305
FBgn0022768	18.3
FBgn0035347	18.295
FBgn0016076	18.23
FBgn0014032	18.16
FBgn0039969	18.135
FBgn0034971	18.135
FBgn0036685	18.08
FBgn0036837	17.91
FBgn0037555	17.905
FBgn0033812	17.885
FBgn0005695	17.88
FBgn0011202	17.86
FBgn0003460	17.845
FBgn0004839	17.825
FBgn0050394	17.825
FBgn0085443	17.81
FBgn0028789	17.755
FBgn0031488	17.75
FBgn0028670	17.74
FBgn0001168	17.715
FBgn0030354	17.715
FBgn0031640	17.7
FBgn0030724	17.7
FBgn0015399	17.69
FBgn0027865	17.685
FBgn0051688	17.68
FBgn0023407	17.665
FBgn0036510	17.65
FBgn0013469	17.645
FBgn0001321	17.62
FBgn0037239	17.615
FBgn0030628	17.59
FBgn0019886	17.585
FBgn0050497	17.58
FBgn0031668	17.545
FBgn0259719	17.545
FBgn0041096	17.52
FBgn0259789	17.52
FBgn0013432	17.485
FBgn0033059	17.485
FBgn0000721	17.475
FBgn0030610	17.43
FBgn0037439	17.4
FBgn0032405	17.38
FBgn0259938	17.34
FBgn0016031	17.315
FBgn0030670	17.22
FBgn0038110	17.125
FBgn0032330	17.085
FBgn0035357	17.015
FBgn0041181	16.985
FBgn0052043	16.975
FBgn0015270	16.975
FBgn0003041	16.95
FBgn0036733	16.93
FBgn0034814	16.905
FBgn0031420	16.895
FBgn0032921	16.87
FBgn0011672	16.85
FBgn0035720	16.8
FBgn0036376	16.755
FBgn0024320	16.745
FBgn0033915	16.735
FBgn0036333	16.725
FBgn0040232	16.695
FBgn0040382	16.695
FBgn0259685	16.68
FBgn0003892	16.66
FBgn0020389	16.645
FBgn0261445	16.64
FBgn0029738	16.6
FBgn0010575	16.525
FBgn0031990	16.495
FBgn0038195	16.49
FBgn0035204	16.475
FBgn0030812	16.445
FBgn0038279	16.44
FBgn0035761	16.435
FBgn0030678	16.365
FBgn0260749	16.315
FBgn0052850	16.275
FBgn0052343	16.275
FBgn0031312	16.245
FBgn0031895	16.235
FBgn0260960	16.185
FBgn0023215	16.13
FBgn0000996	16.08
FBgn0015229	16.025
FBgn0038569	16.01
FBgn0004463	16.005
FBgn0036331	15.985
FBgn0029970	15.965
FBgn0031077	15.9
FBgn0039633	15.895
FBgn0086384	15.875
FBgn0040212	15.735
FBgn0025684	15.675
FBgn0039212	15.64
FBgn0034504	15.625
FBgn0051390	15.625
FBgn0001205	15.62
FBgn0035122	15.6
FBgn0033984	15.505
FBgn0261479	15.5
FBgn0000212	15.44
FBgn0019982	15.435
FBgn0032123	15.425
FBgn0021856	15.39
FBgn0052666	15.36
FBgn0052369	15.335
FBgn0032974	15.335
FBgn0000578	15.26
FBgn0029791	15.225
FBgn0002931	15.15
FBgn0031836	15.1
FBgn0030893	15.09
FBgn0037931	15.09
FBgn0042083	15.08
FBgn0003118	14.99
FBgn0085388	14.98
FBgn0029899	14.965
FBgn0031456	14.95
FBgn0012058	14.92
FBgn0031752	14.915
FBgn0035689	14.875
FBgn0034795	14.865
FBgn0003016	14.86
FBgn0033757	14.85
FBgn0008646	14.85
FBgn0034796	14.84
FBgn0086371	14.81
FBgn0039209	14.81
FBgn0035900	14.8
FBgn0052062	14.775
FBgn0035959	14.73
FBgn0259247	14.725
FBgn0261444	14.72
FBgn0037332	14.705
FBgn0004512	14.63
FBgn0030959	14.615
FBgn0032922	14.555
FBgn0036579	14.515
FBgn0015602	14.51
FBgn0041203	14.48
FBgn0004860	14.475
FBgn0062449	14.445
FBgn0051108	14.42
FBgn0004797	14.285
FBgn0033899	14.285
FBgn0020386	14.255
FBgn0034945	14.24
FBgn0040388	14.195
FBgn0037317	14.155
FBgn0033101	14.14
FBgn0013576	14.12
FBgn0038652	14.11
FBgn0086655	14.075
FBgn0030738	14.055
FBgn0014024	14.05
FBgn0039860	14.045
FBgn0005596	14.03
FBgn0036558	14.01
FBgn0051475	14.01
FBgn0000504	14.005
FBgn0029936	13.965
FBgn0035195	13.955
FBgn0036289	13.955
FBgn0040207	13.945
FBgn0020303	13.935
FBgn0037044	13.875
FBgn0042712	13.84
FBgn0010830	13.82
FBgn0032748	13.815
FBgn0036999	13.785
FBgn0039581	13.775
FBgn0035088	13.76
FBgn0032169	13.745
FBgn0260941	13.74
FBgn0031464	13.74
FBgn0086686	13.67
FBgn0001125	13.64
FBgn0037364	13.62
FBgn0003209	13.6
FBgn0014269	13.56
FBgn0024222	13.53
FBgn0037019	13.52
FBgn0040372	13.51
FBgn0052179	13.5
FBgn0037010	13.46
FBgn0003435	13.455
FBgn0030925	13.435
FBgn0031815	13.415
FBgn0052594	13.405
FBgn0051635	13.385
FBgn0039561	13.375
FBgn0032814	13.355
FBgn0035754	13.35
FBgn0041588	13.345
FBgn0041210	13.34
FBgn0027532	13.32
FBgn0040551	13.305
FBgn0037979	13.3
FBgn0037093	13.29
FBgn0013733	13.28
FBgn0031717	13.26
FBgn0010786	13.245
FBgn0030813	13.235
FBgn0040238	13.23
FBgn0033380	13.225
FBgn0022987	13.22
FBgn0011207	13.205
FBgn0030052	13.175
FBgn0005777	13.175
FBgn0033258	13.135
FBgn0002354	13.025
FBgn0033672	13.015
FBgn0029866	13
FBgn0011774	12.98
FBgn0033638	12.955
FBgn0052423	12.89
FBgn0027594	12.875
FBgn0039043	12.865
FBgn0000307	12.84
FBgn0050089	12.83
FBgn0086442	12.825
FBgn0031187	12.805
FBgn0029095	12.785
FBgn0040294	12.775
FBgn0037141	12.765
FBgn0026376	12.715
FBgn0003744	12.715
FBgn0083986	12.71
FBgn0024753	12.705
FBgn0051028	12.665
FBgn0030662	12.655
FBgn0029925	12.6
FBgn0032467	12.58
FBgn0035542	12.565
FBgn0259750	12.555
FBgn0003175	12.535
FBgn0037153	12.505
FBgn0026428	12.465
FBgn0031011	12.435
FBgn0032744	12.39
FBgn0028394	12.375
FBgn0026179	12.355
FBgn0026086	12.33
FBgn0050403	12.24
FBgn0036741	12.22
FBgn0085370	12.22
FBgn0000629	12.215
FBgn0029911	12.215
FBgn0015589	12.185
FBgn0002283	12.175
FBgn0026751	12.115
FBgn0260642	12.085
FBgn0039117	12.07
FBgn0052022	12.06
FBgn0039543	12.06
FBgn0001247	12.055
FBgn0019662	12.03
FBgn0051739	12.03
FBgn0044452	12.01
FBgn0050069	11.975
FBgn0051092	11.965
FBgn0035725	11.86
FBgn0037705	11.83
FBgn0040336	11.73
FBgn0024291	11.69
FBgn0034644	11.69
FBgn0034940	11.69
FBgn0035539	11.64
FBgn0036911	11.62
FBgn0022981	11.615
FBgn0015781	11.59
FBgn0012034	11.58
FBgn0029798	11.515
FBgn0033431	11.49
FBgn0050011	11.47
FBgn0013732	11.455
FBgn0261524	11.425
FBgn0035891	11.405
FBgn0033924	11.39
FBgn0040009	11.385
FBgn0036896	11.38
FBgn0038016	11.38
FBgn0000490	11.345
FBgn0034946	11.295
FBgn0002905	11.27
FBgn0036285	11.225
FBgn0015513	11.185
FBgn0033075	11.15
FBgn0003748	11.135
FBgn0030521	11.085
FBgn0032886	11.06
FBgn0038233	11.055
FBgn0052133	11.05
FBgn0031003	11.015
FBgn0038893	10.955
FBgn0050007	10.945
FBgn0027873	10.94
FBgn0030842	10.915
FBgn0031998	10.87
FBgn0065035	10.86
FBgn0037539	10.85
FBgn0030101	10.84
FBgn0030805	10.84
FBgn0003984	10.83
FBgn0050493	10.82
FBgn0001332	10.815
FBgn0259170	10.76
FBgn0051249	10.735
FBgn0030246	10.725
FBgn0031874	10.705
FBgn0031174	10.705
FBgn0033357	10.705
FBgn0003093	10.705
FBgn0033081	10.7
FBgn0038272	10.68
FBgn0063485	10.635
FBgn0000179	10.595
FBgn0037749	10.57
FBgn0026059	10.52
FBgn0037391	10.5
FBgn0003278	10.495
FBgn0086613	10.44
FBgn0005624	10.435
FBgn0053180	10.415
FBgn0028475	10.405
FBgn0033749	10.4
FBgn0034542	10.385
FBgn0039507	10.375
FBgn0037184	10.35
FBgn0026666	10.34
FBgn0037567	10.315
FBgn0000180	10.28
FBgn0010709	10.27
FBgn0032724	10.215
FBgn0260755	10.21
FBgn0034057	10.19
FBgn0260400	10.15
FBgn0037687	10.135
FBgn0052581	10.12
FBgn0037817	10.11
FBgn0038803	10.055
FBgn0051122	10.05
FBgn0024510	10.045
FBgn0032193	10.04
FBgn0053213	10.04
FBgn0029830	9.995
FBgn0040153	9.99
FBgn0030763	9.945
FBgn0028471	9.925
FBgn0053052	9.895
FBgn0021760	9.865
FBgn0050159	9.86
FBgn0259727	9.825
FBgn0261112	9.805
FBgn0035696	9.775
FBgn0034527	9.755
FBgn0037301	9.74
FBgn0027546	9.695
FBgn0030049	9.66
FBgn0003977	9.655
FBgn0027453	9.61
FBgn0038427	9.595
FBgn0004914	9.575
FBgn0034649	9.575
FBgn0259725	9.575
FBgn0259726	9.575
FBgn0037469	9.56
FBgn0015765	9.545
FBgn0050157	9.535
FBgn0031894	9.51
FBgn0025456	9.505
FBgn0027889	9.475
FBgn0032845	9.445
FBgn0017418	9.41
FBgn0036306	9.385
FBgn0020412	9.34
FBgn0032656	9.325
FBgn0030433	9.275
FBgn0035283	9.245
FBgn0032130	9.24
FBgn0000242	9.2
FBgn0029504	9.15
FBgn0243511	9.15
FBgn0028341	9.13
FBgn0003416	9.13
FBgn0037875	9.12
FBgn0004368	9.115
FBgn0001255	9.105
FBgn0250867	9.09
FBgn0026576	9.085
FBgn0008654	9.055
FBgn0003612	9.045
FBgn0033186	9.04
FBgn0029763	9.035
FBgn0030660	9.035
FBgn0037922	9.015
FBgn0032388	9.01
FBgn0044028	8.945
FBgn0085408	8.92
FBgn0032167	8.86
FBgn0259227	8.855
FBgn0027492	8.83
FBgn0031693	8.815
FBgn0027559	8.79
FBgn0031779	8.77
FBgn0030603	8.75
FBgn0259699	8.69
FBgn0036546	8.67
FBgn0010303	8.67
FBgn0002716	8.66
FBgn0023083	8.575
FBgn0005632	8.565
FBgn0032210	8.525
FBgn0036386	8.5
FBgn0030055	8.495
FBgn0259700	8.48
FBgn0031589	8.45
FBgn0032354	8.43
FBgn0036152	8.36
FBgn0038721	8.35
FBgn0031114	8.305
FBgn0030912	8.28
FBgn0046114	8.215
FBgn0259985	8.21
FBgn0028380	8.19
FBgn0023395	8.185
FBgn0029888	8.17
FBgn0028527	8.165
FBgn0038746	8.14
FBgn0039215	8.125
FBgn0036847	8.085
FBgn0024294	8.085
FBgn0031054	8.065
FBgn0053051	8.045
FBgn0037120	8.015
FBgn0083956	8
FBgn0040985	7.99
FBgn0034763	7.985
FBgn0002044	7.955
FBgn0026090	7.935
FBgn0259112	7.935
FBgn0031107	7.925
FBgn0087041	7.87
FBgn0037473	7.825
FBgn0032730	7.8
FBgn0037635	7.785
FBgn0034897	7.775
FBgn0031359	7.76
FBgn0040290	7.745
FBgn0052221	7.735
FBgn0031118	7.68
FBgn0050463	7.655
FBgn0016694	7.605
FBgn0036774	7.575
FBgn0039417	7.555
FBgn0033507	7.54
FBgn0026616	7.54
FBgn0034109	7.535
FBgn0030872	7.505
FBgn0023388	7.455
FBgn0029088	7.455
FBgn0036449	7.445
FBgn0053230	7.44
FBgn0027864	7.385
FBgn0259234	7.365
FBgn0053208	7.335
FBgn0039044	7.335
FBgn0035244	7.31
FBgn0004854	7.31
FBgn0259878	7.31
FBgn0035398	7.29
FBgn0032513	7.29
FBgn0031391	7.27
FBgn0027657	7.245
FBgn0001323	7.22
FBgn0032720	7.21
FBgn0038301	7.2
FBgn0027507	7.195
FBgn0033935	7.18
FBgn0030630	7.16
FBgn0005410	7.145
FBgn0030391	7.135
FBgn0035703	7.085
FBgn0029502	7.055
FBgn0005322	7.04
FBgn0000395	7.025
FBgn0021800	6.98
FBgn0034744	6.975
FBgn0031736	6.965
FBgn0030966	6.955
FBgn0038341	6.945
FBgn0039115	6.945
FBgn0032231	6.925
FBgn0043455	6.91
FBgn0002643	6.865
FBgn0011866	6.86
FBgn0031434	6.775
FBgn0000077	6.76
FBgn0033890	6.74
FBgn0086911	6.725
FBgn0038385	6.725
FBgn0000157	6.705
FBgn0015774	6.685
FBgn0051864	6.58
FBgn0029853	6.57
FBgn0037737	6.57
FBgn0030469	6.55
FBgn0039411	6.545
FBgn0025806	6.53
FBgn0031051	6.52
FBgn0029514	6.505
FBgn0036502	6.475
FBgn0000257	6.45
FBgn0026577	6.405
FBgn0039240	6.405
FBgn0039644	6.4
FBgn0040918	6.39
FBgn0033972	6.38
FBgn0019960	6.315
FBgn0037384	6.3
FBgn0037117	6.27
FBgn0036212	6.26
FBgn0036958	6.225
FBgn0041702	6.215
FBgn0051368	6.185
FBgn0043070	6.18
FBgn0038499	6.16
FBgn0001223	6.125
FBgn0085379	6.115
FBgn0033122	6.09
FBgn0024230	6.07
FBgn0010651	6.07
FBgn0038868	6.07
FBgn0033557	6.065
FBgn0036821	6.06
FBgn0036035	6.055
FBgn0030696	6.035
FBgn0030695	6.025
FBgn0030847	5.97
FBgn0032715	5.965
FBgn0034573	5.965
FBgn0030435	5.945
FBgn0039165	5.89
FBgn0031322	5.865
FBgn0000576	5.85
FBgn0033661	5.835
FBgn0037000	5.815
FBgn0037070	5.8
FBgn0086708	5.775
FBgn0035157	5.715
FBgn0030789	5.685
FBgn0259711	5.67
FBgn0034728	5.66
FBgn0020762	5.655
FBgn0010497	5.655
FBgn0034611	5.625
FBgn0030761	5.545
FBgn0001228	5.515
FBgn0038679	5.495
FBgn0014343	5.49
FBgn0020756	5.48
FBgn0085405	5.465
FBgn0035400	5.455
FBgn0037293	5.435
FBgn0038194	5.435
FBgn0032723	5.41
FBgn0033762	5.39
FBgn0036038	5.365
FBgn0046296	5.365
FBgn0016054	5.345
FBgn0001320	5.305
FBgn0037482	5.305
FBgn0030073	5.295
FBgn0032763	5.23
FBgn0029173	5.215
FBgn0015296	5.2
FBgn0033564	5.15
FBgn0061356	5.15
FBgn0004198	5.1
FBgn0052137	5.075
FBgn0031070	5.07
FBgn0025641	5.06
FBgn0086445	5.025
FBgn0040384	4.995
FBgn0028387	4.99
FBgn0000228	4.96
FBgn0037880	4.955
FBgn0035036	4.93
FBgn0037536	4.925
FBgn0003174	4.905
FBgn0036052	4.86
FBgn0037021	4.81
FBgn0030717	4.81
FBgn0259745	4.81
FBgn0044823	4.805
FBgn0030680	4.775
FBgn0033373	4.73
FBgn0010246	4.67
FBgn0259173	4.65
FBgn0032034	4.635
FBgn0032394	4.61
FBgn0032247	4.605
FBgn0023545	4.485
FBgn0036804	4.48
FBgn0038767	4.44
FBgn0036211	4.435
FBgn0037491	4.435
FBgn0034008	4.41
FBgn0035850	4.38
FBgn0013759	4.38
FBgn0033382	4.37
FBgn0000625	4.35
FBgn0011232	4.32
FBgn0033504	4.305
FBgn0038053	4.305
FBgn0034155	4.285
FBgn0052529	4.265
FBgn0260966	4.255
FBgn0031968	4.23
FBgn0026319	4.2
FBgn0030077	4.155
FBgn0030503	4.155
FBgn0260771	4.145
FBgn0035099	4.135
FBgn0035295	4.115
FBgn0051869	4.115
FBgn0031566	4.105
FBgn0039026	4.1
FBgn0039249	4.08
FBgn0036040	4.065
FBgn0052732	4.02
FBgn0261383	3.99
FBgn0002413	3.99
FBgn0037504	3.98
FBgn0038722	3.975
FBgn0051357	3.945
FBgn0027564	3.93
FBgn0259749	3.92
FBgn0027503	3.875
FBgn0026060	3.865
FBgn0033609	3.86
FBgn0259166	3.82
FBgn0003483	3.82
FBgn0000422	3.785
FBgn0023536	3.78
FBgn0030554	3.775
FBgn0086446	3.77
FBgn0052649	3.75
FBgn0031536	3.73
FBgn0038035	3.73
FBgn0015546	3.715
FBgn0052573	3.675
FBgn0260238	3.675
FBgn0035518	3.665
FBgn0040237	3.62
FBgn0035267	3.605
FBgn0035401	3.585
FBgn0026876	3.485
FBgn0015331	3.485
FBgn0261509	3.445
FBgn0011674	3.435
FBgn0004380	3.425
FBgn0036801	3.4
FBgn0041582	3.4
FBgn0037716	3.4
FBgn0051971	3.38
FBgn0027539	3.38
FBgn0051538	3.34
FBgn0010105	3.335
FBgn0031516	3.305
FBgn0051815	3.275
FBgn0039846	3.23
FBgn0024182	3.215
FBgn0259734	3.205
FBgn0024251	3.165
FBgn0030407	3.13
FBgn0032590	3.12
FBgn0005612	3.12
FBgn0025469	3.11
FBgn0032889	3.08
FBgn0037550	3.08
FBgn0035461	3.065
FBgn0034986	3.06
FBgn0037744	3.02
FBgn0032339	3.005
FBgn0003654	2.99
FBgn0030612	2.97
FBgn0030606	2.935
FBgn0024321	2.92
FBgn0038038	2.905
FBgn0086757	2.87
FBgn0033074	2.865
FBgn0039157	2.825
FBgn0037664	2.82
FBgn0030956	2.815
FBgn0035092	2.8
FBgn0034408	2.79
[truncated: 683 more rows]
