# Supplementary material for: Divergent Transcriptional Regulatory Logic at the Intersection of Tissue Growth and Developmental Patterning
Source: PLoS Genet. 2013 Sep 5;9(9):e1003753. doi: 10.1371/journal.pgen.1003753 (PMC3764184; doi:10.1371/journal.pgen.1003753)
Supplement: Dataset S5 — Yki, Sd, and Hth overlap with all FlyLight enhancers expressed in the wing, eye, antenna, or leg. (XLSX) [file pgen.1003753.s005.xlsx]

## Sheet: Table_S2.txt
FlyLight Line	Enhancer Coordinates	Leg	Wing/Haltere	Antenna	Eye	Potential target (CG#)	Potential target (Gene synonym)	Hth EA≈W	Hth W>EA	Hth EA>W	Sd EA≈W	Sd W>EA	Sd EA>W	Yki EA≈W	Yki W>EA	Yki EA>W
GMR_09B04	2L:16452968..16456254		yes			CG4952	dac	0	0	0	0	0	0	0	0	0
GMR_09B05	2L:16454479..16457690		yes			CG4952	dac	0	0	0	0	0	0	0	0	0
GMR_09B06	2L:16456237..16459597	yes	yes			CG4952	dac	0	0	0	0	0	0	0	0	0
GMR_09B08	2L:16460125..16463346				yes	CG4952	dac	0	0	0	0	0	0	0	0	0
GMR_09B09	2L:16462044..16465192	yes	yes			CG4952	dac	0	0	0	0	0	0	0	0	0
GMR_09B10	2L:16463166..16466616	yes		yes		CG4952	dac	0	0	0	0	0	0	0	0	0
GMR_09C02	2L:16469199..16471889	yes			yes	CG4952	dac	0	0	0	0	0	0	0	0	0
GMR_09D09	2L:1958686..1961800				yes	CG31670	erm	0	0	0	0	0	0	0	0	0
GMR_09D10	2L:1959935..1963599				yes	CG31670	erm	0	0	0	0	0	0	0	0	0
GMR_09H09	4:1026684..1030006		yes			CG11186	toy	0	0	0	0	0	0	0	0	0
GMR_09H10	4:1028909..1031762		yes			CG11186	toy	0	0	0	0	0	0	0	0	0
GMR_10D03	X:4327420..4329615	yes	yes		yes	CG3578	bi	2	0	0	1	0	0	0	0	0
GMR_10F05	X:4328734..4331505	yes	yes		yes	CG3578	bi	2	0	0	1	0	0	0	0	0
GMR_10F07	X:4097222..4100012	yes	yes	yes		CG3665	Fas2	0	1	0	1	0	0	2	0	0
GMR_10H12	X:4341598..4344769	yes	yes	yes		CG3578	bi	2	0	0	1	2	0	0	0	0
GMR_11A02	3R:6215134..6218334	yes	yes	yes	yes	CG17100	cwo	0	0	0	0	0	0	0	0	0
GMR_11C02	2L:16283656..16287129	yes	yes	yes	yes	CG7664	crp	0	0	0	2	0	0	2	0	0
GMR_11D08	X:4330838..4334506	yes	yes			CG3578	bi	0	0	0	0	0	0	0	0	0
GMR_11E08	X:4358407..4362177	yes	yes	yes	yes	CG3578	bi	0	0	0	0	1	0	0	0	0
GMR_11E09	X:4283486..4287257		yes		yes	CG3578	bi	2	1	0	0	3	0	0	0	0
GMR_11F02	2L:12634620..12638421	yes	yes			CG12287	pdm2	0	2	0	0	2	0	0	0	0
GMR_12B02	X:3582278..3583434		yes			CG13316	Mnt	2	0	0	2	0	0	0	0	0
GMR_12B08	2L:10388449..10390077	yes	yes	yes	yes	CG5102	da	0	0	0	0	0	0	1	0	0
GMR_12C05	3L:8643879..8645775	yes		yes		CG6494	h	0	0	0	1	1	0	1	0	0
GMR_12F04	3L:8654348..8657194	yes	yes	yes		CG6494	h	0	0	0	0	0	0	0	0	0
GMR_12F08	3L:8662299..8665227	yes	yes	yes		CG6494	h	0	1	0	0	0	0	0	0	0
GMR_13B03	3R:21915894..21919293	yes	yes	yes		CG32474	dys	0	0	0	0	0	0	0	0	0
GMR_13B04	2L:87702..91147	yes	yes	yes	yes	CG11450	net	1	2	0	1	1	0	0	0	0
GMR_13C10	3R:21832092..21835685	yes	yes	yes	yes	CG14548	HLHmbeta	2	0	0	3	1	0	0	0	0
GMR_13D07	3R:21918654..21922331	yes	yes	yes		CG32474	dys	0	0	0	0	0	0	0	0	0
GMR_13F08	2R:10669459..10673373		yes			CG10197	kn	0	1	0	0	0	0	0	0	0
GMR_14C05	3R:12242761..12244621	yes	yes	yes		CG6993	ss	0	0	0	0	0	0	0	0	0
GMR_14D07	3R:12216584..12218927	yes		yes		CG6993	ss	0	0	0	0	0	0	0	0	0
GMR_14D09	2R:3316307..3318674	yes	yes	yes		CG11121	so	0	1	0	1	0	0	0	0	0
GMR_14D10	3R:12205415..12207806	yes		yes		CG6993	ss	0	0	0	0	0	0	0	0	0
GMR_14G06	3L:418689..421589		yes			CG6883	trh	0	0	0	0	1	0	0	0	0
GMR_15A11	3R:25918089..25921534	yes	yes	yes	yes	CG7951	sima	1	0	0	1	0	0	0	1	0
GMR_15B02	3R:12243673..12247137	yes	yes	yes		CG6993	ss	0	0	0	0	0	0	0	0	0
GMR_15B03	X:4233947..4237422	yes	yes	yes	yes	CG3620	norpA	0	0	0	0	0	0	0	0	0
GMR_15B09	X:14707024..14710571		yes			CG9533	rut	0	0	0	0	0	0	0	0	0
GMR_15C03	3L:386739..390345	yes	yes	yes		CG6883	trh	0	0	0	0	2	0	0	0	0
GMR_15C09	2R:3317606..3321256	yes	yes		yes	CG11121	so	0	0	0	0	0	0	0	0	0
GMR_15C10	X:280274..283966		yes			CG3827	sc	0	1	0	0	0	0	0	0	0
GMR_15D02	X:14709120..14712836		yes			CG9533	rut	0	0	0	0	0	0	0	0	0
GMR_15D03	3R:12246597..12250349	yes	yes	yes		CG6993	ss	0	0	0	0	0	0	1	0	0
GMR_15D12	3L:383875..387695	yes	yes			CG6883	trh	0	0	0	0	2	0	0	0	0
GMR_15E07	X:282747..286633	yes	yes			CG3827	sc	0	1	0	0	0	0	0	0	0
GMR_15E08	3R:12235089..12239018		yes		yes	CG6993	ss	0	0	0	0	0	0	0	0	0
GMR_15E09	X:285861..289793	yes	yes	yes	yes	CG3827	sc	0	0	0	1	1	0	1	0	0
GMR_15E10	2R:3313698..3317633	yes	yes		yes	CG11121	so	0	1	0	1	0	0	0	0	0
GMR_15H01	3L:1033923..1034526	yes	yes			CG18214	trio	0	0	0	0	0	0	1	0	0
GMR_15H04	2L:109761..110447		yes		yes	CG2674	Sam-S	0	0	0	0	0	0	0	0	0
GMR_15H10	2L:108784..109639	yes		yes		CG2674	Sam-S	0	0	0	0	0	0	0	0	0
GMR_16B03	2L:339306..340734	yes	yes			CG4574	Plc21C	0	0	0	0	0	0	0	0	0
GMR_16C01	2L:14302496..14304270	yes	yes			CG15288	wb	0	0	0	0	0	0	0	0	0
GMR_16C09	2L:14288919..14290994		yes			CG15288	wb	0	0	0	0	0	0	0	0	0
GMR_16C12	2L:14292637..14294742	yes		yes	yes	CG15288	wb	0	0	0	0	0	0	0	0	0
GMR_16D11	2L:7301454..7304060				yes	CG4889	wg	0	0	0	0	0	0	0	0	0
GMR_16E08	2L:14462733..14465578	yes	yes	yes	yes	CG4491	noc	0	0	0	0	0	0	0	0	0
GMR_16E10	2L:14303338..14306200				yes	CG15288	wb	0	0	0	0	0	0	0	0	0
GMR_16F02	2L:14477172..14480083	yes	yes			CG4491	noc	0	0	0	0	0	0	0	0	0
GMR_16F07	2R:18918916..18921918	yes	yes	yes		CG2956	twi	1	1	0	0	0	0	0	0	0
GMR_16F09	2L:14451817..14454838	yes	yes	yes	yes	CG4491	noc	0	2	0	0	0	0	0	0	0
GMR_16H01	3L:6770816..6774047	yes				CG10037	vvl	0	0	0	0	0	0	0	0	0
GMR_16H04	2L:14470645..14473919	yes	yes	yes	yes	CG4491	noc	1	2	0	0	0	0	0	0	0
GMR_16H11	4:728239..731570				yes	CG1464	ey	0	0	0	0	0	0	0	0	0
GMR_17A09	X:19052433..19055858	yes	yes	yes	yes	CG7481	RhoGAP18B	1	0	0	0	0	0	0	0	0
GMR_17B01	3L:1003792..1007266	yes	yes	yes		CG18214	trio	0	0	0	0	0	0	0	0	0
GMR_17B02	2L:7287421..7290897	yes	yes	yes		CG4889	wg	0	0	0	0	0	0	0	0	0
GMR_17C01	X:16404184..16407772	yes		yes		CG9907	para	0	0	0	0	0	0	0	0	0
GMR_17C08	3L:6760952..6764643	yes	yes	yes		CG10037	vvl	0	3	0	0	1	0	0	0	0
GMR_17C11	2L:14479554..14483266	yes	yes		yes	CG4491	noc	0	0	0	0	0	0	0	0	0
GMR_17D08	2R:6123027..6126815	yes	yes	yes		CG3454	Hdc	0	0	0	0	0	0	0	0	0
GMR_17E03	X:19049417..19053323	yes	yes	yes	yes	CG7481	RhoGAP18B	1	0	0	2	0	0	0	0	0
GMR_17E09	2L:14235370..14239332	yes			yes	CG15288	wb	0	0	0	0	0	0	0	0	0
GMR_17F01	2L:14457545..14461538		yes			CG4491	noc	1	0	0	0	2	0	0	0	0
GMR_17F06	2L:7295251..7299547		yes			CG4889	wg	0	2	0	0	1	0	0	0	0
GMR_17G12	2L:655840..656736	yes	yes	yes		CG17941	ds	0	0	0	0	0	0	0	0	0
GMR_18B07	3L:1031939..1033683	yes	yes	yes		CG18214	trio	1	2	0	1	0	0	0	1	0
GMR_18C04	2L:707826..709826	yes	yes	yes		CG17941	ds	0	0	0	0	0	0	0	0	0
GMR_18C05	X:339336..341372	yes		yes	yes	CG3258	ase	1	0	0	0	0	0	0	0	0
GMR_18D10	2L:645690..648018	yes	yes	yes		CG17941	ds	0	0	0	0	0	0	0	0	0
GMR_18E03	2L:703409..705895	yes	yes	yes		CG17941	ds	0	0	0	0	0	0	0	0	0
GMR_18E04	3R:25345304..25347801		yes	yes	yes	CG1897	Dr	0	3	0	0	2	0	0	0	0
GMR_18E08	2L:650246..652819	yes	yes	yes		CG17941	ds	1	0	0	1	1	0	0	0	0
GMR_18H03	2L:671605..674797	yes	yes	yes		CG17941	ds	0	1	0	1	0	0	0	0	0
GMR_18H10	2L:715267..718621	yes	yes	yes	yes	CG17941	ds	2	0	0	1	0	0	1	0	0
GMR_19A07	3L:6758657..6762066	yes	yes	yes	yes	CG10037	vvl	0	0	0	0	0	0	0	0	0
GMR_19B04	2L:2432214..2435785				yes	CG9885	dpp	2	0	0	2	0	0	0	0	0
GMR_19B11	X:340180..343911		yes			CG3258	ase	2	1	0	1	0	0	0	0	0
GMR_19C01	2L:697895..701647		yes			CG17941	ds	0	0	0	1	0	0	1	0	0
GMR_19C06	3R:2610889..2614669	yes		yes		CG2189	Dfd	0	0	0	0	0	0	0	0	0
GMR_19C07	3R:2605647..2609434				yes	CG2189	Dfd	0	0	0	1	0	0	1	0	0
GMR_19C12	3R:25347179..25350989	yes	yes			CG1897	Dr	0	1	0	0	1	0	0	0	0
GMR_19D09	2L:2435128..2438996	yes	yes	yes		CG9885	dpp	0	0	0	0	0	0	0	0	0
GMR_19D10	2L:680250..684133	yes				CG17941	ds	0	0	0	0	0	0	0	0	0
GMR_19D12	2L:668405..672326	yes	yes	yes	yes	CG17941	ds	1	1	0	2	3	0	0	0	0
GMR_19E02	2L:2443862..2447810		yes		yes	CG9885	dpp	0	0	0	0	0	0	0	0	0
GMR_20B05	X:351638..353720	yes				CG3258	ase	0	0	0	0	0	0	0	0	0
GMR_20C01	2L:6547596..6549936				yes	CG9554	eya	0	0	1	0	0	0	0	0	0
GMR_20C05	3R:22865299..22867784	yes				CG5811	NepYr	0	0	0	0	0	0	0	0	0
GMR_20C07	X:8224011..8226555	yes	yes	yes		CG2302	nAcRalpha-7E	0	0	0	0	0	0	0	0	0
GMR_20C11	3R:18335899..18338562				yes	CG6919	oa2	0	0	0	0	0	0	0	0	0
GMR_20E01	2L:6532924..6535871				yes	CG9554	eya	0	0	0	0	0	0	0	0	0
GMR_20G12	2L:9866194..9869620		yes		yes	CG4128	nAcRalpha-30D	0	0	0	0	0	0	0	0	0
GMR_21D08	3R:20121541..20125543	yes	yes			CG6383	crb	1	0	0	1	0	0	0	0	0
GMR_21E01	X:8234248..8238340	yes				CG2302	nAcRalpha-7E	0	0	0	0	0	0	0	0	0
GMR_21E03	3R:18331293..18335442	yes	yes	yes	yes	CG6919	oa2	0	0	0	0	0	0	0	0	0
GMR_21F03	3R:20335331..20335897		yes			CG6798	nAcRbeta-96A	0	0	0	0	0	0	0	0	0
GMR_22A01	3R:14303999..14306095	yes	yes	yes	yes	CG14307	fru	1	0	0	0	3	0	0	0	0
GMR_22A07	3R:20270622..20272944				yes	CG5610	nAcRalpha-96Aa	0	0	0	0	0	0	0	0	0
GMR_22B06	3R:14272962..14275667	yes	yes	yes	yes	CG14307	fru	2	0	0	3	0	0	2	0	0
GMR_22C09	3R:20265077..20268150	yes	yes	yes	yes	CG5610	nAcRalpha-96Aa	0	0	0	0	0	0	0	0	0
GMR_22D01	3R:20290642..20293751		yes			CG5610	nAcRalpha-96Aa	0	0	0	0	0	0	0	0	0
GMR_22D09	2R:17439111..17442366	yes	yes	yes	yes	CG10079	Egfr	1	2	0	0	3	0	0	0	0
GMR_22E03	X:12330965..12334294	yes	yes	yes	yes	CG10524	Pkcdelta	0	0	0	0	0	0	0	0	1
GMR_22E11	3R:20257300..20260704	yes				CG5610	nAcRalpha-96Aa	0	0	0	0	0	0	0	0	0
GMR_22F11	3R:14308529..14312080	yes				CG14307	fru	0	0	0	0	0	0	0	0	0
GMR_22G01	3R:14306085..14309652	yes				CG14307	fru	1	0	0	0	1	0	0	0	0
GMR_22G06	3R:20272062..20275670				yes	CG5610	nAcRalpha-96Aa	0	0	0	0	0	0	0	0	0
GMR_22H02	2L:9809373..9813072	yes		yes		CG4128	nAcRalpha-30D	0	0	0	0	0	0	0	0	0
GMR_22H05	X:3480052..3483775	yes	yes	yes	yes	CG2872	AlstR	0	0	0	0	0	0	0	0	0
GMR_23A10	3R:20297856..20301697				yes	CG6844	nAcRalpha-96Ab	0	0	0	0	0	0	0	0	0
GMR_23B03	3R:14299956..14303854	yes			yes	CG14307	fru	2	2	0	1	2	0	1	0	0
GMR_23C06	3R:20300660..20304649				yes	CG6844	nAcRalpha-96Ab	0	0	0	0	0	0	0	0	0
GMR_23C10	3R:20250432..20254428				yes	CG5610	nAcRalpha-96Aa	0	0	0	0	0	0	0	0	0
GMR_23C11	2R:17428573..17432570	yes	yes	yes	yes	CG10079	Egfr	0	4	0	3	2	0	1	0	0
GMR_23E06	3L:21604417..21605128				yes	CG7807	AP-2	0	0	0	0	0	0	0	0	0
GMR_23G04	X:11896226..11897819			yes	yes	CG1500	fw	0	0	0	0	0	0	1	0	0
GMR_23G12	3R:4098398..4100439	yes		yes		CG7508	ato	0	0	0	0	0	0	0	0	0
GMR_23H08	2L:7359690..7361998		yes			CG4971	Wnt10	0	0	0	0	2	0	0	0	0
GMR_24B06	X:18664517..18667310	yes	yes			CG32540	CCKLR-17D3	0	0	0	0	0	0	0	0	0
GMR_24B11	3R:8015538..8018378		yes			CG4795	Cpn	0	0	0	0	0	0	0	0	0
GMR_24B12	3R:4096610..4099458	yes		yes		CG7508	ato	0	0	0	0	0	0	0	0	0
GMR_24C05	3L:16465442..16468389	yes	yes		yes	CG4531	argos	0	0	0	0	0	0	0	0	0
GMR_24C08	2L:7365362..7368367		yes			CG4971	Wnt10	0	0	0	0	0	0	0	0	0
GMR_24C12	3L:21592396..21595444	yes		yes		CG7807	AP-2	0	0	0	0	0	0	0	0	0
GMR_24D04	3R:15134453..15137564	yes	yes	yes	yes	CG3619	Dl	1	0	0	3	0	0	0	0	0
GMR_24D07	X:18341257..18344418	yes				CG32547	CG32547	0	0	0	0	0	0	0	0	0
GMR_24E05	3R:15156482..15159804	yes		yes	yes	CG3619	Dl	0	0	0	0	0	0	0	0	0
GMR_24E06	2L:7357790..7361122		yes			CG4971	Wnt10	2	0	0	0	3	0	0	0	0
GMR_24E07	3R:15186966..15190310	yes				CG3619	Dl	0	0	0	0	0	0	0	0	0
GMR_24E10	2R:4950434..4953817	yes	yes			CG8084	ana	2	0	0	0	0	0	0	0	0
GMR_24F04	3R:15162024..15165445	yes		yes		CG3619	Dl	0	0	0	0	0	0	0	0	0
GMR_24F05	3L:4376022..4379449	yes		yes		CG18314	DopEcR	0	0	0	0	0	0	0	0	0
GMR_24F09	2L:7355030..7358498	yes	yes	yes		CG4971	Wnt10	2	0	1	1	0	0	0	0	0
GMR_24G05	2L:7327632..7331212	yes		yes		CG4969	Wnt6	0	0	0	0	0	0	0	0	0
GMR_24G08	2R:9172331..9175978		yes			CG32843	Dh31-R1	0	0	0	0	0	0	0	0	0
GMR_24G11	3L:16470093..16473771		yes			CG4531	argos	2	0	0	1	0	0	0	0	0
GMR_24H07	3R:4099432..4103170	yes				CG7508	ato	0	0	0	0	0	0	0	0	0
GMR_24H10	3R:15153286..15157055	yes				CG3619	Dl	0	0	0	0	0	0	0	0	0
GMR_24H12	2L:7370605..7374386		yes			CG4971	Wnt10	0	3	0	0	0	0	0	0	0
GMR_25A02	3L:21594677..21598482	yes		yes		CG7807	AP-2	0	0	0	1	0	0	1	0	0
GMR_25A04	2L:7332819..7336625	yes	yes			CG4969	Wnt6	0	0	0	0	1	0	0	1	0
GMR_25B01	2L:7352615..7356515	yes	yes	yes	yes	CG4971	Wnt10	0	0	1	2	0	0	0	0	0
GMR_25B08	3R:15178400..15182342	yes	yes	yes	yes	CG3619	Dl	0	0	0	0	0	0	0	0	0
GMR_25B09	2L:7321458..7325402	yes	yes	yes	yes	CG4969	Wnt6	1	0	1	1	0	0	0	0	0
GMR_25B11	3R:15145814..15149772	yes	yes	yes	yes	CG3619	Dl	0	2	0	2	1	0	0	0	0
GMR_25C01	3L:16467005..16470966	yes	yes		yes	CG4531	argos	1	0	0	1	0	0	0	0	0
GMR_25C05	3R:8012574..8016570		yes		yes	CG4795	Cpn	0	0	0	0	0	0	0	0	0
GMR_25C06	2L:7318194..7322249		yes	yes		CG4969	Wnt6	2	2	0	1	4	0	0	0	0
GMR_25C07	2L:7324586..7328731	yes		yes		CG4969	Wnt6	0	0	0	0	0	0	0	0	0
GMR_25D02	3L:6210319..6210744	yes				CG10236	LanA	0	0	0	0	1	0	0	0	0
GMR_25D06	2L:17449287..17449941	yes	yes	yes	yes	CG6667	dl	0	0	0	0	1	0	1	0	0
GMR_25E10	2R:2550237..2551568	yes	yes	yes	yes	CG15845	Adf1	1	0	0	2	0	0	1	0	0
GMR_25F01	X:9187937..9189364				yes	CG1689	lz	0	0	0	0	0	0	0	0	0
GMR_25F02	3L:6208783..6210259		yes		yes	CG10236	LanA	0	0	0	0	2	0	0	0	0
GMR_25F04	X:9180788..9182393				yes	CG1689	lz	0	0	0	0	0	0	0	0	0
GMR_25G08	2R:11019614..11021858	yes	yes	yes	yes	CG11798	chn	0	0	0	0	0	0	0	0	0
GMR_26B03	3R:3981357..3984212	yes				CG9656	grn	0	0	0	0	0	0	0	0	0
GMR_26B06	3R:3996525..3999483		yes			CG9656	grn	0	2	0	0	1	0	0	0	0
GMR_26B08	2R:10966318..10969309	yes			yes	CG11798	chn	0	0	0	0	0	0	0	0	0
GMR_26D03	2L:8280158..8283452		yes			CG8049	Btk29A	1	0	0	0	0	0	0	0	0
GMR_26D07	3R:4023072..4026413		yes			CG9656	grn	0	0	0	0	0	0	0	0	0
GMR_26E02	3R:21286907..21290381	yes	yes	yes	yes	CG10772	Fur1	1	0	0	1	0	0	0	0	0
GMR_26E03	3R:3998950..4002430		yes			CG9656	grn	0	1	0	0	1	0	0	0	0
GMR_26F08	2R:11016617..11020273	yes	yes	yes	yes	CG11798	chn	1	3	0	2	0	0	1	0	0
GMR_26F10	2L:8277656..8281321	yes	yes	yes	yes	CG8049	Btk29A	2	1	0	0	1	0	1	0	0
GMR_26G03	X:16144260..16147967	yes				CG9908	disco	0	0	0	0	0	0	0	0	0
GMR_26G09	3R:3993767..3997530	yes	yes			CG9656	grn	0	0	0	0	0	0	0	0	0
GMR_26H03	3R:2493358..2497189				yes	CG1264	lab	0	0	0	0	0	0	0	0	0
GMR_26H11	3R:3982820..3986711	yes	yes			CG9656	grn	0	0	0	0	1	0	0	0	0
GMR_27A01	2L:8273708..8277611	yes	yes	yes	yes	CG8049	Btk29A	3	0	0	1	4	0	1	0	0
GMR_27B01	3R:2497307..2501287				yes	CG1264	lab	1	0	0	1	0	0	0	0	0
GMR_27E03	3R:12106710..12107981	yes	yes	yes	yes	CG6963	gish	2	0	0	2	0	0	2	0	0
GMR_27F08	3L:16887586..16889383			yes	yes	CG32171	Lmpt	0	0	0	0	0	0	0	0	0
GMR_27G07	2R:9110565..9112913	yes	yes		yes	CG4654	Dp	2	0	0	1	1	0	4	0	0
GMR_27H01	2R:8431705..8434106	yes	yes			CG8581	fra	0	0	0	0	0	0	0	0	0
GMR_27H02	2L:1415247..1417729	yes	yes			CG5481	lea	0	0	0	0	0	0	0	0	0
GMR_27H05	3R:17432206..17434764	yes	yes	yes	yes	CG18402	InR	1	3	0	1	3	0	0	2	0
GMR_27H09	3R:21850537..21853151	yes	yes	yes	yes	CG6099	m4	0	0	0	0	0	0	0	0	0
GMR_28A10	2L:1422751..1425652	yes	yes	yes		CG5481	lea	1	0	0	0	2	0	0	0	0
GMR_28B08	3R:12115478..12118517	yes	yes			CG6963	gish	0	0	0	0	1	0	0	0	0
GMR_28D09	3R:18969990..18973540	yes	yes			CG4637	hh	0	1	0	0	2	0	0	0	0
GMR_28D10	2L:1404151..1407705		yes	yes	yes	CG5481	lea	2	2	0	0	1	0	0	0	0
GMR_28D12	2L:1409888..1413457	yes	yes	yes		CG5481	lea	1	2	0	0	3	0	0	0	0
GMR_28E03	3R:18961177..18964813				yes	CG4637	hh	0	0	0	0	0	0	0	0	0
GMR_28E04	3R:18955107..18958749	yes	yes	yes		CG4637	hh	0	0	0	0	0	0	0	0	0
GMR_28E06	3L:16860011..16863659	yes	yes	yes	yes	CG32171	Lmpt	0	0	0	0	0	0	0	0	0
GMR_28E10	2L:1401911..1405612		yes			CG5481	lea	2	1	0	0	1	0	0	0	0
GMR_28F05	2R:3256211..3259977	yes	yes	yes		CG17800	Dscam	0	0	0	0	2	0	0	0	0
GMR_28F08	2R:9880560..9884354	yes	yes		yes	CG8118	mam	1	1	0	2	0	0	3	0	0
GMR_28F12	2L:1412857..1416718	yes	yes	yes	yes	CG5481	lea	1	1	0	0	1	0	0	0	0
GMR_28G05	2L:1406724..1410605	yes	yes	yes		CG5481	lea	0	1	0	0	3	0	0	0	0
GMR_29C07	X:6870103..6871217	yes	yes	yes	yes	CG3039	ogre	0	0	0	0	0	0	0	0	0
GMR_29E03	X:8534537..8536523		yes	yes		CG12154	oc	0	0	0	0	0	0	0	0	0
GMR_29E09	2L:21312158..21314392	yes	yes	yes	yes	CG8669	crc	0	0	0	0	1	0	0	0	0
GMR_29F04	2R:8872962..8875554		yes		yes	CG3886	Psc	1	0	0	1	1	0	1	0	0
GMR_29F08	X:3050469..3053175	yes	yes	yes	yes	CG3936	N	0	0	0	0	1	0	0	0	0
GMR_29F12	X:14569842..14572612		yes			CG18657	NetA	0	1	0	0	2	0	0	0	0
GMR_29G03	X:8567030..8569837	yes	yes			CG12154	oc	0	0	0	0	0	0	0	0	0
GMR_29G08	3L:2576558..2579480	yes	yes	yes	yes	CG16973	msn	0	0	0	0	0	0	0	0	0
GMR_29H04	X:14614006..14617133	yes		yes	yes	CG10521	NetB	0	0	0	0	0	0	0	0	0
GMR_29H05	X:8426472..8429607	yes	yes	yes	yes	CG1634	Nrg	0	0	0	0	0	0	0	0	0
GMR_30A01	X:3038730..3042032				yes	CG3936	N	3	0	0	2	0	0	0	0	0
GMR_30A03	X:8411437..8414783	yes	yes	yes	yes	CG1634	Nrg	0	0	0	1	0	0	1	0	0
GMR_30B07	X:8429025..8432649	yes		yes	yes	CG1634	Nrg	0	0	0	0	0	0	0	0	0
GMR_30B08	2R:3921979..3925614		yes		yes	CG18455	Optix	0	0	0	0	0	0	0	0	0
GMR_30B09	X:14601980..14605621	yes	yes			CG10521	NetB	0	0	0	0	1	0	0	0	0
GMR_30B10	2R:8870086..8873734	yes	yes	yes	yes	CG3886	Psc	1	0	0	2	1	0	1	0	0
GMR_30C04	X:3029810..3033523	yes	yes	yes	yes	CG3936	N	0	0	0	3	2	0	0	0	0
GMR_30C05	X:8413325..8417039	yes		yes		CG1634	Nrg	0	0	0	0	0	0	0	0	0
GMR_30C06	X:3035677..3039398				yes	CG3936	N	0	0	0	0	0	0	0	0	0
GMR_30C08	X:14604949..14608678		yes		yes	CG10521	NetB	0	0	0	0	1	0	0	0	0
GMR_30D02	X:6876109..6879886	yes	yes	yes	yes	CG3039	ogre	4	1	0	3	0	0	1	0	3
GMR_30D05	2R:3910365..3914173		yes	yes	yes	CG18455	Optix	1	0	0	0	1	0	0	0	0
GMR_30D10	X:3032881..3036777	yes	yes	yes	yes	CG3936	N	0	0	0	1	1	0	0	0	0
GMR_30D11	2R:3924816..3928721				yes	CG18455	Optix	0	0	0	0	0	0	0	0	0
GMR_30E08	X:14548194..14552154	yes				CG18657	NetA	0	0	0	0	0	0	0	0	0
GMR_30F01	X:8563639..8567616	yes	yes			CG12154	oc	0	0	0	0	0	0	0	0	0
GMR_30F12	X:8560501..8564737	yes		yes		CG12154	oc	1	0	0	0	0	0	0	0	0
GMR_30G05	X:14643778..14648217	yes	yes	yes		CG10521	NetB	1	0	0	1	0	0	0	0	0
GMR_30G07	X:3053233..3057710	yes	yes	yes	yes	CG3936	N	2	0	0	2	0	0	1	2	0
GMR_31A04	X:21221828..21222705	yes				CG1391	sol	2	0	0	1	0	0	1	0	1
GMR_31A06	2L:17666742..17667733				yes	CG7100	CadN	0	0	0	0	0	0	0	0	0
GMR_31B05	2L:17708171..17709476			yes		CG7100	CadN	0	0	0	0	0	0	0	0	0
GMR_31B11	2R:11764987..11766596				yes	CG8355	sli	0	0	0	0	0	0	0	0	0
GMR_31C05	2L:19575390..19577319	yes	yes	yes	yes	CG10334	spi	2	0	0	1	0	0	1	0	0
GMR_31C09	3R:25103076..25105346		yes	yes	yes	CG1395	stg	0	1	0	0	2	0	0	0	0
GMR_31C11	2R:11778662..11780995		yes		yes	CG8355	sli	0	0	0	0	0	0	0	0	0
GMR_31C12	2R:14179746..14182124	yes	yes	yes		CG5580	sbb	1	1	0	1	0	0	0	0	0
GMR_31D08	3R:12529012..12531685	yes	yes			CG10388	Ubx	0	0	0	1	0	0	1	0	0
GMR_31D12	2R:6560415..6563225	yes	yes	yes		CG11895	stan	1	0	0	1	0	0	1	0	0
GMR_31E03	2L:17721074..17723961				yes	CG7100	CadN	0	0	0	0	0	0	0	0	0
GMR_31E08	2L:19572579..19575571	yes	yes	yes	yes	CG10334	spi	2	0	0	2	0	0	2	1	0
GMR_31E10	3R:12514692..12517698		yes			CG10388	Ubx	0	0	0	0	0	0	0	0	0
GMR_31F01	2R:6590041..6593082				yes	CG11895	stan	0	0	0	0	0	0	0	0	0
GMR_31F05	3R:25088500..25091560		yes	yes	yes	CG1395	stg	1	0	0	0	1	0	0	0	0
GMR_31F06	3R:12486539..12489649	yes	yes	yes	yes	CG10388	Ubx	0	0	0	0	0	0	0	0	0
GMR_31F07	3R:25104547..25107669	yes	yes	yes	yes	CG1395	stg	2	0	0	0	1	0	0	0	0
GMR_31F08	3R:25084746..25087890	yes	yes	yes	yes	CG1395	stg	0	0	0	0	0	0	0	0	0
GMR_31F10	2L:17772477..17775632	yes	yes	yes	yes	CG7100	CadN	0	0	0	0	0	0	0	0	0
GMR_31F11	2L:17748291..17751446	yes	yes	yes	yes	CG7100	CadN	1	1	0	0	2	0	0	0	0
GMR_31G02	3R:25115889..25119072	yes	yes			CG1395	stg	0	0	0	0	0	0	0	0	0
GMR_31G06	3R:8096307..8099549				yes	CG11502	svp	0	0	0	0	0	0	0	0	0
GMR_31H10	3R:12523044..12526474	yes	yes	yes		CG10388	Ubx	0	0	0	0	0	0	0	0	0
GMR_31H11	3R:16987638..16991121	yes		yes	yes	CG17299	SNF4Agamma	0	0	0	0	0	0	0	0	0
GMR_32A01	3R:25086442..25089941		yes	yes	yes	CG1395	stg	1	0	0	0	1	0	0	0	0
GMR_32A04	2R:6561821..6565340	yes	yes	yes	yes	CG11895	stan	1	0	0	1	1	0	0	0	0
GMR_32A06	2R:11779642..11783188				yes	CG8355	sli	0	0	0	0	0	0	0	0	0
GMR_32B06	3R:25081801..25085490	yes	yes	yes	yes	CG1395	stg	1	0	0	1	3	0	1	0	0
GMR_32B10	3R:12496456..12500188				yes	CG10388	Ubx	0	0	0	0	0	0	0	0	0
GMR_32B11	2R:6567099..6570836				yes	CG11895	stan	0	0	0	0	0	0	0	0	0
GMR_32C01	2L:17745598..17749357	yes	yes	yes	yes	CG7100	CadN	1	0	0	0	1	0	0	0	0
GMR_32C10	3R:12512110..12515945	yes	yes	yes	yes	CG10388	Ubx	0	0	0	0	0	0	0	0	0
GMR_32C11	3R:25106441..25110277	yes	yes	yes		CG1395	stg	2	0	0	1	1	0	0	3	0
GMR_32D01	2R:6579799..6583639	yes	yes	yes	yes	CG11895	stan	0	0	0	0	0	0	0	0	0
GMR_32D02	3R:12488376..12492217		yes		yes	CG10388	Ubx	0	0	0	0	0	0	0	0	0
GMR_32D05	3R:25112857..25116715	yes	yes	yes	yes	CG1395	stg	0	0	0	0	1	0	0	0	0
GMR_32D08	3R:12493139..12497065	yes	yes			CG10388	Ubx	0	0	0	0	0	0	0	0	0
GMR_32D11	2L:17742631..17746576	yes	yes	yes		CG7100	CadN	0	1	0	0	0	0	0	0	0
GMR_32E01	3R:12541998..12545945	yes	yes		yes	CG10388	Ubx	0	0	0	1	0	0	1	0	0
GMR_32E09	2L:17764529..17768512	yes				CG7100	CadN	0	0	0	0	0	0	0	0	0
GMR_32E10	2L:17750818..17754808	yes			yes	CG7100	CadN	0	0	0	0	0	0	0	0	0
GMR_32E11	3R:12553199..12557194	yes		yes	yes	CG10388	Ubx	0	0	0	0	0	0	0	0	0
GMR_32E12	2L:17670088..17674087	yes				CG7100	CadN	0	0	0	0	0	0	0	0	0
GMR_32F01	2R:11773792..11777819	yes	yes	yes	yes	CG8355	sli	1	1	0	0	0	0	0	0	0
GMR_32F05	2L:17759656..17763746	yes		yes	yes	CG7100	CadN	0	0	0	0	0	0	0	0	0
GMR_32F08	3R:25109084..25113410	yes	yes	yes	yes	CG1395	stg	2	0	0	1	2	0	0	2	0
GMR_33A08	3L:12574219..12575707		yes			CG10571	ara	0	0	0	1	0	0	0	0	0
GMR_33A11	3R:27526637..27528488	yes	yes	yes	yes	CG1856	ttk	0	0	0	1	0	0	0	0	0
GMR_33B08	3L:12687332..12689626		yes		yes	CG10601	mirr	0	0	0	0	0	0	0	0	0
GMR_33B12	3L:12584876..12587308	yes		yes		CG10571	ara	0	0	0	0	0	0	0	0	0
GMR_33C03	X:8652948..8655517	yes	yes	yes	yes	CG11354	Lim1	0	0	0	0	0	0	0	0	0
GMR_33C08	3L:4598978..4601767	yes		yes		CG7524	Src64B	0	0	0	0	0	0	0	0	0
GMR_33C10	3L:12690078..12693015		yes		yes	CG10601	mirr	0	0	0	0	0	0	0	0	0
GMR_33C11	3L:12439980..12442950	yes				CG10704	toe	0	0	0	0	0	0	0	0	0
GMR_33D01	3R:27522042..27525038	yes	yes	yes		CG1856	ttk	1	1	0	1	0	0	0	0	0
GMR_33E08	X:8682897..8686179	yes		yes		CG11354	Lim1	0	0	0	0	0	0	0	0	0
GMR_33E11	2L:8547937..8551254	yes				CG18405	Sema-1a	0	0	0	0	0	0	0	0	0
GMR_33F07	X:7507406..7510823	yes	yes	yes	yes	CG11387	ct	0	0	0	0	0	0	0	0	0
GMR_33G05	2L:8564253..8567842	yes			yes	CG18405	Sema-1a	0	0	0	0	0	0	0	0	0
GMR_33G06	3L:12432859..12436452		yes			CG10704	toe	1	0	0	0	0	0	0	0	0
GMR_33G07	3L:12437448..12441043	yes	yes	yes		CG10704	toe	0	0	0	0	0	0	0	0	0
GMR_33G08	3R:27523735..27527337	yes	yes	yes	yes	CG1856	ttk	1	1	0	1	0	0	0	0	0
GMR_33H05	X:7509496..7513184	yes	yes			CG11387	ct	0	0	0	0	0	0	0	0	0
GMR_33H11	3L:12641699..12645425		yes	yes	yes	CG10601	mirr	0	0	0	0	0	0	0	0	0
GMR_34A10	3L:12449771..12453581		yes			CG10704	toe	2	0	0	0	0	0	0	0	0
GMR_34B02	2L:8656479..8660310	yes	yes			CG18405	Sema-1a	0	0	0	0	0	0	0	0	0
GMR_34C05	3L:12653846..12657737		yes	yes	yes	CG10601	mirr	1	3	0	0	3	0	0	0	0
GMR_34C10	3L:4621492..4625416	yes	yes	yes		CG7524	Src64B	0	0	0	1	0	0	0	0	0
GMR_34C11	3L:12574940..12578873	yes	yes	yes		CG10571	ara	0	0	0	0	0	0	0	0	0
GMR_34D04	4:79418..83379	yes	yes	yes	yes	CG2125	ci	4	0	0	1	0	0	0	0	0
GMR_34E05	3L:12420887..12425201		yes		yes	CG10704	toe	0	0	0	0	1	0	0	0	0
GMR_34E06	3L:12678874..12683189	yes	yes	yes		CG10601	mirr	0	0	0	0	0	0	0	0	0
GMR_34F06	3L:17557934..17558482	yes				CG32180	Eip74EF	0	0	0	0	0	0	0	0	0
GMR_34H06	2L:2161491..2163698	yes	yes	yes	yes	CG3166	aop	2	1	0	1	0	0	0	3	0
GMR_35A01	2L:2181190..2183719				yes	CG3166	aop	0	0	0	0	0	1	0	0	0
GMR_35A10	3R:26588510..26591289		yes			CG1322	zfh1	0	0	0	0	0	0	0	0	0
GMR_35B03	X:7534239..7537195	yes				CG11387	ct	0	0	0	0	0	0	0	0	0
GMR_35C08	3R:12763667..12766830	yes	yes	yes		CG11648	Abd-B	0	0	0	0	0	0	0	0	0
GMR_35C09	3R:26577427..26580618		yes			CG1322	zfh1	0	0	0	0	0	0	0	0	0
GMR_35C10	3R:26575219..26578424		yes			CG1322	zfh1	0	0	0	0	0	0	0	0	0
GMR_35D01	X:7561762..7564996	yes				CG11387	ct	0	0	0	0	0	0	0	0	0
GMR_35D02	X:7549381..7552616	yes				CG11387	ct	0	0	0	0	0	0	0	0	0
GMR_35D11	3R:12761793..12765133	yes	yes	yes		CG11648	Abd-B	0	0	0	0	0	0	0	0	0
GMR_35E01	2R:20694323..20697689	yes	yes	yes		CG3629	Dll	0	0	0	0	0	0	0	0	0
GMR_35E07	2R:20687084..20690507	yes		yes		CG3629	Dll	0	0	0	0	0	0	0	0	0
GMR_35E11	2L:2174407..2177923		yes			CG3166	aop	1	0	0	1	0	0	1	1	0
GMR_35F04	2L:365941..369512	yes		yes		CG3935	al	0	0	0	0	0	0	0	0	0
GMR_35H03	X:7536309..7540084	yes				CG11387	ct	0	0	0	0	0	0	0	0	0
GMR_35H08	3R:20914273..20918078	yes	yes	yes	yes	CG11922	fd96Cb	0	0	0	0	0	0	0	0	0
GMR_36A07	2R:20713591..20717483	yes		yes		CG3629	Dll	0	0	0	0	0	0	0	0	0
GMR_36C03	3L:17596453..17600453		yes			CG32180	Eip74EF	0	0	0	0	0	0	0	0	0
GMR_36C05	2L:370985..375025	yes	yes			CG3935	al	0	0	0	0	0	0	0	0	0
GMR_36C06	2L:380461..384549	yes	yes			CG3935	al	0	4	0	0	2	0	0	0	0
GMR_36C07	2L:20693582..20697691		yes			CG1864	Hr38	0	1	0	0	0	0	0	0	0
GMR_36D01	3R:20910396..20914807	yes	yes	yes		CG11922	fd96Cb	0	0	0	0	0	0	0	0	0
GMR_36D02	2R:20716610..20721059		yes	yes		CG3629	Dll	0	0	0	0	0	0	0	0	0
GMR_37A01	X:1669504..1672671	yes	yes			CG12598	Adar	0	0	0	0	0	0	0	0	0
GMR_37A05	3R:15137756..15141752	yes	yes	yes	yes	CG3619	Dl	2	0	0	3	1	0	0	0	0
GMR_37A12	2L:8284170..8288062				yes	CG8049	Btk29A	0	0	0	0	0	0	0	0	0
GMR_37B05	3R:17422842..17426736		yes			CG18402	InR	0	0	0	1	1	0	0	0	0
GMR_37D12	X:17544905..17546168				yes	CG32555	RhoGAPp190	0	0	0	0	2	0	1	0	0
GMR_37F10	X:20651505..20653742	yes	yes	yes		CG32508	shakB	0	0	0	0	0	0	0	0	0
GMR_37G04	X:2862815..2865266	yes			yes	CG4125	rst	0	0	0	0	0	0	0	0	0
GMR_37G07	2R:9795824..9798323				yes	CG18076	shot	0	0	0	0	0	0	0	0	0
GMR_37H08	3R:12406552..12409349	yes	yes			CG14904	Scp2	0	0	0	0	0	0	0	0	0
GMR_38A01	3L:1438645..1441631	yes	yes			CG1004	rho	0	0	0	0	0	0	0	0	0
GMR_38A04	X:2857179..2860206	yes	yes	yes	yes	CG4125	rst	2	0	0	2	0	0	0	0	0
GMR_38A08	3L:1453531..1456621	yes		yes		CG1004	rho	0	0	0	0	0	0	0	0	0
GMR_38A10	3L:1440657..1443795	yes	yes	yes	yes	CG1004	rho	3	0	0	0	0	0	0	0	0
GMR_38A11	2R:11725654..11728824	yes	yes	yes		CG8246	Poxn	0	0	0	0	0	0	0	0	0
GMR_38A12	2R:8658510..8661688	yes		yes		CG17579	sca	0	0	0	0	0	0	0	0	0
GMR_38B01	X:8874004..8877185	yes	yes			CG10966	rdgA	0	0	0	0	0	0	0	0	0
GMR_38B04	X:2924688..2927881	yes	yes	yes	yes	CG4125	rst	0	0	0	0	0	0	0	0	0
GMR_38C01	X:2873466..2876819	yes				CG4125	rst	0	0	0	0	0	0	0	0	0
GMR_38C04	3L:16761575..16764952	yes		yes	yes	CG9704	Nrt	0	0	0	0	0	0	0	0	0
GMR_38C10	X:2855059..2858495	yes	yes	yes	yes	CG4125	rst	1	0	0	1	0	0	0	0	0
GMR_38E09	2R:8672188..8675912	yes	yes	yes	yes	CG17579	sca	0	0	0	0	0	1	0	0	0
GMR_38E11	X:2859642..2863372				yes	CG4125	rst	0	0	0	0	0	0	0	0	0
GMR_38E12	X:2947549..2951284				yes	CG4125	rst	1	0	0	0	0	0	0	0	0
GMR_38F06	3L:1443158..1446973	yes		yes		CG1004	rho	2	0	0	0	0	0	0	0	0
GMR_38F12	X:2917271..2921138	yes			yes	CG4125	rst	1	1	0	2	0	0	0	0	0
GMR_38G01	2R:8653286..8657154	yes	yes	yes	yes	CG17579	sca	0	0	0	0	0	0	0	0	0
GMR_38G04	2R:8656131..8660009	yes				CG17579	sca	0	0	0	0	0	0	0	0	0
GMR_38G11	X:2932768..2936702		yes			CG4125	rst	2	0	0	1	2	0	1	0	0
GMR_38G12	3L:16738426..16742377				yes	CG9704	Nrt	0	0	0	0	0	0	0	0	0
GMR_39A02	3R:12509258..12512700		yes			CG10388	Ubx	0	0	0	0	0	0	0	0	0
GMR_39B03	2L:5065844..5066894	yes		yes		CG14039	qtc	0	0	0	0	0	0	0	0	0
GMR_39C12	3R:19046116..19047621	yes		yes		CG17894	cnc	0	0	0	0	0	0	1	0	0
GMR_39E04	2R:1639570..1641345		yes			CG8376	ap	0	0	0	1	2	0	1	0	0
GMR_39E05	3R:25519534..25521318				yes	CG15504	dmrt99B	0	0	0	0	0	0	0	0	0
GMR_39E11	3R:25602211..25604054	yes	yes	yes	yes	CG33956	kay	0	1	0	1	0	0	0	0	0
GMR_39G06	2R:13690871..13693107	yes	yes	yes	yes	CG5058	grh	3	0	0	3	0	0	2	0	0
GMR_40A01	4:832978..835453		yes			CG11153	Sox102F	0	0	0	0	0	0	0	0	0
GMR_40A02	2R:13687400..13689894	yes	yes	yes	yes	CG5058	grh	2	0	0	1	0	0	2	0	0
GMR_40A05	3R:3751009..3753532	yes				CG11094	dsx	0	0	0	0	0	0	0	0	0
GMR_40B01	3R:17330290..17332894		yes			CG7937	C15	0	0	0	0	0	0	0	0	0
GMR_40B03	2R:21058632..21061266				yes	CG16778	CG16778	0	0	0	0	0	0	0	0	0
GMR_40B10	2L:1665206..1667902	yes				CG31666	chinmo	1	2	0	1	0	0	0	0	0
GMR_40E04	3R:17328365..17331297		yes	yes	yes	CG7937	C15	0	0	0	0	0	0	0	0	0
GMR_40E08	2R:18162090..18165058			yes	yes	CG5799	dve	0	0	0	0	0	0	0	0	0
GMR_40F07	3R:19017952..19021004			yes		CG17894	cnc	0	0	0	0	1	0	1	0	0
GMR_40G03	2R:21056156..21059285	yes				CG16778	CG16778	0	0	0	0	0	0	0	0	0
GMR_40G05	2R:13701063..13704234	yes	yes	yes	yes	CG5058	grh	1	0	0	0	0	0	0	0	0
GMR_40H03	3L:3970523..3973733				yes	CG12605	CG12605	0	0	0	0	0	0	0	0	0
GMR_40H05	X:17697014..17700230	yes	yes	yes		CG6352	OdsH	1	0	0	2	0	0	2	0	0
GMR_41B02	3L:3642230..3645587	yes	yes			CG12029	CG12029	0	0	0	0	0	0	0	0	0
GMR_41B11	3R:25608784..25612216	yes	yes			CG33956	kay	0	1	0	0	1	0	0	0	0
GMR_41C10	2R:1596772..1600272			yes		CG8376	ap	0	0	0	0	0	0	0	0	0
GMR_41D11	2R:1619184..1622733		yes			CG8376	ap	0	0	0	0	0	0	0	0	0
GMR_41E08	2L:21242266..21245864			yes		CG8676	Hr39	0	0	0	0	1	0	0	0	0
GMR_41E12	2R:6467688..6471315	yes	yes	yes	yes	CG2368	psq	4	0	0	3	0	0	3	0	0
GMR_41F02	2L:21248633..21252261	yes	yes			CG8676	Hr39	0	0	0	2	0	0	1	0	0
GMR_41F05	2R:18139042..18142672	yes				CG5799	dve	0	0	0	0	0	0	0	0	0
GMR_41F07	2L:1686543..1690175	yes	yes	yes	yes	CG31666	chinmo	0	0	0	0	1	0	0	0	0
GMR_41G01	X:18429374..18433019		yes			CG6500	Bx	1	0	0	2	1	0	1	0	1
GMR_41G10	3R:25599464..25603179	yes	yes			CG33956	kay	2	0	0	2	1	0	0	0	0
GMR_41H01	3L:7848451..7852174		yes			CG17888	Pdp1	2	0	0	0	0	0	0	0	0
GMR_41H06	X:17694125..17697874	yes	yes	yes	yes	CG6352	OdsH	1	0	0	3	0	0	3	0	0
GMR_42A04	3R:25594974..25598744		yes			CG33956	kay	1	0	0	1	0	0	3	0	0
GMR_42A06	2R:1636388..1640170		yes			CG8376	ap	0	0	0	0	4	0	0	0	0
GMR_42A07	2R:18146520..18150306	yes	yes	yes		CG5799	dve	0	0	0	0	2	0	0	0	0
GMR_42B06	2R:6435568..6439402				yes	CG2368	psq	0	0	0	0	0	0	0	0	0
GMR_42B11	2R:1621847..1625692	yes	yes			CG8376	ap	0	0	0	0	0	0	0	0	0
GMR_42D03	3L:3628236..3632145			yes	yes	CG12029	CG12029	0	0	0	0	0	0	0	0	0
GMR_42D11	2R:1633939..1637875		yes			CG8376	ap	0	0	0	0	1	0	0	0	0
GMR_42D12	2R:6432302..6436246	yes	yes		yes	CG2368	psq	1	2	1	1	0	0	1	0	0
GMR_42E01	3R:19027923..19031867	yes				CG17894	cnc	0	0	0	0	0	0	0	0	0
GMR_42E12	4:829712..833686		yes			CG11153	Sox102F	0	0	0	0	0	0	0	0	0
GMR_42G08	3L:3972840..3977059				yes	CG12605	CG12605	0	0	0	0	0	0	0	0	0
GMR_42G12	3L:1143904..1148200	yes				CG9102	bab2	0	0	0	0	0	0	0	0	0
GMR_43C04	3R:16362157..16363018	yes	yes	yes	yes	CG4257	Stat92E, Signal-transducer and activator of transcription protein at 92E	0	0	0	0	0	0	0	0	0
GMR_43D09	3R:19137872..19139207		yes			CG17077	pointed, pnt	0	0	0	0	0	0	0	0	0
GMR_43D11	3R:21473270..21474638	yes	yes	yes	yes	CG17383	jing interacting gene regulatory 1, jigr1	0	1	0	2	0	0	2	0	0
GMR_43E02	3L:17952694..17954164	yes			yes	CG8127	Eip75B, Ecdysone-induced protein 75B	0	0	0	0	0	0	0	0	0
GMR_43E06	3R:21464188..21465839	yes	yes	yes		CG17383	jing interacting gene regulatory 1, jigr1	1	1	0	1	0	0	0	0	0
GMR_43E10	3R:21470855..21472641				yes	CG17383	jing interacting gene regulatory 1, jigr1	1	0	0	1	0	0	1	0	0
GMR_43F03	2R:13720279..13722160		yes			CG5058	grh, grainy head	0	1	0	0	2	0	0	0	0
GMR_43F06	3R:16363058..16364982	yes	yes			CG4257	Stat92E, Signal-transducer and activator of transcription protein at 92E	0	0	0	0	0	0	0	0	0
GMR_43F09	3R:6357706..6359671	yes	yes	yes		CG17117	hth, homothorax	0	0	0	0	0	0	0	0	0
GMR_43G08	3L:9032007..9034177	yes				CG5133	Dorsocross1, Doc1	0	0	0	0	0	0	1	0	0
GMR_44A08	X:12633203..12635630		yes			CG4013	Smrter, Smr	0	0	0	0	1	0	0	0	0
GMR_44B01	3R:6426120..6428567	yes	yes			CG17117	hth, homothorax	1	0	0	1	1	0	0	0	0
GMR_44B04	2R:20238547..20241003		yes			CG3411	bs, blistered	0	0	0	0	0	0	0	0	0
GMR_44B07	3R:19163446..19165930				yes	CG17077	pointed, pnt	0	0	1	0	0	0	0	0	0
GMR_44B10	3R:6337513..6340023	yes	yes	yes	yes	CG17117	hth, homothorax	0	0	0	0	0	0	0	0	0
GMR_44C02	3R:6414728..6417350	yes	yes	yes	yes	CG17117	hth, homothorax	0	1	0	0	1	0	0	0	0
GMR_44C03	2R:6433801..6436428				yes	CG12052	CG18378, longitudinals lacking, lola	0	0	0	0	0	0	0	0	0
GMR_44C04	2R:2011314..2013958	yes	yes	yes	yes	CG1765	CG8347, EcR, Ecdysone receptor	0	0	0	1	1	0	0	0	0
GMR_44C09	3R:19125079..19127780	yes		yes	yes	CG17077	pointed, pnt	0	0	0	0	0	0	0	0	0
GMR_44D03	3L:9026926..9029637	yes	yes	yes		CG5133	Dorsocross1, Doc1	1	0	0	0	1	0	0	0	0
GMR_44E03	X:2323879..2326705		yes			CG7952	gt, giant	0	0	0	0	0	0	0	0	0
GMR_44E05	3R:16367699..16370556	yes	yes	yes	yes	CG4257	Stat92E, Signal-transducer and activator of transcription protein at 92E	0	0	0	0	0	0	0	0	0
GMR_44F04	3R:6467280..6470263	yes	yes		yes	CG17117	hth, homothorax	0	0	0	0	0	0	0	0	0
GMR_44F05	2R:1998489..2001474	yes	yes	yes		CG1765	CG8347, EcR, Ecdysone receptor	0	0	0	0	1	0	0	0	0
GMR_44F08	2L:1263663..1266668		yes		yes	CG5423	CG14345, robo3	0	0	0	0	0	0	0	0	0
GMR_44G04	3L:18008088..18011207	yes	yes	yes		CG8127	Eip75B, Ecdysone-induced protein 75B	0	0	0	1	0	0	0	0	0
GMR_44G08	3R:6387697..6390869				yes	CG17117	hth, homothorax	0	0	0	0	0	0	0	0	0
GMR_45A01	2R:20253447..20256792		yes			CG3411	bs, blistered	0	1	0	0	4	0	0	0	0
GMR_45A03	3R:21465474..21468826	yes	yes	yes	yes	CG17383	jing interacting gene regulatory 1, jigr1	1	1	0	1	0	0	0	1	0
GMR_45B05	3R:19139703..19143157	yes	yes		yes	CG17077	pointed, pnt	0	0	0	0	0	0	0	0	0
GMR_45B09	3R:19151948..19155431	yes	yes	yes	yes	CG17077	pointed, pnt	0	1	0	0	0	0	0	0	0
GMR_45B10	3R:19126606..19130090	yes	yes			CG17077	pointed, pnt	0	0	0	0	0	0	0	0	0
GMR_45C01	2L:2922194..2925713	yes				CG8817	lilliputian, lilli	0	0	0	0	0	0	0	0	0
GMR_45C03	3L:20701170..20704702		yes			CG4717	knirps, kni	0	1	0	0	2	0	1	0	0
GMR_45C04	3R:21457090..21460623	yes	yes	yes	yes	CG17383	jing interacting gene regulatory 1, jigr1	0	1	0	0	0	0	0	0	0
GMR_45D12	3R:6355154..6358799	yes		yes	yes	CG17117	hth, homothorax	1	2	0	2	1	0	0	0	0
GMR_45E05	2R:20232168..20235822		yes			CG3411	bs, blistered	0	0	0	0	1	0	0	0	0
GMR_45E09	3R:6398799..6402460	yes	yes	yes		CG17117	hth, homothorax	1	1	0	0	0	0	0	0	0
GMR_45H05	3L:9029082..9032871		yes			CG5133	Dorsocross1, Doc1	0	0	0	0	2	0	0	0	0
GMR_45H07	2R:6380061..6383858	yes	yes	yes	yes	CG12052	CG18378, longitudinals lacking, lola	0	0	0	0	0	0	0	0	0
GMR_46A01	3R:12875594..12879422	yes	yes	yes	yes	CG5201	1883, Dad	1	2	0	4	0	0	1	0	0
GMR_46A08	3R:6483427..6487275	yes	yes	yes	yes	CG17117	hth	1	2	0	0	0	0	0	0	0
GMR_46A09	3R:6351335..6355188	yes	yes	yes	yes	CG17117	hth	1	0	0	3	0	0	0	0	0
GMR_46B03	3R:6469280..6473165		yes		yes	CG17117	hth	0	0	0	0	0	0	0	0	0
GMR_46B05	3R:6423395..6427290		yes	yes		CG17117	hth	1	0	0	1	2	0	0	0	0
GMR_46B07	2R:1995817..1999716	yes	yes	yes		CG1765	CG8347, EcR	0	1	0	1	2	0	0	0	0
GMR_46B10	2R:2044477..2048384		yes			CG1765	CG8347, EcR	1	0	0	2	0	0	0	0	0
GMR_46C01	3R:6404650..6408561		yes	yes	yes	CG17117	hth	2	0	0	1	1	0	0	0	0
GMR_46C10	3R:19159726..19163672	yes	yes	yes	yes	CG17077	pnt	2	1	0	0	0	0	0	1	0
GMR_46D04	3R:6411557..6415522	yes	yes	yes	yes	CG17117	hth	1	2	0	1	2	0	0	0	0
GMR_46D09	3L:20698668..20702651		yes			CG4717	kni	0	1	0	0	7	0	0	0	0
GMR_46E01	3R:6363376..6367362	yes	yes	yes	yes	CG17117	hth	0	0	0	0	0	0	0	0	0
GMR_46E06	2R:2035373..2039371	yes	yes	yes	yes	CG1765	CG8347, EcR	1	0	0	2	0	0	2	0	0
GMR_46E09	3R:21453682..21457785	yes	yes	yes		CG17383	bs29f05.y1	0	0	0	0	0	0	0	0	0
GMR_46F04	3L:17977609..17981906	yes	yes	yes	yes	CG8127	Eip75B	0	0	0	1	0	0	1	0	0
GMR_46F07	X:12608933..12613295	yes	yes	yes	yes	CG4013	Smr	0	1	0	0	0	0	0	0	0
GMR_46H04	X:5730160..5730787				yes	CG15765		0	0	0	0	0	0	0	0	0
GMR_47C12	X:15706371..15707814	yes	yes	yes	yes	CG8544	sd	0	2	0	2	1	0	1	0	0
GMR_47D10	X:20314626..20316291				yes	CG32506		0	0	0	0	0	0	0	0	0
GMR_47E07	X:5713196..5715072		yes			CG15765		0	0	0	0	0	0	0	0	0
GMR_47F04	2L:17249450..17251538	yes				CG15138	beat-IIIc, CG6365	0	0	0	0	0	0	0	0	0
GMR_47H12	3R:17482235..17484856	yes	yes	yes	yes	CG6376	E2f	2	1	0	3	0	0	1	0	0
GMR_48B08	2L:15215616..15218391				yes	CG4168	BG:DS03192.2, chaoptic-like	0	0	0	0	0	0	0	0	0
GMR_48C06	3R:17473812..17476692				yes	CG6376	E2f	5	0	0	2	1	0	2	2	0
GMR_48D11	2R:10618982..10622018	yes				CG10145	mspo, m-spondin	0	0	0	0	0	0	0	0	0
GMR_48E11	2R:10708497..10711645		yes			CG10205	CT28709	0	0	0	0	0	0	0	0	0
GMR_48F03	2R:10616790..10619965	yes				CG10145	mspo, m-spondin	0	0	0	0	0	0	0	0	0
GMR_48G11	3L:18441948..18445267				yes	CG13701	skl	0	0	0	0	0	0	0	0	0
GMR_48H04	3R:17452509..17455873				yes	CG6376	E2f	2	0	0	3	0	0	0	0	0
GMR_48H07	2L:17236270..17239655		yes			CG15138	beat-IIIc, CG6365	0	0	0	0	0	0	0	0	0
GMR_48H08	2L:17203383..17206771	yes	yes	yes		CG15138	beat-IIIc, CG6365	0	0	0	0	0	0	0	0	0
GMR_49A02	3R:16544395..16547804	yes			yes	CG3856	CG15698, Octopamine receptor in mushroom bodies, Oamb	0	0	0	0	0	0	0	0	0
GMR_49A03	2R:19473633..19477057	yes	yes	yes		CG5393	apt, apontic	0	0	0	0	0	0	0	0	0
GMR_49C07	2L:17243021..17246573		yes			CG15138	CG6365, beat-IIIc	0	1	0	0	0	0	0	0	0
GMR_49E02	3R:17471048..17474685	yes	yes	yes	yes	CG6376	E2F transcription factor, E2f	2	0	0	1	3	0	1	0	0
GMR_49F04	3R:13153058..13156765			yes		CG14334	CG14335, beat-IIa, beaten path IIa	0	0	0	0	0	0	0	0	0
GMR_49F10	3R:17458696..17462415	yes	yes		yes	CG6376	E2F transcription factor, E2f	2	0	0	1	1	0	1	0	0
GMR_49G03	2R:10710477..10714235		yes			CG10205		0	0	0	0	0	0	0	0	0
GMR_49G05	3R:16520307..16524081				yes	CG3856	CG15698, Octopamine receptor in mushroom bodies, Oamb	0	0	0	0	0	0	0	0	0
GMR_49H03	2L:17261230..17265049	yes		yes	yes	CG15138	CG6365, beat-IIIc	0	0	0	0	0	0	0	0	0
GMR_49H07	X:20315718..20319551				yes	CG32506		0	0	0	0	0	0	0	0	0
GMR_49H09	3L:10168727..10172572	yes				CG32057	dpr10	0	0	0	0	0	0	0	0	0
GMR_50B10	2L:17208149..17212112				yes	CG15138	CG6365, beat-IIIc	0	0	0	0	0	0	0	0	0
GMR_50C04	2L:9735314..9739305				yes	CG18660	CG4106, Nckx30C	0	0	0	0	0	0	0	0	0
GMR_50D03	3R:17475320..17479644	yes	yes	yes		CG6376	E2F transcription factor, E2f	5	0	0	4	2	0	1	2	0
GMR_50D07	3R:8737029..8741487			yes	yes	CG31298	CG14385, beat-Vb	0	0	0	0	0	0	0	0	0
GMR_50E04	3L:15899264..15899804				yes	CG6114		0	0	0	0	0	0	0	0	0
GMR_50G01	2R:20898025..20898872	yes	yes			CG15792	zipper, zip	0	0	0	1	0	0	1	0	0
GMR_51B04	3R:18735567..18737907		yes			CG6669	klingon, klg	0	0	0	0	0	0	0	0	0
GMR_51B05	2R:17395154..17397639	yes				CG15669	CG15668, Misexpression suppressor of KSR 2, MESK2	0	0	0	0	0	0	0	0	0
GMR_51D04	2R:20163625..20166689	yes	yes	yes	yes	CG3385	nvy, nervy	0	0	0	0	0	0	0	0	0
GMR_51G01	3L:15908814..15912345	yes		yes		CG6114		0	0	0	0	0	0	0	0	0
GMR_52B02	3R:14898079..14902014	yes	yes			CG6027	cdi	0	0	0	0	0	0	0	0	0
GMR_52B11	3R:14894824..14898824	yes	yes			CG6027	cdi	0	0	0	0	0	0	0	0	0
GMR_52C04	2R:10320186..10324392	yes	yes	yes		CG10108	phyl	0	0	0	0	0	0	1	0	0
GMR_52C05	3R:18732030..18736257		yes			CG6669	klg	0	0	0	0	0	0	0	0	0
GMR_52C06	3R:14886531..14890767			yes	yes	CG6027	cdi	0	0	0	1	0	0	0	0	0
GMR_52E04	3L:14658136..14658798				yes	CG32146	dlp	0	0	0	0	0	0	0	0	0
GMR_52E06	3R:13566776..13567466	yes				CG16766	TyrRII	0	0	0	0	0	0	0	0	0
GMR_53B07	2L:10835020..10837394	yes				CG6713	Nos	0	0	0	0	0	0	0	0	0
GMR_53D04	3L:14632109..14635059	yes	yes			CG32146	dlp	0	0	0	0	0	0	0	0	0
GMR_53E10	3L:14629518..14632847	yes	yes	yes		CG32146	dlp	2	1	0	1	1	0	0	0	0
GMR_53F03	3L:8812149..8815534	yes	yes	yes	yes	CG4974	dally	1	1	0	3	1	0	0	1	0
GMR_53F12	2L:11823531..11827120	yes		yes		CG14940	Pde1c	0	0	0	0	0	0	0	0	0
GMR_53G07	3L:14636423..14640116		yes			CG32146	dlp	0	0	0	1	0	0	0	0	0
GMR_53G12	3L:17700424..17704192		yes			CG32183	Ccn	0	0	0	0	0	0	0	0	0
GMR_53H03	3L:14638974..14642775	yes	yes	yes	yes	CG32146	dlp	0	2	0	1	0	0	0	0	0
GMR_53H12	3L:14645243..14649141	yes			yes	CG32146	dlp	0	0	0	0	2	0	0	0	0
GMR_54B01	3L:14648300..14652295			yes	yes	CG32146	dlp	0	0	0	0	0	0	0	0	0
GMR_54B04	X:16752333..16756333	yes	yes			CG4872	CG4872	0	0	0	0	0	0	0	0	0
GMR_54B09	3L:14626365..14630595	yes	yes			CG32146	dlp	4	1	0	2	1	0	1	0	0
GMR_54B10	3L:14641595..14645938	yes	yes			CG32146	dlp	0	1	0	0	2	0	0	0	0
GMR_54E06	2R:2722398..2723022				yes	CG15236	CG15236	0	0	0	0	0	0	0	0	0
GMR_54F03	3R:14549053..14549758				yes	CG12345	VAChT	0	0	0	0	0	0	0	0	0
GMR_54G04	2L:1855701..1856501		yes			CG31665	wry	0	0	0	0	0	0	0	0	0
GMR_55C04	2R:11040074..11042439	yes	yes	yes	yes	CG18285	igl	0	0	0	0	0	0	0	0	0
GMR_55F01	3R:25007566..25010681				yes	CG14509	CG14509	0	0	0	0	0	0	0	0	0
GMR_55G07	3L:18926123..18929896	yes	yes			CG32204	CG32204	0	0	0	0	0	0	0	0	0
GMR_55H04	2R:17461972..17466180	yes		yes		CG10440	CG10440	0	0	0	0	0	0	0	0	0
GMR_56A07	2R:12744511..12745168	yes	yes	yes	yes	CG5935	Dek	0	0	0	0	0	0	0	0	0
GMR_56D03	2R:17590373..17591910	yes	yes	yes	yes	CG17921	HmgZ	2	0	0	0	2	0	0	1	0
GMR_56D06	3L:10818305..10820227	yes		yes	yes	CG7958	tna	0	0	0	0	0	0	0	0	0
GMR_56E06	X:1146013..1148401	yes	yes	yes	yes	CG11405	Atf3	0	0	0	0	0	0	0	0	0
GMR_56E08	X:16581332..16583777	yes			yes	CG9699	39329	0	0	0	0	0	0	0	0	0
GMR_56F05	3L:15099088..15101744	yes	yes	yes	yes	CG6854	CTPsyn	2	1	0	0	4	0	0	0	0
GMR_56F07	X:16585415..16588100				yes	CG9699	39329	0	0	0	0	0	0	0	0	0
GMR_56G11	3L:8817020..8820141	yes	yes	yes	yes	CG4974	dally	1	0	0	1	0	0	1	0	0
GMR_56H10	3L:8814409..8817698	yes	yes	yes	yes	CG4974	dally	2	1	0	2	2	0	0	1	0
GMR_56H11	3R:13525321..13528647	yes	yes	yes	yes	CG7467	osa	3	3	0	2	0	0	0	1	0
GMR_58D06	2L:9727230..9730993				yes	CG18660	Nckx30C	0	0	0	0	0	0	0	0	0
GMR_58H10	3R:5146858..5150256				yes	CG8861	CG8861	0	0	0	0	0	0	0	0	0
GMR_59D01	3R:25010128..25014009		yes			CG14509	CG14509	0	0	0	0	0	0	0	0	0
GMR_59D09	2R:17465128..17469115	yes	yes	yes		CG10440	CG10440	0	0	0	0	0	0	0	0	0
GMR_59F07	X:1165060..1168534	yes	yes	yes		CG11405	Atf3	0	0	0	0	0	0	0	0	0
GMR_59F08	3L:2747819..2751309	yes				CG32296	Mrtf	0	0	0	0	0	0	0	0	0
GMR_59G09	3R:9885372..9889001	yes	yes	yes	yes	CG3143	foxo	0	0	0	1	0	0	0	0	0
GMR_59H01	3L:8838433..8842097				yes	CG4974	dally	0	0	0	0	0	0	0	0	0
GMR_59H04	3L:18760397..18764099	yes	yes	yes	yes	CG4059	ftz-f1	1	0	0	0	1	0	0	0	0
GMR_64A02	3L:20072319..20074836	yes	yes			CG7395	sNPF-R	0	0	0	0	0	0	0	0	0
GMR_64A03	3L:15537618..15540145	yes	yes	yes		CG7450	CrebA	0	1	0	1	1	0	0	0	0
GMR_64A06	3L:20085786..20088345		yes		yes	CG7395	sNPF-R	0	0	0	0	0	0	0	0	0
GMR_64C05	3L:2312718..2315764				yes	CG8985	DmsR-1	0	0	0	0	0	0	0	0	0
GMR_64F11	X:13872461..13876064	yes	yes	yes	yes	CG18319	ben	0	0	0	0	0	0	0	0	0
GMR_64G06	3L:20082737..20086525	yes	yes	yes	yes	CG7395	sNPF-R	0	0	0	0	0	0	0	0	0
GMR_64G10	3L:18536066..18539951	yes				CG7285	star1	0	0	0	0	0	0	0	0	0
GMR_64H02	3R:17649251..17653165	yes			yes	CG6703	CASK	3	0	0	0	1	0	0	0	0
GMR_64H06	X:19787968..19791907	yes	yes	yes	yes	CG11937	amn	1	0	0	0	1	0	0	0	0
GMR_64H12	2L:9685177..9687143	yes	yes		yes	CG4379	Pka-C1	0	0	0	0	0	0	0	0	0
GMR_65A05	3L:16624650..16626738	yes			yes	CG4032	Abl	0	0	0	0	0	0	0	0	0
GMR_65B07	X:428701..431207	yes			yes	CG7727	Appl	0	0	0	0	0	0	0	0	0
GMR_65B09	3R:24566665..24569239				yes	CG10001	AR-2	0	0	0	0	0	0	0	0	0
GMR_65C04	2L:16469141..16471892				yes	CG4952	dac	0	0	0	0	0	0	0	0	0
GMR_65C12	3R:2014897..2017773	yes	yes			CG1147	NPFR1	0	0	0	0	0	0	0	0	0
GMR_65G04	3L:18520815..18521594	yes			yes	CG7285	star1	0	0	0	0	0	0	0	0	0
GMR_65H10	3R:25780911..25782290	yes	yes		yes	CG7887	Takr99D	0	0	0	0	0	0	0	0	0
GMR_70B05	3R:26832769..26836327		yes			CG12073	5-HT7	0	0	0	0	0	0	0	0	0
GMR_70C09	2R:4402247..4405732	yes		yes		CG30361	mtt	0	0	0	0	0	0	0	0	0
GMR_70G10	3R:25465986..25466384			yes	yes	CG18741	DopR2	0	0	0	0	0	0	0	0	0
GMR_70G11	3R:25468578..25471519	yes	yes	yes	yes	CG18741	DopR2	0	0	0	0	0	0	0	0	0
GMR_70H08	3R:25461650..25464683	yes		yes	yes	CG18741	DopR2	0	0	0	0	0	0	0	0	0
GMR_71A10	3L:8880354..8881084		yes		yes	CG4974	dally	0	0	0	0	0	0	0	0	0
GMR_71B05	3L:5668282..5669401		yes	yes	yes	CG5406	sif	0	0	0	0	0	0	0	0	0
GMR_71C07	X:417609..420181				yes	CG4262	elav	1	0	0	0	0	0	1	0	0
GMR_71C10	3L:8873740..8876437	yes	yes	yes	yes	CG4974	dally	0	0	0	1	0	0	0	0	0
GMR_71D04	3L:8862811..8865909	yes	yes		yes	CG4974	dally	0	0	0	0	0	0	0	0	0
GMR_71D06	X:5434439..5437569	yes	yes	yes	yes	CG15782	Vsx2	0	0	0	0	0	0	0	0	0
GMR_71D07	3L:5678384..5681607	yes	yes			CG5406	sif	0	0	0	0	0	0	0	0	0
GMR_71E04	3L:8864653..8868044	yes	yes		yes	CG4974	dally	0	0	0	0	0	0	0	0	0
GMR_71F02	X:5425429..5429125	yes	yes			CG15782	Vsx2	0	0	0	0	0	0	0	0	0
GMR_71F06	3L:8875659..8879407	yes	yes	yes	yes	CG4974	dally	0	0	0	1	0	0	0	0	0
GMR_71F07	3L:12076859..12080608				yes	CG5661	Sema-5c	0	0	0	0	0	0	0	0	0
GMR_71F08	3L:8854795..8858592	yes	yes	yes		CG4974	dally	0	0	0	0	0	0	0	0	0
GMR_72B07	3R:10032238..10035921	yes			yes	CG9652	DopR	0	0	0	0	0	0	0	0	0
GMR_72D08	3R:3864239..3867277	yes	yes	yes		CG7918	CG7918	0	0	0	0	0	0	0	0	0
GMR_72D12	3R:3897519..3899559	yes	yes	yes		CG7918	CG7918	0	0	0	0	0	0	0	0	0
GMR_72E09	3R:3904386..3907937	yes	yes	yes	yes	CG7918	CG7918	0	0	0	0	0	0	0	0	0
GMR_72E11	3R:3901453..3905191		yes			CG7918	CG7918	0	0	0	0	0	0	0	0	0
GMR_72G11	2L:10081922..10082388	yes				CG31714	CG31714	0	0	0	0	0	0	0	0	0
GMR_72H11	3L:6108952..6112573	yes				CG7018	Ets65A	0	0	0	0	0	0	0	0	0
GMR_73A04	3L:14120443..14124329	yes		yes	yes	CG32139	Sox21b	0	0	0	0	0	0	1	0	0
GMR_73A06	3L:14137982..14141502	yes	yes	yes		CG32139	Sox21b	0	0	0	0	0	0	0	0	0
GMR_73A10	3L:14144349..14148322		yes			CG32139	Sox21b	0	0	0	0	0	0	0	0	0
GMR_73B05	3L:14136386..14138793	yes	yes	yes		CG32139	Sox21b	0	0	0	0	0	0	0	0	0
GMR_73B11	3L:14166209..14168021	yes	yes			CG32139	Sox21b	0	0	0	0	0	0	0	0	0
GMR_73B12	3L:14150086..14153944	yes	yes	yes	yes	CG32139	Sox21b	0	0	0	0	0	0	0	0	0
GMR_73C05	3L:1089784..1092937	yes	yes	yes	yes	CG9097	bab1	2	1	0	0	2	0	0	0	0
GMR_73C07	3L:1092403..1093981	yes	yes	yes	yes	CG9097	bab1	0	1	0	0	1	0	0	0	0
GMR_73C11	3L:1086835..1090676	yes	yes	yes	yes	CG9097	bab1	1	0	0	0	1	0	0	0	0
GMR_73D03	3L:1040325..1043826	yes				CG9097	bab1	0	0	0	0	0	0	0	0	0
GMR_73E10	3R:14671208..14673342	yes		yes	yes	CG18208	CG18208	0	0	0	0	0	0	0	0	0
GMR_73E11	3R:14665730..14669472				yes	CG18208	CG18208	0	0	0	0	0	0	0	0	0
GMR_73E12	3R:14662639..14666336	yes			yes	CG18208	CG18208	0	0	0	0	0	0	0	0	0
GMR_73F04	3R:14621458..14624610	yes			yes	CG7720	CG7720	1	0	0	0	0	0	0	0	0
GMR_73F07	3R:14648550..14652448		yes			CG18208	CG18208	0	0	0	0	0	0	0	0	0
GMR_73F09	3R:14668083..14671938		yes		yes	CG18208	CG18208	0	0	0	0	0	0	0	0	0
GMR_73G07	4:536895..539923	yes	yes			CG1449	zfh2	0	1	0	1	0	0	0	0	0
GMR_74A07	2R:10348764..10349576	yes	yes			CG17390	Oaz	0	0	0	0	0	0	0	0	0
GMR_74A08	2R:10353459..10354815		yes			CG10109	L	0	0	0	0	1	0	0	0	0
GMR_74C03	3L:15872472..15875852	yes		yes		CG13444	pHCl	0	0	0	0	0	0	0	0	0
GMR_74C05	3L:15887023..15890740	yes			yes	CG13444	pHCl	0	0	0	0	0	0	0	0	0
GMR_74C07	3L:15837523..15841060	yes	yes	yes	yes	CG32150	CG32150	0	1	0	0	0	0	0	0	0
GMR_74D03	3L:15840047..15844043	yes	yes	yes		CG32150	CG32150	0	1	0	0	0	0	0	0	0
GMR_74E02	3R:13922989..13926712		yes		yes	CG7847	sr	0	0	0	0	0	0	0	0	0
GMR_74F04	3R:13928471..13930572	yes	yes		yes	CG7847	sr	0	0	0	0	0	0	0	0	0
GMR_74F05	3R:13968906..13971711		yes	yes		CG14316	CG14316	0	1	0	0	1	0	0	0	0
GMR_74F07	2L:741751..743375	yes		yes		CG3159	Eaat2	0	0	0	0	0	0	0	0	0
GMR_75A02	3R:7600962..7603412	yes	yes		yes	CG6930	l(3)neo38	0	0	0	0	0	0	0	0	0
GMR_75A09	X:13841442..13844244	yes				CG32606	CG32606	1	0	0	1	1	0	0	0	0
GMR_75A10	X:13770056..13772973				yes	CG32611	mamo	0	0	0	0	0	0	0	0	0
GMR_75B04	X:13858735..13861335	yes	yes	yes	yes	CG32613	CG32613	0	0	0	0	0	0	0	0	0
GMR_75B05	X:13835349..13837725	yes				CG32606	CG32606	0	0	0	0	0	0	0	0	0
GMR_75B10	X:13780575..13783994	yes				CG32611	mamo	0	0	0	0	0	0	0	0	0
GMR_75C01	X:13804423..13808108	yes		yes	yes	CG11072	mamo	0	0	0	0	0	0	0	0	0
GMR_75C02	X:13821022..13822979	yes	yes	yes		CG32606	CG32606	0	0	0	0	0	0	0	0	0
GMR_75C06	X:13783330..13787191	yes	yes	yes	yes	CG32611	mamo	1	0	0	1	3	0	0	0	0
GMR_75C07	X:13822069..13825677	yes	yes			CG32606	CG32606	0	0	0	0	0	0	0	0	0
GMR_75C08	X:13786295..13789847	yes	yes	yes	yes	CG32611	mamo	0	0	0	0	0	0	0	0	0
GMR_75D02	X:13813693..13817396	yes	yes	yes	yes	CG32606	CG32606	0	0	0	1	1	0	0	0	0
GMR_75D08	2L:11219699..11223184	yes	yes	yes	yes	CG4807	ab	1	1	0	1	5	0	0	1	0
GMR_75D11	2L:11240404..11242399	yes				CG4807	ab	0	0	0	0	0	0	0	0	0
GMR_75E01	2L:11187851..11191609	yes	yes		yes	CG4807	ab	1	0	1	1	1	0	0	0	0
GMR_75E11	2L:11193771..11196796			yes		CG4807	ab	0	0	0	0	0	0	0	0	0
GMR_75F03	2L:11195477..11199014	yes		yes		CG4807	ab	0	0	0	0	0	0	0	0	0
GMR_75F07	2L:11251368..11255264	yes		yes		CG4807	ab	0	0	0	0	0	0	0	0	0
GMR_75F10	2L:11183616..11185332	yes	yes	yes		CG4807	ab	1	0	0	1	0	0	0	0	0
GMR_75F11	2L:11184429..11188393	yes	yes	yes	yes	CG4807	ab	1	0	0	2	0	0	0	0	0
GMR_75G09	2L:3657967..3661638	yes			yes	CG2808	CG34340	0	0	0	0	0	0	0	0	1
GMR_75G10	2L:3670278..3672959				yes	CG10017	CG34340	0	0	0	0	0	0	0	0	0
GMR_75G12	2L:3663746..3666133	yes	yes	yes	yes	CG10017	CG34340	0	0	0	0	0	0	0	0	0
GMR_75H02	2L:3687114..3689977	yes		yes	yes	CG10017	CG34340	0	0	0	0	0	0	0	0	0
GMR_75H09	3L:17817129..17820510			yes	yes	CG7446	Grd	0	0	0	0	0	0	0	0	0
GMR_76A01	2L:18873539..18876317	yes	yes	yes		CG10619	tup	0	0	0	0	0	0	0	0	0
GMR_76A03	2L:18895077..18898446				yes	CG10619	tup	0	0	0	0	0	0	0	0	0
GMR_76A04	2L:18876724..18880519	yes	yes	yes	yes	CG10619	tup	0	0	0	0	0	0	0	0	0
GMR_76A08	2L:18867409..18870880	yes		yes	yes	CG10619	tup	0	0	0	0	0	0	0	0	0
GMR_76A10	2L:18874955..18877642	yes	yes	yes	yes	CG10619	tup	0	0	0	0	0	0	0	0	0
GMR_76B02	2L:18870308..18874245	yes	yes	yes	yes	CG10619	tup	0	2	0	0	0	0	0	0	0
GMR_76B03	2L:18892536..18895851	yes	yes	yes	yes	CG10619	tup	0	0	0	0	0	0	0	0	0
GMR_76B05	2L:18887402..18890772	yes	yes	yes	yes	CG10619	tup	1	0	0	0	0	0	0	0	0
GMR_76B09	2L:757914..758875				yes	CG3022	GABA-B-R3	0	0	0	0	0	0	0	0	0
GMR_76B11	2L:762150..766019	yes			yes	CG12506	CG12506	0	0	0	0	0	0	0	0	0
GMR_76B12	2L:765403..767200	yes		yes	yes	CG12506	CG12506	0	0	0	0	0	0	0	0	0
GMR_76C02	2L:755254..755902	yes	yes			CG3022	GABA-B-R3	0	0	0	0	0	0	0	0	0
GMR_76C04	2L:765998..768676				yes	CG12506	CG12506	0	0	0	0	0	0	0	0	0
GMR_76C05	2L:748523..752481	yes			yes	CG3022	GABA-B-R3	0	0	0	0	0	0	0	0	0
GMR_76C06	2L:754604..755073	yes				CG3022	GABA-B-R3	0	0	0	0	0	0	0	0	0
GMR_76D09	X:5490860..5494603	yes				CG4136	Vsx1	0	0	0	0	0	0	0	0	0
GMR_76E06	2L:18905826..18909389		yes			CG10619	tup	0	0	0	0	0	0	0	0	0
GMR_76E08	2L:18913289..18916386	yes				CG10619	tup	0	0	0	0	0	0	0	0	0
GMR_76G07	X:7918298..7919645	yes		yes	yes	CG1543	Tbh	0	0	0	0	0	0	0	0	0
GMR_76G09	X:7883649..7886799	yes		yes	yes	CG1543	Tbh	0	0	0	0	0	0	0	0	0
GMR_76G10	X:7914217..7916463		yes		yes	CG1543	Tbh	0	0	0	0	0	0	0	0	0
GMR_76H04	X:7906988..7909761	yes	yes		yes	CG1543	Tbh	0	0	0	0	0	0	0	0	0
GMR_76H06	X:7896668..7899266				yes	CG1543	Tbh	0	0	0	0	0	0	0	0	0
GMR_77A09	3R:683348..686656	yes	yes	yes	yes	CG1133	opa	0	0	0	0	0	0	0	0	0
GMR_77A11	3R:685799..688528			yes	yes	CG1133	opa	0	0	2	0	0	0	0	0	0
GMR_77A12	3R:671661..675636	yes				CG1133	opa	0	0	0	0	0	0	0	0	0
GMR_77B01	3R:666795..670479	yes				CG1133	opa	0	0	0	0	0	0	0	0	0
GMR_77B06	3R:662532..665777	yes	yes	yes	yes	CG1133	opa	0	0	0	0	0	0	0	0	0
GMR_77B07	3R:680564..684441	yes	yes	yes	yes	CG1133	opa	0	0	0	0	0	0	0	0	0
GMR_77B08	3R:660837..663987	yes	yes			CG1133	opa	0	0	0	0	1	0	1	0	0
GMR_77D01	2L:7122903..7126677		yes	yes	yes	CG31629	Pvf3	0	0	0	0	0	0	0	0	0
GMR_77D03	2L:7086854..7090739	yes				CG13780	Pvf2	0	0	0	0	0	0	0	0	0
GMR_77E02	2L:7107477..7110624	yes				CG31629	Pvf3	0	0	0	0	0	0	0	0	0
GMR_77E07	2L:7142619..7146592			yes		CG31629	Pvf3	0	0	1	0	0	0	0	0	0
GMR_77F01	2L:7115412..7118939			yes	yes	CG31629	Pvf3	0	0	0	0	0	0	0	0	0
GMR_77F07	2R:16806089..16810006			yes		CG10052	Rx	0	0	0	0	0	0	0	0	0
GMR_77F09	2R:16815068..16817410	yes		yes		CG10052	Rx	0	0	0	0	0	0	0	0	0
GMR_77F12	3L:14747614..14750029	yes	yes	yes	yes	CG33261	Trl	2	0	0	1	0	0	1	0	0
GMR_77G01	3L:14750966..14753707	yes	yes	yes	yes	CG33261	Trl	1	0	0	5	1	0	0	0	0
GMR_77G08	2L:11806094..11808106	yes	yes	yes	yes	CG14938	crol	3	0	0	1	1	0	3	0	0
GMR_77H03	3R:21001603..21005295	yes			yes	CG11849	dan	0	0	0	0	0	0	0	0	0
GMR_77H05	3R:20999383..21002465			yes	yes	CG11849	dan	1	0	0	0	0	0	0	0	0
GMR_77H06	3R:21007017..21010422	yes	yes			CG11849	dan	2	0	0	1	0	0	1	0	0
GMR_77H10	3R:14087040..14090444	yes	yes			CG18599	CG18599	0	0	0	0	0	0	0	0	0
GMR_78A01	2L:12571778..12573917	yes				CG15489	nub	0	0	0	0	0	0	0	0	0
GMR_78A02	2L:12573225..12576630	yes	yes	yes	yes	CG15489	nub	0	0	0	0	0	0	0	0	0
GMR_78A05	2L:12603737..12607703		yes			CG31859	CG31859	0	0	0	0	0	0	0	0	0
GMR_78A06	2L:12596972..12598880	yes	yes	yes	yes	CG31859	CG31859	0	0	0	0	0	0	0	0	0
GMR_78A07	2L:12575267..12579012		yes			CG15489	nub	0	1	0	0	1	0	0	0	0
GMR_78A08	2L:12594708..12598170	yes	yes	yes		CG31859	CG31859	0	0	0	0	0	0	0	0	0
GMR_78B01	2L:12598132..12601814	yes	yes	yes		CG31859	CG31859	0	0	0	0	0	0	0	0	0
GMR_78B02	2L:12601186..12604477	yes		yes		CG31859	CG31859	0	0	0	0	0	0	0	0	0
GMR_78B06	2L:12474574..12476171			yes	yes	CG5461	bun	0	0	0	0	0	0	0	0	0
GMR_78B07	2L:12508797..12511949				yes	CG5461	bun	0	0	0	0	0	0	0	0	0
GMR_78B08	2L:12543922..12547164				yes	CG5461	bun	1	0	0	2	0	0	3	0	0
GMR_78B12	2L:12461212..12463397	yes	yes		yes	CG5461	bun	1	0	0	1	0	0	1	0	0
GMR_78C05	2L:12510959..12514916	yes	yes	yes	yes	CG5461	bun	1	1	0	1	1	0	0	0	0
GMR_78C08	2L:12479372..12482627				yes	CG5461	bun	0	0	0	0	0	0	0	0	0
GMR_78C10	2L:12525642..12528980	yes				CG5461	bun	0	0	0	0	0	0	0	0	0
GMR_78C11	2L:12530467..12533463	yes			yes	CG5461	bun	0	0	0	0	0	0	0	0	0
GMR_78C12	2L:12506211..12509401	yes		yes		CG5461	bun	0	0	0	0	0	0	0	0	0
GMR_78D01	2L:12462657..12466632	yes				CG5461	bun	0	0	0	0	0	0	0	0	0
GMR_78D02	2L:12483157..12486772	yes	yes	yes	yes	CG5461	bun	1	0	0	2	0	0	1	0	1
GMR_78D03	2L:12492892..12495354		yes			CG5461	bun	0	0	0	0	0	0	0	0	0
GMR_78D04	2L:12532336..12536304	yes	yes	yes	yes	CG5461	bun	0	0	0	0	0	0	0	0	0
GMR_78D08	2L:12494261..12497249		yes			CG5461	bun	0	0	0	0	0	0	0	0	0
GMR_78D09	3R:19670505..19670760	yes	yes			CG12492	CG34355	0	0	0	0	0	0	0	0	0
GMR_78G11	X:5475811..5479121				yes	CG15781	Vsx2	0	0	0	0	0	0	0	0	0
GMR_78H01	X:5462740..5465949	yes				CG15781	Vsx2	0	0	0	0	0	0	0	0	0
GMR_78H02	X:5464960..5468648	yes				CG15781	Vsx2	0	0	0	0	0	0	0	0	0
GMR_78H09	X:5482584..5484915	yes		yes	yes	CG15781	Vsx2	0	0	0	0	0	0	0	0	0
GMR_78H10	3R:19721188..19721959				yes	CG13598	sba	0	0	0	0	0	0	0	0	0
GMR_78H12	3R:19729159..19731989			yes		CG13598	sba	0	0	0	0	0	0	0	0	0
GMR_79A06	2R:2969994..2973518	yes	yes	yes	yes	CG12833	esn	0	0	0	0	0	0	0	0	0
GMR_79A07	2R:2983363..2986088				yes	CG12833	esn	0	0	0	0	1	0	0	0	0
GMR_79A08	2R:2996029..2998962	yes	yes	yes	yes	CG12833	esn	0	0	0	0	0	0	0	0	0
GMR_79A09	2R:3007363..3008100	yes	yes			CG12833	esn	0	0	0	0	0	0	0	0	0
GMR_79A10	2R:3010790..3012522	yes			yes	CG12833	esn	0	0	0	0	0	0	0	0	0
GMR_79A11	2R:2990471..2993365	yes	yes			CG12833	esn	0	0	0	0	0	0	0	0	0
GMR_79A12	2R:2962765..2965952	yes				CG12833	esn	0	0	0	0	0	0	0	0	0
GMR_79B07	2R:2974547..2978523	yes	yes	yes		CG12833	esn	1	0	0	1	1	0	0	0	0
GMR_79B08	2R:2977890..2981342	yes		yes		CG12833	esn	0	0	0	0	0	0	0	0	0
GMR_79C02	3R:5301827..5305799	yes		yes		CG16779	CG16779	0	0	0	0	0	0	0	0	0
GMR_79C04	3R:5309199..5313046	yes	yes			CG16779	CG16779	0	0	0	0	0	0	0	0	0
GMR_79C08	3R:5299059..5300477	yes			yes	CG16779	CG16779	0	0	0	0	0	0	0	0	0
GMR_79C11	X:7064176..7066403				yes	CG9650	CG9650	0	0	0	0	0	0	0	0	0
GMR_79D01	X:7145127..7149045				yes	CG1958	CG1958	0	0	0	0	0	0	0	0	0
GMR_79D08	X:7079315..7082973	yes	yes			CG9650	CG9650	0	0	0	0	0	0	0	0	0
GMR_79E02	X:7084735..7086809	yes				CG9650	CG9650	0	0	0	0	0	0	0	0	0
GMR_79E04	X:7122588..7126422	yes				CG9650	CG9650	0	0	0	0	0	0	0	0	0
GMR_79F06	X:7128867..7131107	yes		yes	yes	CG9650	CG9650	0	0	0	0	0	0	0	0	0
GMR_79F08	X:7082280..7086181	yes	yes	yes		CG9650	CG9650	0	0	0	0	0	0	0	0	0
GMR_79F12	X:7045179..7047686	yes			yes	CG9650	CG9650	0	0	0	0	0	0	0	0	0
GMR_79G04	X:7056509..7059860		yes		yes	CG9650	CG9650	0	0	0	0	0	0	1	0	0
GMR_79G09	2R:7692061..7695485	yes	yes			CG12443	ths	0	0	0	0	0	0	0	0	0
GMR_79G12	2R:7701442..7705310	yes	yes	yes		CG13192	CG13192	0	0	0	0	0	0	0	0	0
GMR_79H02	2R:7685643..7688229	yes	yes	yes		CG12443	ths	0	0	0	0	0	0	0	0	0
GMR_79H03	2R:7688114..7691052	yes			yes	CG12443	ths	0	0	0	0	0	0	0	0	0
GMR_79H09	2L:3830094..3833128	yes		yes	yes	CG2939	slp2	0	0	0	0	0	0	0	0	0
GMR_79H10	2L:3827291..3831192	yes			yes	CG2939	slp2	0	0	0	0	0	0	0	0	0
GMR_79H11	2L:3839544..3843145			yes		CG3964	CG3964	0	0	0	0	0	0	0	0	0
GMR_80A01	3R:2661201..2663950	yes				CG1030	Scr	0	0	0	0	0	0	0	0	0
GMR_80A02	3R:2659511..2662467	yes	yes	yes	yes	CG1030	Scr	0	0	0	0	0	0	0	0	0
GMR_80A03	3R:2662675..2665270	yes	yes	yes		CG1030	Scr	0	0	0	0	0	0	0	0	0
GMR_80A04	3R:2654708..2658367	yes	yes	yes	yes	CG1030	Scr	0	0	0	0	0	0	0	0	0
GMR_80A09	3R:2663771..2666985	yes		yes		CG1030	Scr	0	0	0	0	0	0	0	0	0
GMR_80B07	3L:12615094..12618601		yes			CG32111	CG32111	0	0	0	0	0	0	0	0	0
GMR_80B11	3L:12606617..12609933	yes	yes	yes	yes	CG10605	caup	2	0	0	0	2	0	0	0	0
GMR_80C01	3L:12592924..12595946		yes			CG10605	caup	0	0	0	0	0	0	0	0	0
GMR_80C03	3L:12611733..12612739	yes		yes		CG10605	caup	0	0	0	0	0	0	0	0	0
GMR_80C08	3R:13380035..13381959	yes			yes	CG5829	Hmx	0	0	0	0	0	0	0	0	0
GMR_80C12	3R:13398029..13401105				yes	CG7587	CG7587	0	0	0	0	0	0	0	0	0
GMR_80D05	3R:13416014..13419798				yes	CG7587	CG7587	0	0	0	0	0	0	0	0	0
GMR_80D07	3R:13408523..13410476	yes				CG7587	CG7587	0	0	0	0	0	0	0	0	0
GMR_80E01	3L:22814000..22817539	yes	yes	yes	yes	CG11352	jim	1	0	0	2	0	0	1	0	0
GMR_80E07	2L:14409847..14412845	yes	yes	yes		CG4220	elB	0	0	0	1	0	0	1	0	1
GMR_80E09	2L:14387329..14389338	yes		yes	yes	CG4220	elB	0	1	0	0	0	0	0	0	0
GMR_80F01	2L:14399669..14403373		yes	yes		CG4220	elB	0	0	0	0	0	0	0	0	0
GMR_80F02	2L:14393009..14394462	yes	yes			CG4220	elB	0	0	0	0	0	0	0	0	0
GMR_80F03	2L:14397873..14400990			yes	yes	CG4220	elB	0	0	0	0	0	0	0	0	0
GMR_80F05	2R:20026084..20026983			yes	yes	CG3318	Dat	0	0	0	0	0	0	1	0	0
GMR_80F07	2R:20031783..20034571	yes			yes	CG3318	Dat	0	0	0	0	0	0	0	0	0
GMR_80F10	2L:18782611..18785798				yes	CG31753	ham	0	0	0	0	0	0	0	0	0
GMR_80G03	2L:18765784..18769127			yes		CG31753	ham	0	0	0	0	0	0	0	0	0
GMR_80G08	2L:18790885..18793529			yes	yes	CG31753	ham	0	0	0	0	0	0	0	0	0
GMR_80G12	2L:18771280..18774617			yes	yes	CG31753	ham	0	0	0	0	0	0	0	0	0
GMR_80H01	2L:18798332..18801480	yes	yes			CG31753	ham	0	0	0	0	0	0	0	0	0
GMR_80H05	2R:21098976..21102232	yes				CG3340	Kr	0	0	0	0	0	0	0	0	0
GMR_80H06	2R:21105323..21109243				yes	CG3340	Kr	0	0	0	0	0	0	0	0	0
GMR_80H09	2R:21092497..21096141	yes	yes	yes	yes	CG3340	Kr	0	0	0	0	0	0	1	0	0
GMR_81A05	3L:14583211..14585972	yes				CG13475	HGTX	0	0	0	0	0	0	0	0	0
GMR_81A10	3L:14574243..14576244	yes		yes	yes	CG13479	CG13479	0	0	0	0	0	0	0	0	0
GMR_81A12	3L:14589151..14590911	yes	yes	yes	yes	CG13475	HGTX	0	0	0	0	0	0	0	0	0
GMR_81B02	3L:14602342..14606081				yes	CG13475	HGTX	3	0	0	0	0	0	0	0	0
GMR_81B08	3L:5870471..5874057			yes		CG13287	CG13287	0	0	0	0	0	0	0	0	0
GMR_81C01	X:16319661..16323117	yes	yes	yes	yes	CG32575	hang	2	0	0	0	0	0	1	0	0
GMR_81C04	X:16317636..16320872	yes	yes	yes	yes	CG32575	hang	0	0	0	0	0	0	0	0	0
GMR_81C06	2L:6085959..6089669	yes	yes	yes	yes	CG18783	Kr-h1	1	2	0	2	3	0	0	0	0
GMR_81C08	2L:6083670..6087428	yes	yes	yes	yes	CG18783	Kr-h1	0	2	0	2	1	0	0	0	0
GMR_81C10	X:17228970..17231623			yes	yes	CG5529	B-H1	0	0	0	0	0	0	0	0	0
GMR_81D01	X:17278166..17282096	yes	yes			CG5529	B-H1	0	0	0	0	0	0	0	0	0
GMR_81D02	X:17230641..17234608			yes	yes	CG5529	B-H1	0	0	0	0	0	0	0	0	0
GMR_81D03	X:17233522..17236869			yes		CG5529	B-H1	0	0	0	0	0	0	0	0	0
GMR_81D05	X:17273539..17276790	yes		yes		CG5529	B-H1	0	0	0	0	0	0	0	0	0
GMR_81D09	X:17287939..17291202		yes			CG5529	B-H1	0	0	0	0	0	0	1	0	0
GMR_81E01	X:17267794..17271118	yes				CG5529	B-H1	0	0	0	0	0	0	0	0	0
GMR_81E05	X:17275592..17278892	yes		yes		CG5529	B-H1	0	0	0	0	0	0	0	0	0
GMR_81E06	X:17265144..17268951	yes			yes	CG5529	B-H1	0	0	0	0	0	1	0	0	0
GMR_81E07	X:17237963..17241902				yes	CG5529	B-H1	0	0	0	0	0	0	1	0	0
GMR_81E08	X:17226196..17230030		yes		yes	CG5529	B-H1	0	0	0	0	0	0	0	0	0
GMR_81E09	X:17246575..17248732		yes	yes	yes	CG5529	B-H1	0	0	0	0	0	0	0	0	0
GMR_81F02	X:17255583..17259418	yes	yes	yes		CG5529	B-H1	0	0	0	0	0	0	0	0	0
GMR_81F03	X:17247763..17251563	yes		yes	yes	CG5529	B-H1	0	0	0	0	0	0	0	0	0
GMR_81F04	3R:6181136..6183846	yes	yes	yes	yes	CG4029	jumu	1	0	0	2	0	0	2	0	0
GMR_81F05	3R:6176264..6179469	yes	yes	yes	yes	CG4029	jumu	1	0	0	3	0	0	2	0	0
GMR_81F06	3R:6178799..6182384	yes	yes	yes	yes	CG4029	jumu	1	0	0	1	0	0	1	0	0
GMR_81G02	4:1116434..1118512				yes	CG11049	sv	0	0	0	0	0	0	0	0	0
GMR_81G06	2L:10337562..10338084	yes				CG5034	GATAd	0	0	0	0	0	0	0	0	0
GMR_81H03	X:13528499..13530987	yes	yes	yes	yes	CG11172	NFAT	0	1	0	0	0	0	0	0	0
GMR_81H08	X:13530974..13534968	yes				CG11172	NFAT	0	0	0	0	0	0	0	0	0
GMR_81H11	2L:5391806..5395402		yes	yes	yes	CG6604	H15	0	0	0	0	0	0	0	0	0
GMR_82B03	2L:10349002..10350635				yes	CG34367	CG34367	0	0	0	0	0	0	0	0	0
GMR_82B10	3L:35074..37661		yes			CG6821	Lsp1gamma	0	0	0	0	0	0	0	0	0
GMR_82C05	3R:8360275..8363552	yes		yes		CG33959	Octbeta3R	0	0	0	0	0	0	0	0	0
GMR_82C08	3R:8355157..8358465	yes				CG33959	Octbeta3R	0	0	0	0	0	0	0	0	0
GMR_82C09	3R:8362842..8365984	yes				CG33959	Octbeta3R	0	0	0	0	0	0	0	0	0
GMR_82C10	3R:8367167..8370166				yes	CG33959	Octbeta3R	0	0	0	0	0	0	0	0	0
GMR_82D02	X:6837716..6840898	yes		yes		CG4575	CG4575	0	0	0	0	0	0	0	0	0
GMR_82D07	X:6833779..6836856		yes			CG4575	CG4575	0	0	0	0	0	0	0	0	0
GMR_82D08	X:6823269..6826423	yes	yes	yes		CG4575	CG4575	0	0	0	0	0	0	0	0	0
GMR_82D10	X:6839926..6843144	yes				CG4575	CG4575	0	0	0	0	0	0	0	0	0
GMR_82F05	X:6811940..6814870	yes	yes	yes		CG4575	CG4575	0	0	0	0	0	0	0	0	0
GMR_82G10	3R:19736467..19739554		yes		yes	CG13598	sba	0	0	0	0	0	0	0	0	0
GMR_82G11	3R:19747102..19748721		yes		yes	CG13598	sba	0	0	0	1	0	0	1	0	0
GMR_82G12	3R:19741735..19744908	yes				CG13598	sba	0	0	0	0	0	0	0	0	0
GMR_82H01	X:6835714..6838867	yes		yes		CG4575	CG4575	0	0	0	0	0	0	0	0	0
GMR_82H02	3R:19733553..19737252	yes		yes		CG13598	sba	0	0	0	0	1	0	0	0	0
GMR_82H03	3R:19739608..19743073	yes	yes	yes	yes	CG13598	sba	1	0	0	1	1	0	0	0	0
GMR_82H04	3R:19744184..19745773			yes	yes	CG13598	sba	0	0	0	0	0	0	0	0	0
GMR_82H05	3R:19746537..19747319	yes			yes	CG13598	sba	0	0	0	0	0	0	0	0	0
GMR_82H06	3R:19731205..19734711			yes	yes	CG13598	sba	0	0	0	0	1	0	0	0	0
GMR_83A03	3R:2927974..2930800	yes	yes	yes	yes	CG1070	Alh	0	0	0	0	0	0	0	0	0
GMR_83A05	3R:2929305..2932905	yes	yes	yes		CG1070	Alh	0	0	0	0	0	0	0	0	0
GMR_83A06	3R:2934317..2937010	yes	yes			CG1070	Alh	1	1	0	1	0	0	2	0	0
GMR_83B01	3R:4412963..4416905	yes				CG7994	CG42796	0	0	0	0	0	0	0	0	0
GMR_83B03	3R:4418197..4419098	yes	yes			CG7994	CG42796	0	0	0	0	0	0	0	0	0
GMR_83B08	3L:8443761..8444926	yes				CG6964	Gug	0	0	0	0	0	0	0	1	0
GMR_83B11	3L:8451942..8455119	yes	yes	yes	yes	CG6964	Gug	1	1	0	0	1	0	0	0	0
GMR_83C02	3L:8446910..8450045		yes			CG6964	Gug	1	0	0	0	0	0	0	0	0
GMR_83C03	X:20551548..20555498				yes	CG1849	run	0	0	0	0	0	0	0	0	0
GMR_83D05	X:8600163..8603410		yes	yes	yes	CG11294	CG11294	0	0	0	0	0	0	0	0	0
GMR_83E02	2R:16780092..16783260	yes				CG10036	otp	0	0	0	0	0	0	0	0	0
GMR_83E09	X:1947314..1947887				yes	CG4313	CG4313	0	0	0	0	0	0	0	0	0
GMR_83F04	3R:10101060..10102107	yes	yes		yes	CG8651	trx	0	0	0	0	0	0	0	0	0
GMR_83F06	3R:10107016..10109726	yes	yes			CG8651	trx	1	0	0	3	1	0	1	0	1
GMR_83F08	3R:10108347..10111956	yes	yes	yes	yes	CG8651	trx	1	0	0	3	1	0	1	0	1
GMR_83F09	3R:10105188..10108371	yes	yes			CG8651	trx	1	0	0	1	1	0	0	0	0
GMR_83G05	3L:5611347..5614203	yes				CG5249	Blimp-1	0	0	0	0	0	0	0	0	0
GMR_83H04	X:20580984..20583970				yes	CG1849	run	0	0	0	0	0	0	0	0	0
GMR_83H05	X:20582878..20585969				yes	CG1849	run	0	0	0	0	0	0	0	0	0
GMR_84A01	3R:16424566..16426432	yes	yes			CG5206	bon	0	0	0	0	0	0	0	0	0
GMR_84A02	3R:16435092..16435708	yes				CG5206	bon	0	0	0	0	0	0	0	0	0
GMR_84A03	3R:16419741..16422759	yes				CG5206	bon	0	1	0	0	0	0	0	0	0
GMR_84A08	3R:14482872..14484563	yes	yes	yes	yes	CG31224	CG31224	0	0	0	0	0	0	0	0	0
GMR_84A12	3L:11232169..11235547			yes	yes	CG6185	Ir68a	0	0	0	0	0	0	0	0	0
GMR_84B02	3L:11241009..11243935	yes				CG6185	Ir68a	0	0	0	1	0	0	1	0	0
GMR_84B04	3L:11234625..11238061		yes	yes	yes	CG6185	Ir68a	0	0	0	0	0	0	0	0	0
GMR_84B05	3L:11237622..11241036	yes	yes	yes	yes	CG6185	Ir68a	0	0	0	1	0	0	1	0	0
GMR_84B06	3L:11229699..11233341	yes		yes	yes	CG6185	Ir68a	0	0	0	0	0	0	0	0	0
GMR_84B11	2L:588531..592347				yes	CG2851	Gsc	0	0	0	0	0	0	0	0	0
GMR_84C12	3R:17816631..17820451		yes			CG18389	Eip93F	0	0	0	0	0	0	0	0	0
GMR_84D01	3R:17763756..17767547	yes	yes	yes	yes	CG18389	Eip93F	0	1	0	1	0	0	0	0	0
GMR_84D02	3R:17772540..17776434				yes	CG18389	Eip93F	0	0	0	0	0	0	0	0	0
GMR_84D11	3R:17761349..17764814	yes				CG18389	Eip93F	0	1	0	1	0	0	0	0	0
GMR_84F01	X:20417384..20421079				yes	CG15455	RunxB	0	0	0	0	0	0	0	0	0
GMR_84F05	X:20405051..20407758				yes	CG15455	RunxB	0	0	0	0	0	0	0	0	0
GMR_84F10	X:20399753..20403458		yes			CG18492	Tak1	0	0	0	0	0	0	0	0	0
GMR_84F12	X:10368083..10369071	yes	yes			CG2889	CG2889	1	0	0	3	0	0	1	0	0
GMR_84G01	2L:11359028..11361047	yes	yes		yes	CG4881	salr	0	0	0	0	0	0	0	0	0
GMR_84G03	2L:11351158..11354796	yes				CG4881	salr	0	0	0	0	0	0	0	0	0
GMR_84G06	2L:11369862..11371916	yes				CG4881	salr	0	0	0	0	0	0	0	0	0
GMR_84G08	2L:11361209..11364969	yes	yes			CG4881	salr	0	0	0	0	0	0	0	0	0
GMR_84G09	2L:11354012..11357500	yes				CG4881	salr	0	0	0	0	0	0	0	0	0
GMR_84G11	2L:11345999..11348921				yes	CG4881	salr	0	0	0	0	0	0	0	0	0
GMR_84H06	3R:2667876..2671100	yes				CG1030	Scr	0	0	0	0	0	0	0	0	0
GMR_84H07	3R:2674205..2675302	yes	yes		yes	CG1030	Scr	0	0	0	0	0	0	2	0	0
GMR_84H08	3R:2637036..2640549	yes	yes		yes	CG1030	Scr	0	1	0	0	2	0	0	0	0
GMR_84H09	3R:2676238..2679795		yes			CG1030	Scr	0	0	0	0	0	0	0	0	0
GMR_84H12	3R:2685486..2688016				yes	CG1030	Scr	0	0	0	0	0	0	0	0	0
GMR_85A01	2L:5370593..5374415	yes		yes		CG6604	H15	0	0	0	0	0	0	0	0	0
GMR_85A04	2L:5381782..5385334	yes				CG6604	H15	0	0	0	0	0	0	0	0	0
GMR_85A05	2L:5414180..5415403	yes		yes		CG6604	H15	0	0	0	0	0	0	0	0	0
GMR_85A09	2L:5373354..5375015	yes				CG6604	H15	0	0	0	0	0	0	0	0	0
GMR_85A11	2L:5368279..5371124			yes		CG6604	H15	0	0	0	0	0	0	0	0	0
GMR_85B01	2L:5380031..5382353	yes		yes		CG6604	H15	0	0	0	0	0	0	0	0	0
GMR_85B03	2L:5389731..5392347	yes		yes		CG6604	H15	0	0	0	0	0	0	0	0	0
GMR_85C01	X:9596712..9599628	yes		yes	yes	CG1343	Sp1	0	0	0	0	0	0	0	0	0
GMR_85C03	X:9581951..9584091	yes				CG12653	btd	0	0	0	0	0	0	1	0	0
GMR_85C05	X:9603595..9607429	yes				CG1343	Sp1	0	0	0	0	0	0	0	0	0
GMR_85C07	X:9582802..9586658	yes	yes			CG12653	btd	1	0	0	0	0	0	1	0	0
GMR_85C11	X:9606430..9608723	yes	yes	yes	yes	CG1343	Sp1	0	0	0	0	0	0	0	0	0
GMR_85D01	X:5830506..5832629		yes		yes	CG3726	CG3726	0	0	0	0	0	0	0	0	0
GMR_85D06	X:5827337..5831213	yes	yes	yes	yes	CG3726	CG3726	0	0	0	0	0	0	0	0	0
GMR_85E08	2L:11453242..11457101		yes	yes	yes	CG6464	salm	0	1	0	0	1	0	0	0	0
GMR_85E09	2L:11476831..11480830			yes		CG6464	salm	0	0	0	0	0	0	0	0	0
GMR_85F04	2R:7065161..7069063	yes	yes	yes	yes	CG7734	shn	1	0	0	1	0	0	0	0	0
GMR_85F05	2R:7067766..7069896	yes	yes	yes	yes	CG7734	shn	3	0	0	2	0	0	0	0	0
GMR_85G01	2R:7081196..7084847	yes	yes	yes	yes	CG7734	shn	2	0	0	1	0	0	0	0	0
GMR_85G04	2R:7080666..7081919				yes	CG7734	shn	0	0	0	0	0	0	0	0	0
GMR_85H05	3R:26749256..26750100	yes	yes		yes	CG1447	Ptx1	0	0	0	0	0	0	0	0	0
GMR_86A07	2R:18983662..18987534	yes	yes	yes		CG9876	CG9876	0	0	0	0	0	0	0	0	0
GMR_86A12	X:17647817..17651272	yes	yes	yes		CG6269	unc-4	0	0	0	0	0	0	0	0	0
GMR_86B05	X:17664493..17668428	yes				CG6269	unc-4	0	0	0	0	0	0	0	0	0
GMR_86B08	X:17201649..17205644	yes	yes	yes	yes	CG5488	B-H2	0	0	0	0	0	0	0	0	0
GMR_86B11	X:17209902..17213781	yes	yes	yes	yes	CG5488	B-H2	0	0	0	0	0	1	0	0	0
GMR_86C03	3R:17260164..17262905	yes		yes	yes	CG6570	lbl	0	0	0	0	0	0	1	0	0
GMR_86C04	3R:17264519..17267296	yes	yes	yes	yes	CG6570	lbl	0	0	0	0	0	0	0	0	0
GMR_86C05	3R:17261546..17265369	yes		yes	yes	CG6570	lbl	0	0	0	0	0	0	0	0	0
GMR_86C06	3R:17268089..17270838	yes		yes	yes	CG6545	lbe	0	0	0	0	0	0	0	0	0
GMR_86C07	3R:17285045..17288921	yes				CG6545	lbe	0	0	0	0	0	0	0	0	0
GMR_86C08	3R:17272350..17275959	yes			yes	CG6545	lbe	1	0	0	0	0	0	1	0	0
GMR_86C11	3R:17280900..17283754	yes	yes	yes	yes	CG6545	lbe	0	0	0	0	0	0	0	0	1
GMR_86D01	3R:17275193..17276897	yes				CG6545	lbe	0	0	0	0	0	0	0	0	0
GMR_86D04	3R:17276159..17279227	yes	yes	yes	yes	CG6545	lbe	0	0	0	0	0	0	0	0	0
GMR_86D08	3R:17295293..17298104	yes				CG6545	lbe	0	0	0	0	0	0	0	0	0
GMR_86D09	3R:17304230..17305939	yes		yes		CG6545	lbe	0	0	0	0	0	0	0	0	0
GMR_86E03	3R:18414418..18418007	yes			yes	CG5264	btn	0	0	0	0	0	0	0	0	0
GMR_86E04	3L:11012565..11015940	yes	yes	yes		CG7923	Fad2	0	0	0	0	0	0	0	0	0
GMR_86E06	3L:10996739..11000050				yes	CG12296	klu	0	0	0	0	0	0	0	0	0
GMR_86E07	3L:10980966..10984846	yes	yes	yes		CG12296	klu	0	0	0	0	0	0	0	0	0
GMR_86E08	3L:11011879..11015639	yes			yes	CG12296	klu	0	0	0	0	0	0	0	0	0
GMR_86E10	3L:10989338..10993064	yes		yes	yes	CG12296	klu	0	0	0	0	0	0	0	0	0
GMR_86F01	3L:10983584..10986838	yes	yes		yes	CG12296	klu	0	0	0	0	0	0	0	0	0
GMR_86F02	3L:10993793..10997681		yes		yes	CG12296	klu	1	0	0	1	0	0	0	0	0
GMR_86F03	3L:11006656..11009406	yes		yes		CG12296	klu	0	0	0	0	0	0	0	0	0
GMR_86F06	3L:11008781..11012575	yes		yes	yes	CG12296	klu	0	0	0	0	0	0	0	0	0
GMR_86F09	2L:5486316..5489583			yes	yes	CG14020	CG14020	0	0	0	0	0	0	0	0	0
GMR_86G01	2L:5480079..5484053	yes	yes	yes		CG14020	CG14020	0	0	0	0	0	0	0	0	0
GMR_86G02	2L:5469953..5471987		yes		yes	CG14020	CG14020	0	0	0	0	0	0	0	0	0
GMR_86G03	2L:5474667..5478625	yes		yes		CG14020	CG14020	0	0	0	0	0	0	0	0	0
GMR_86G04	2L:5457567..5461308		yes		yes	CG6634	mid	1	0	0	1	0	0	1	0	0
GMR_86G05	2L:5464207..5465244	yes	yes			CG6634	mid	0	0	0	0	0	0	0	0	0
GMR_86G07	2L:5477301..5480906	yes	yes	yes		CG14020	CG14020	0	0	0	0	0	0	0	0	0
GMR_86G09	2L:5483480..5487280	yes	yes	yes	yes	CG14020	CG14020	0	0	0	0	0	0	0	0	0
GMR_86H01	2L:5504802..5508574	yes	yes	yes		CG14020	CG14020	0	0	0	0	1	0	0	0	0
GMR_86H04	2L:5500168..5502764	yes		yes		CG14020	CG14020	0	0	0	0	0	0	0	0	0
GMR_86H05	2L:5501711..5505643	yes	yes	yes		CG14020	CG14020	0	0	0	0	0	0	0	0	0
GMR_86H07	2L:5492454..5496339	yes	yes	yes		CG14020	CG14020	1	0	0	0	0	0	0	0	0
GMR_86H08	2L:5489558..5493102	yes		yes		CG14020	CG14020	1	2	0	0	0	0	0	0	0
GMR_86H09	2L:5488161..5490660	yes		yes		CG14020	CG14020	0	2	0	0	0	0	0	0	0
GMR_87A08	3R:17752452..17755688	yes				CG18389	Eip93F	0	0	0	0	0	0	0	0	0
GMR_87B01	3R:17746018..17749054	yes	yes	yes	yes	CG18389	Eip93F	3	1	0	2	1	0	0	0	0
GMR_87B02	3R:17750264..17753446	yes	yes	yes	yes	CG18389	Eip93F	0	0	0	0	0	0	0	0	0
GMR_87B07	X:20454178..20457184	yes				CG15455	RunxB	0	0	0	0	0	0	0	0	0
GMR_87B09	X:20456013..20458905				yes	CG15455	RunxB	0	0	0	0	0	0	0	0	0
GMR_87B10	X:20447648..20450685	yes				CG15455	RunxB	0	0	0	0	0	0	0	0	0
GMR_87C02	2L:11377485..11380479		yes		yes	CG4881	salr	0	0	0	0	0	0	0	0	0
GMR_87C03	2L:11391950..11395010				yes	CG4881	salr	0	0	0	0	0	0	0	0	0
GMR_87C04	2L:11381567..11384658	yes	yes		yes	CG4881	salr	0	0	0	0	0	0	0	0	0
GMR_87C06	2L:11389857..11392811				yes	CG4881	salr	0	0	0	0	0	0	0	0	0
GMR_87C08	2L:11394036..11397012		yes		yes	CG4881	salr	0	0	0	0	0	0	0	0	0
GMR_87C09	2L:11373460..11376503	yes				CG4881	salr	0	0	0	0	0	0	0	0	0
GMR_87C12	2L:11396526..11399541		yes		yes	CG4881	salr	0	0	0	0	0	0	0	0	0
GMR_87D04	2L:11406281..11409259	yes	yes			CG4881	salr	0	3	0	0	3	0	0	0	0
GMR_87D12	2R:19361783..19363247	yes				CG18678	CG34372	0	0	0	0	0	0	0	0	0
GMR_87E03	3L:22795118..22796714	yes	yes	yes		CG11352	jim	0	0	0	0	0	0	0	0	0
GMR_87E08	2R:21110915..21113471	yes			yes	CG3340	Kr	0	0	0	0	0	0	0	0	0
GMR_87E09	2L:6080040..6081691	yes	yes	yes	yes	CG18783	Kr-h1	0	0	0	0	1	0	0	0	0
GMR_87E10	2L:552585..553516	yes	yes			CG2914	Ets21C	0	0	0	0	0	0	0	0	0
GMR_87E12	2L:548314..548960	yes	yes			CG2914	Ets21C	0	0	0	0	0	0	0	0	0
GMR_87F06	X:6603960..6605975				yes	CG14441	CG14441	0	0	0	0	0	0	0	0	0
GMR_87F09	2L:11416776..11419940		yes			CG4881	salr	0	0	0	0	0	0	0	0	0
GMR_87F11	2L:11420884..11423925			yes		CG4881	salr	0	0	0	0	0	0	0	0	0
GMR_87G09	2R:7089217..7092133	yes	yes	yes	yes	CG7734	shn	1	0	0	2	0	0	2	0	0
GMR_87G11	3R:26745597..26749018	yes	yes	yes	yes	CG1447	Ptx1	0	0	0	0	0	0	0	0	0
GMR_87G12	2L:13046409..13049336				yes	CG9932	CG9932	0	0	0	0	0	0	0	0	0
GMR_87H02	2L:13028518..13028896	yes			yes	CG9932	CG9932	0	0	0	0	0	0	0	0	0
GMR_87H03	2L:13060431..13064428	yes	yes	yes	yes	CG9932	CG9932	1	0	0	1	1	0	0	0	1
GMR_88A04	3R:9710610..9714004				yes	CG2988	ems	0	0	0	0	0	0	0	0	0
GMR_88A05	3R:9707838..9711213	yes		yes		CG2988	ems	0	0	0	0	0	0	0	0	0
GMR_88A07	3R:9700912..9703636	yes				CG2988	ems	1	0	0	0	0	0	2	0	0
GMR_88A08	2R:2937581..2938610				yes	CG2374	lbm	0	0	0	0	0	0	0	0	0
GMR_88A12	2R:7381391..7383860	yes	yes		yes	CG17835	inv	0	0	0	0	1	0	0	0	0
GMR_88B02	2R:7382577..7385528		yes			CG17835	inv	0	0	0	0	0	0	0	0	0
GMR_88B03	2R:7364705..7367247	yes	yes			CG17835	inv	0	0	0	0	0	0	0	0	0
GMR_88B04	2R:7375425..7379422	yes	yes		yes	CG17835	inv	0	0	0	0	0	0	0	0	0
GMR_88B06	2R:7358583..7360194		yes		yes	CG17835	inv	0	1	0	0	0	0	0	0	0
GMR_88B08	2R:7370131..7374046	yes	yes	yes	yes	CG17835	inv	0	0	0	0	0	0	0	0	0
GMR_88B11	2R:7366072..7368451	yes	yes			CG17835	inv	0	0	0	0	0	0	0	0	0
GMR_88B12	2R:7352817..7356704		yes			CG17835	inv	0	1	0	0	0	0	0	0	1
GMR_88C01	2R:7372876..7376727	yes	yes	yes	yes	CG17835	inv	0	0	0	0	0	0	0	0	0
GMR_88C03	2R:7387630..7390907	yes		yes	yes	CG17835	inv	1	0	0	0	0	0	0	0	0
GMR_88C04	2R:7378702..7382584	yes	yes	yes	yes	CG17835	inv	1	0	0	0	1	0	0	0	0
GMR_88C05	3L:21687643..21690705			yes	yes	CG32447	CG32447	0	0	0	0	0	0	0	0	0
GMR_88C06	3L:21693836..21697673	yes			yes	CG32447	CG32447	0	1	0	0	0	0	0	0	0
GMR_88C08	3L:21709245..21712872	yes	yes	yes	yes	CG32447	CG32447	0	0	0	0	0	0	0	0	0
GMR_88C09	3L:21700530..21704227	yes		yes		CG32447	CG32447	0	1	1	1	0	0	0	0	0
GMR_88C11	3L:21714126..21717264	yes	yes	yes		CG32447	CG32447	0	0	0	0	0	0	0	0	0
GMR_88C12	3L:21711767..21715152	yes	yes		yes	CG32447	CG32447	0	0	0	0	0	0	0	0	0
GMR_88D01	3L:21692619..21694826	yes			yes	CG32447	CG32447	0	1	0	0	0	0	0	0	0
GMR_88D04	3L:21703486..21706742	yes				CG32447	CG32447	0	1	0	1	0	0	0	0	0
GMR_88D07	2L:21209337..21209759	yes	yes	yes		CG8681	clumsy	0	0	0	0	0	0	0	0	0
GMR_88D08	2L:5563994..5565442				yes	CG7234	GluRIIB	0	0	0	0	0	0	0	0	0
GMR_88E01	3R:9742558..9745574	yes	yes		yes	CG2988	ems	1	3	0	0	0	0	0	0	0
GMR_88E02	3R:9746365..9749509	yes	yes	yes	yes	CG2988	ems	0	2	0	1	0	0	0	0	0
GMR_88E05	3R:9738464..9741499	yes	yes	yes		CG2988	ems	0	1	0	0	0	0	0	0	0
GMR_88E06	3R:9730379..9733362	yes	yes	yes	yes	CG2988	ems	0	0	0	0	0	0	0	0	0
GMR_88E07	3R:9744483..9747425	yes	yes	yes		CG2988	ems	0	1	0	0	0	0	0	0	0
GMR_88E08	3R:9740448..9743496		yes		yes	CG2988	ems	1	2	0	0	0	0	0	0	0
GMR_88E09	3R:9750454..9753557	yes	yes		yes	CG2988	ems	0	0	0	0	0	0	0	0	0
GMR_88E10	3R:9748425..9751501	yes	yes		yes	CG2988	ems	0	0	0	0	0	0	0	0	0
GMR_88E12	X:1384173..1384598	yes	yes			CG33513	Nmdar2	0	0	0	0	0	0	0	0	0
GMR_88F01	X:1396510..1400069	yes	yes		yes	CG33513	Nmdar2	0	0	0	0	0	0	0	0	0
GMR_88F05	X:1398824..1401499	yes	yes	yes	yes	CG33513	Nmdar2	0	0	0	0	0	0	0	0	0
GMR_88F08	2R:16441673..16444175	yes	yes			CG13424	lms	0	0	0	0	0	0	0	0	0
GMR_88F09	2R:16439998..16442717	yes	yes			CG13424	lms	0	0	0	0	0	0	0	0	0
GMR_88F10	2R:7396909..7400054	yes				CG17835	inv	0	1	0	0	0	0	0	0	0
GMR_88F11	2R:7398979..7401825		yes		yes	CG17835	inv	1	0	0	0	0	0	0	0	0
GMR_88F12	2R:7400931..7403514		yes		yes	CG17835	inv	1	0	0	0	0	0	0	0	0
GMR_88G05	3L:21676417..21679487		yes			CG11248	CG11248	0	0	0	0	0	0	0	0	0
GMR_88G06	3R:16906511..16908680				yes	CG7056	CG7056	0	0	0	0	0	0	0	0	0
GMR_88G08	3R:9754749..9757907	yes	yes	yes	yes	CG2988	ems	1	0	0	0	0	0	0	0	0
GMR_88G10	3R:9757217..9760188	yes	yes	yes		CG2988	ems	1	0	0	0	0	0	0	0	0
GMR_88H01	3R:9763144..9766161	yes	yes	yes		CG2988	ems	1	1	0	1	0	0	0	0	0
GMR_88H06	X:8126907..8129689	yes		yes		CG32717	sdt	0	0	0	0	1	0	0	0	0
GMR_88H09	X:8115671..8117697	yes		yes		CG32717	sdt	0	0	0	0	0	0	0	0	0
GMR_88H11	X:8089120..8092757	yes	yes			CG32717	sdt	2	0	0	2	1	0	1	1	0
GMR_89A02	3R:24212684..24216421	yes		yes		CG14064	beat-VI	0	0	0	0	0	0	0	0	0
GMR_89A05	3R:24268220..24272015	yes	yes	yes		CG14064	beat-VI	0	0	0	0	0	0	0	0	0
GMR_89A07	3R:24246520..24249710	yes	yes	yes		CG14064	beat-VI	0	0	0	0	0	0	0	0	0
GMR_89A09	3R:24270873..24274648				yes	CG14064	beat-VI	0	0	0	0	0	0	0	0	0
GMR_89A10	3R:24259278..24263001	yes	yes	yes		CG14064	beat-VI	0	0	0	0	0	0	0	0	0
GMR_89A12	3R:24251170..24254315		yes		yes	CG14064	beat-VI	0	0	0	0	0	0	0	0	0
GMR_89B01	3R:24224082..24227738		yes		yes	CG14064	beat-VI	0	0	0	0	0	0	0	0	0
GMR_89B05	3R:24264710..24268645	yes	yes		yes	CG14064	beat-VI	0	0	0	0	0	0	0	0	0
GMR_89B07	3R:24203910..24207463		yes		yes	CG14064	beat-VI	0	0	0	0	0	0	0	0	0
GMR_89B11	3R:24274007..24277771	yes	yes	yes		CG14064	beat-VI	0	0	0	0	0	0	0	0	0
GMR_89C02	3R:24201766..24205271				yes	CG14064	beat-VI	0	0	0	0	0	0	0	0	0
GMR_89C03	3R:24249065..24252188		yes			CG14064	beat-VI	0	0	0	0	0	0	0	0	0
GMR_89C04	3R:24245675..24247681	yes				CG14064	beat-VI	0	0	0	0	0	0	0	0	0
GMR_89C06	3R:24209479..24213303	yes		yes		CG14064	beat-VI	0	0	0	0	0	0	0	0	0
GMR_89C07	3R:24279159..24282966	yes		yes		CG14064	beat-VI	0	0	0	0	0	0	0	0	0
GMR_89C10	3R:24236765..24240507	yes				CG14064	beat-VI	0	0	0	0	0	0	0	0	0
GMR_89C11	3R:24276460..24279784	yes	yes			CG14064	beat-VI	0	0	0	0	0	0	0	0	0
GMR_89D01	3R:24234470..24237977	yes	yes		yes	CG14064	beat-VI	0	0	0	0	0	0	0	0	0
GMR_89D04	3R:24199096..24202483		yes			CG14064	beat-VI	0	0	0	0	0	0	0	0	0
GMR_89D06	3R:24229750..24233382	yes	yes			CG14064	beat-VI	0	0	0	0	0	0	0	0	0
GMR_89E01	X:15289194..15290457				yes	CG9176	cngl	0	0	0	0	0	0	0	0	0
GMR_89E02	3L:7196704..7200653	yes				CG32387	CG42256	0	0	0	0	0	0	0	0	0
GMR_89E07	3L:7202919..7205868		yes	yes		CG32387	CG42256	0	0	0	0	0	0	0	0	0
GMR_89E10	3L:7199852..7203547	yes	yes		yes	CG32387	CG42256	0	0	0	0	0	0	0	0	0
GMR_89E11	3L:7185639..7189602	yes				CG32387	CG42256	0	0	0	0	0	0	0	0	0
GMR_89F01	3L:7165028..7166406		yes			CG32387	CG42256	0	0	0	0	0	0	0	0	0
GMR_89F02	3L:7193989..7197832				yes	CG32387	CG42256	0	0	0	0	0	0	0	0	0
GMR_89F05	3L:7188876..7192110	yes	yes	yes		CG32387	CG42256	0	0	0	0	0	0	0	0	0
GMR_89F07	3L:7175761..7176539	yes			yes	CG32387	CG42256	0	0	0	0	0	0	0	0	0
GMR_89G04	3R:13303536..13304325				yes	CG31190	Dscam3	0	0	0	0	0	0	0	0	0
GMR_89H06	3R:13316097..13317481		yes		yes	CG31190	Dscam3	0	0	0	0	0	0	0	0	0
GMR_89H07	3R:13311038..13313005	yes				CG31190	Dscam3	0	0	0	0	0	0	0	0	0
GMR_89H09	3R:13308048..13308489	yes	yes	yes		CG31190	Dscam3	0	0	0	0	0	0	0	0	0
GMR_89H10	3R:13326134..13329800	yes	yes	yes	yes	CG31190	Dscam3	0	0	0	0	0	0	0	0	0
GMR_89H12	3R:13313815..13315450	yes	yes	yes		CG31190	Dscam3	0	0	0	0	0	0	0	0	0
GMR_91B02	2L:16942613..16946119				yes	CG33179	beat-IIIb	0	0	0	0	0	0	0	0	0
GMR_91B03	2L:16947841..16950636	yes	yes			CG33179	beat-IIIb	0	0	0	0	0	0	0	0	0
GMR_91B04	2L:16986125..16989160	yes				CG33179	beat-IIIb	0	0	0	0	0	0	0	0	0
GMR_91B05	2L:16952685..16955302		yes			CG33179	beat-IIIb	0	0	0	0	0	0	0	0	0
GMR_91C02	3R:22509867..22513862	yes			yes	CG14249	beat-VII	0	0	0	0	0	0	0	0	0
GMR_91C04	3R:22500361..22503929	yes				CG14249	beat-VII	0	0	0	0	0	0	0	0	0
GMR_91C06	3R:22477641..22481165	yes				CG14248	beat-VII	0	0	0	0	0	0	0	0	0
GMR_91C07	3R:22512906..22516881	yes			yes	CG14249	beat-VII	0	0	0	0	0	0	0	0	0
GMR_91C11	3R:22516008..22518250	yes			yes	CG14249	beat-VII	0	0	0	0	0	0	0	0	0
GMR_91D02	3R:22492940..22496585	yes			yes	CG14249	beat-VII	0	0	0	0	0	0	0	0	0
GMR_91D03	2R:1726447..1729379	yes				CG7796	dpr12	0	0	0	0	0	0	0	0	0
GMR_91D04	2R:1719277..1723109	yes	yes			CG7796	dpr12	0	0	0	0	0	0	0	0	0
GMR_91D06	2R:1721637..1724641	yes				CG7796	dpr12	0	0	0	0	0	0	0	0	0
GMR_91D07	2R:1714753..1718323	yes			yes	CG7796	dpr12	0	0	0	0	0	0	0	0	0
GMR_91D08	2R:1728364..1731897	yes				CG7796	dpr12	0	0	0	0	0	0	0	0	0
GMR_91D11	2R:1716823..1719821	yes	yes	yes	yes	CG7796	dpr12	0	0	0	0	0	0	0	0	0
GMR_91D12	2R:1723888..1727886	yes				CG7796	dpr12	0	0	0	0	0	0	0	0	0
GMR_91E01	2R:1730955..1734162	yes	yes		yes	CG7796	dpr12	0	0	0	0	0	0	0	0	0
GMR_91E05	2L:4310286..4314231		yes			CG15427	tutl	0	0	0	0	0	0	0	0	0
GMR_91E06	2L:4284946..4288874	yes			yes	CG15427	tutl	0	1	1	0	2	0	0	0	0
GMR_91E09	2L:4287398..4289675		yes			CG15427	tutl	0	0	0	0	0	0	0	0	0
GMR_91F03	2L:4305656..4307225				yes	CG15427	tutl	0	0	0	0	0	0	0	0	0
GMR_91F08	2R:16301514..16304618	yes				CG33041	CG12484	0	0	0	0	0	0	0	0	0
GMR_91F12	2R:16281692..16283579	yes	yes	yes		CG33041	CG12484	0	0	0	0	0	0	0	0	0
GMR_91G02	2R:16321817..16324739	yes	yes	yes		CG33041	CG12484	0	0	0	0	0	0	0	0	0
GMR_91G08	2R:16306309..16308052	yes			yes	CG33041	CG12484	0	0	0	0	0	0	0	0	0
GMR_91G10	2R:16328498..16331579	yes	yes	yes	yes	CG33041	CG12484	0	0	0	0	0	0	0	0	0
GMR_91H01	2R:16325195..16329181	yes				CG33041	CG12484	0	0	0	0	0	0	0	0	0
GMR_91H09	2R:16303900..16307540	yes			yes	CG33041	CG12484	0	0	0	0	0	0	0	0	0
GMR_91H10	2R:16273578..16277568				yes	CG33041	CG12484	0	0	0	0	0	0	0	0	0
GMR_91H11	2R:16359765..16361297	yes			yes	CG30143	CG12484	0	0	0	0	0	0	0	0	0
GMR_92A12	2L:16028787..16030799				yes	CG4838	beat-Ic	0	0	0	0	0	0	0	0	0
GMR_92B01	2L:15997716..15999906	yes				CG4838	beat-Ic	0	0	0	0	0	0	0	0	0
GMR_92C06	2L:16029652..16032424				yes	CG4838	beat-Ic	0	0	0	0	0	0	0	0	0
GMR_92C07	3R:7361877..7364920	yes				CG33512	dpr4	0	0	0	0	0	0	0	0	0
GMR_92D04	3R:10892781..10895739				yes	CG33485	dpr9	0	0	0	0	0	0	0	0	0
GMR_92D05	3R:10883283..10887212				yes	CG33485	dpr9	0	0	0	0	0	0	0	0	0
GMR_92D09	3R:10894330..10897202	yes		yes		CG33485	dpr9	0	0	0	0	0	0	0	0	0
GMR_92D11	3R:10889039..10892346	yes			yes	CG33485	dpr9	0	0	0	0	0	0	0	0	0
GMR_92E01	3R:7226444..7229916				yes	CG5242	mRpL40	0	0	0	0	0	0	0	0	0
GMR_92E04	3R:7978601..7981855	yes		yes		CG10095	dpr15	0	0	0	0	0	0	0	0	0
GMR_92E06	3R:7976644..7979666	yes				CG10095	dpr15	0	0	0	0	0	0	0	0	0
GMR_92E07	3R:7971161..7973767				yes	CG10095	dpr15	0	0	0	0	0	0	0	0	0
GMR_92E11	3R:7972364..7976167	yes			yes	CG10095	dpr15	0	0	0	0	0	0	0	0	0
GMR_92F01	2L:10377298..10377910				yes	CG13140	dpr19	0	0	0	0	0	0	0	0	0
GMR_92F02	2L:10376832..10377324	yes	yes			CG13140	dpr19	0	0	0	0	0	0	0	0	0
GMR_92F04	2R:20753931..20756584	yes		yes		CG30420	Atf-2	0	0	0	0	0	0	0	0	0
GMR_92F05	2R:20754969..20757187				yes	CG30420	Atf-2	0	0	0	1	0	0	1	0	0
GMR_92F11	3L:20278502..20280731	yes			yes	CG32227	gogo	0	0	0	0	0	0	0	0	0
GMR_92F12	3L:20284096..20287969	yes			yes	CG32227	gogo	0	0	0	0	0	0	0	0	0
GMR_92G01	3L:20281906..20285451				yes	CG32227	gogo	0	0	0	0	0	0	0	0	0
GMR_92G10	3R:8673147..8674713	yes			yes	CG10134	beat-Va	0	0	0	0	0	0	0	0	0
GMR_92H04	3R:8677659..8681126	yes				CG10134	beat-Va	0	0	0	0	0	0	0	0	0
GMR_92H06	3R:8673948..8676205	yes				CG10134	beat-Va	0	0	0	0	0	0	0	0	0
GMR_92H07	3R:8655800..8657896	yes				CG31345	CG31345	0	0	0	0	0	0	0	0	0
GMR_92H09	2L:16056306..16059249	yes	yes			CG4846	beat-Ia	0	0	0	0	0	0	0	0	0
GMR_93A06	2L:16067862..16071425	yes				CG4846	beat-Ia	0	0	0	0	0	0	0	0	0
GMR_93A11	3R:19383571..19383948	yes			yes	CG10152	beat-IV	0	0	0	0	0	0	0	0	0
GMR_93B04	3R:19401858..19404321	yes			yes	CG10152	beat-IV	0	0	0	0	0	0	0	0	0
GMR_93B07	3R:13075990..13079482	yes		yes	yes	CG31257	CG31257	0	0	0	0	0	0	0	0	0
GMR_93C03	3R:13073935..13077249	yes				CG4135	beat-IIb	0	0	0	0	0	0	0	0	0
GMR_93C06	3R:13085342..13088732	yes		yes		CG31418	CG31418	0	0	0	0	0	0	0	0	0
GMR_93C07	3R:13082203..13085919	yes	yes	yes	yes	CG31418	CG31418	0	0	0	0	0	0	0	0	0
GMR_93C09	3R:13081858..13083376	yes	yes	yes	yes	CG31418	CG31418	0	0	0	0	0	0	0	0	0
GMR_93D01	3R:8588100..8591427	yes	yes			CG14390	beat-Vc	0	0	0	0	0	0	0	0	0
GMR_93D11	3R:8614510..8616280		yes			CG14390	beat-Vc	0	0	0	0	0	0	0	0	0
GMR_93E01	3R:8612023..8615759			yes		CG14390	beat-Vc	0	0	0	0	0	0	0	0	0
GMR_93E06	3R:8586850..8589082	yes				CG14390	beat-Vc	0	0	0	0	0	0	0	0	0
GMR_93E08	2R:11236857..11237190	yes				CG8166	unc-5	1	0	0	1	0	0	1	0	0
GMR_93E10	2R:11240466..11243714	yes	yes		yes	CG8166	unc-5	0	0	0	0	0	0	0	0	0
GMR_93E11	2R:11238074..11241730	yes	yes		yes	CG8166	unc-5	0	0	0	0	0	0	0	0	0
GMR_93E12	2R:11246187..11247946	yes				CG8166	unc-5	0	0	0	0	0	0	0	0	0
GMR_93F01	2R:11247938..11249558		yes		yes	CG8166	unc-5	0	0	0	0	0	0	0	0	0
GMR_93F02	2R:11249772..11252050	yes	yes	yes		CG8166	unc-5	0	0	0	0	0	0	0	0	0
GMR_93F05	3R:13673386..13677360	yes		yes		CG31247	tinc	0	0	0	0	0	0	0	0	0
GMR_93F07	3R:13678806..13681561	yes				CG31247	tinc	0	0	0	0	0	0	0	0	0
GMR_93F08	3R:13664694..13668318				yes	CG31247	tinc	0	0	0	0	0	0	0	0	0
GMR_93F09	3R:13694921..13695673	yes	yes			CG31247	tinc	0	0	0	0	0	0	0	0	0
GMR_93G08	3R:16209565..16211438				yes	CG4342	mun	0	0	0	0	0	0	0	0	0
GMR_93H07	3R:13875053..13878323	yes	yes	yes	yes	CG7223	htl	0	0	0	0	0	0	0	0	0
GMR_93H09	X:11312855..11316584	yes	yes	yes		CG1743	Gs2	0	0	0	0	0	0	0	0	0
GMR_94A01	X:11311829..11314340	yes	yes			CG1743	Gs2	1	0	0	0	0	0	0	0	0
GMR_94A03	3R:22750959..22754794	yes	yes	yes	yes	CG5518	sda	0	2	0	1	0	0	0	0	0
GMR_94A04	3R:22753414..22756453		yes		yes	CG5518	sda	0	1	0	0	0	0	0	0	0
GMR_94A07	3R:22742224..22744148				yes	CG5518	sda	0	0	0	0	0	0	0	0	0
GMR_94A08	3R:22755419..22759329	yes	yes	yes	yes	CG5518	sda	0	0	0	0	0	0	0	0	0
GMR_94A10	3R:22747537..22750396	yes	yes		yes	CG5518	sda	0	1	0	0	1	0	0	0	0
GMR_94A12	3R:22743273..22747232				yes	CG5518	sda	0	0	0	0	0	0	0	0	0
GMR_94B03	X:15700853..15703062		yes			CG8544	sd	0	0	0	0	1	0	0	0	0
GMR_94B07	3R:20426373..20427456				yes	CG33343	mld	0	0	0	0	0	0	0	0	0
GMR_94B08	3R:20418157..20419461	yes		yes		CG33343	mld	0	0	0	0	0	0	0	0	0
GMR_94C02	3R:20431608..20435363		yes			CG31312	mld	0	0	0	0	1	0	0	0	0
GMR_94C10	2R:7425155..7429055	yes	yes	yes	yes	CG9015	en	0	0	0	0	1	0	0	0	0
GMR_94C12	2R:7421072..7424923	yes	yes	yes	yes	CG9015	en	0	0	0	0	0	0	0	0	0
GMR_94D03	2R:7450421..7453983	yes				CG9015	en	0	0	0	0	0	0	0	0	0
GMR_94D05	2R:7438849..7441940	yes	yes	yes	yes	CG9015	en	0	1	0	0	0	0	0	0	0
GMR_94D08	2R:7434587..7437452		yes	yes	yes	CG9015	en	0	0	0	0	0	0	0	0	0
GMR_94D09	2R:7447824..7451645	yes	yes	yes	yes	CG9015	en	0	1	0	0	1	0	1	0	0
GMR_94D11	3R:22703463..22706311				yes	CG6348	ro	0	0	0	0	0	0	0	0	0
GMR_94E09	3L:6633199..6636520		yes			CG8442	Glu-RI	0	0	0	0	0	0	0	0	0
GMR_94F02	3L:6645525..6648250				yes	CG8442	Glu-RI	0	0	0	0	0	0	0	0	0
GMR_94F06	3R:22479405..22482085	yes		yes		CG14249	beat-VII	0	0	0	0	0	0	0	0	0
GMR_94F09	3R:22469135..22471969		yes		yes	CG14249	beat-VII	0	0	0	0	0	0	0	0	0
GMR_94G02	3R:7349636..7352777	yes			yes	CG33512	dpr4	0	0	0	0	0	0	0	0	0
GMR_94G07	3R:7337912..7341186	yes			yes	CG33512	dpr4	0	0	0	0	0	0	0	0	0
GMR_94G10	3R:7333651..7336382	yes				CG33512	dpr4	0	0	0	0	0	0	0	0	0
GMR_94H01	3R:10876399..10879638	yes		yes		CG33485	dpr9	0	0	0	0	0	0	0	0	0
GMR_94H02	3R:10870993..10873153	yes				CG33485	dpr9	0	0	0	0	0	0	0	0	0
GMR_94H05	3R:10865094..10866817	yes			yes	CG33485	dpr9	0	0	0	0	0	0	0	0	0
GMR_94H08	3R:7957387..7960422	yes		yes	yes	CG10095	dpr15	0	0	0	0	0	0	0	0	0
GMR_94H10	2R:20741233..20744205		yes	yes		CG30420	Atf-2	0	0	0	0	0	0	0	0	0
GMR_95A11	2R:5337816..5340517	yes		yes		CG8809	Camta	0	0	0	0	0	0	0	0	0
GMR_95B08	3R:16197168..16200080	yes	yes	yes		CG4342	mun	0	0	0	0	0	0	0	0	0
GMR_95B09	3R:13891374..13893950		yes			CG7223	htl	0	0	0	0	0	0	0	0	0
GMR_95B10	3R:13893334..13897170		yes			CG7223	htl	0	0	0	0	0	0	0	0	0
GMR_95B11	3R:13899324..13903276	yes	yes			CG7223	htl	0	0	0	0	1	0	0	0	0
GMR_95B12	3R:13902523..13905787		yes			CG7223	htl	0	0	0	0	0	0	0	0	0
GMR_95C12	3R:14200622..14203494				yes	CG7672	gl	0	0	0	0	0	0	0	0	0
GMR_95D02	3R:14198745..14201728				yes	CG7672	gl	0	0	0	0	0	0	0	0	0
GMR_95D03	2L:16745088..16746244	yes				CG17912	CG17912	0	0	0	0	0	0	0	0	0
GMR_95D07	2R:20954743..20957792			yes		CG3388	gsb	0	0	0	0	0	0	0	0	0
GMR_95D10	2R:20956767..20960016	yes	yes			CG3388	gsb	0	0	0	0	0	0	0	0	0
GMR_95D12	2L:10912314..10916105	yes				CG14069	CG14069	0	0	0	0	0	0	0	0	0
GMR_95F01	2R:13875457..13876961	yes		yes		CG12557	dpr13	0	0	0	0	0	0	0	0	0
GMR_95F06	2R:13871604..13875484	yes	yes	yes	yes	CG12557	dpr13	0	0	0	0	0	0	0	0	0
GMR_95F10	2R:13888585..13892583	yes		yes		CG14494	CG14494	0	0	0	0	0	0	0	0	0
GMR_95F11	2R:13874114..13876481		yes			CG12557	dpr13	0	0	0	0	0	0	0	0	0
GMR_95G04	3R:2397292..2400521	yes			yes	CG33202	dpr11	0	0	0	0	0	0	0	0	0
GMR_95G12	3R:2392492..2396181	yes				CG33202	dpr11	0	0	0	0	0	0	0	0	0
GMR_95H10	2R:7455030..7457422	yes	yes	yes		CG9015	en	0	0	0	0	0	0	0	0	0
GMR_95H11	2R:7453381..7456439	yes	yes	yes		CG9015	en	0	0	0	0	0	0	0	0	0
GMR_95H12	2R:7457972..7461729	yes	yes	yes	yes	CG9015	en	0	0	0	0	0	0	0	0	0
