# Supplementary material for: Divergent Transcriptional Regulatory Logic at the Intersection of Tissue Growth and Developmental Patterning
Source: PLoS Genet. 2013 Sep 5;9(9):e1003753. doi: 10.1371/journal.pgen.1003753 (PMC3764184; doi:10.1371/journal.pgen.1003753)
Supplement: Dataset S6 — Gene Ontology analysis of Sd and Hth W>EA and EA>W targeted genes. (XLSX) [file pgen.1003753.s006.xlsx]

## Sheet: Summary
Description
Tab name	Summary
GO_BiolProcess5_Categories	GO analysis of the genes targeted by Sd and Hth in a tissue-specific (W>EA and EA>W) manner. The top 10 enriched 'biological process' categories (level 5) are provided.
Wing_Genes	Examples of selector and selector-like genes near wing specific (W>EA) Sd and/or Hth peaks.
Eye_Genes	Examples of selector and selector-like genes near eye-antenna specific (EA>W) Sd and/or Hth peaks.

## Sheet: GO_BiolProcess5_Categories
Sd Wing > Eye-antenna				Hth Wing > Eye-antenna
Term	P-Value			Term	P-Value
imaginal disc development	8.8e-36			instar larval or pupal morphogenesis	1.5e-35
organ morphogenesis	1.2e-32			post-embryonic organ morphogenesis	3.1e-32
imaginal disc morphogenesis	5.3e-29			imaginal disc morphogenesis	3.1e-32
post-embryonic organ morphogenesis	5.3e-29			post-embryonic organ development	1.5e-30
wing disc development	1.2e-28			imaginal disc development	2.3e-30
imaginal disc-derived appendage morphogenesis	1.7e-27			imaginal disc-derived appendage morphogenesis	5.1e-29
post-embryonic organ development	2.1e-27			wing disc development	7.9e-29
instar larval or pupal morphogenesis	3.1e-27			post-embryonic appendage morphogenesis	4.6e-28
post-embryonic appendage morphogenesis	1.3e-26			wing disc morphogenesis	3.5e-26
wing disc morphogenesis	4.6e-24			imaginal disc-derived wing morphogenesis	1.1e-25
Sd Eye-antenna > Wing				Hth Eye-antenna > Wing
Term	P-Value			Term	P-Value
eye photoreceptor cell differentiation	0.00016			eye-antennal disc development	0.00023
photoreceptor cell differentiation	0.00025			eye-antennal disc morphogenesis	0.00041
sensory organ development	0.00039			proximal/distal pattern formation, imaginal disc	0.00086
eye morphogenesis	0.0012			post-embryonic organ morphogenesis	0.001
bristle morphogenesis	0.0012			imaginal disc morphogenesis	0.001
bristle development	0.0019			proximal/distal pattern formation	0.0011
eye development	0.0034			leg disc development	0.0011
sensory organ boundary specification	0.0048			post-embryonic organ development	0.0014
compound eye morphogenesis	0.0051			segmentation	0.0023
organ morphogenesis	0.0091			imaginal disc-derived limb morphogenesis	0.0025

## Sheet: Wing_Genes
Sd Wing > Eye-antenna Example Target Genes				Hth Wing > Eye-antenna Example Target Genes
FBgn0004647	Notch			FBgn0000577	engrailed
FBgn0004197	Serrate			FBgn0003118	pointed
FBgn0000099	apterous			FBgn0003866	teashirt
FBgn0024250	brinker			FBgn0003975	vestigial
FBgn0004198	cut			FBgn0003984	vein
FBgn0001235	homothorax			FBgn0004009	wingless
FBgn0005771	no ocelli			FBgn0004197	Serrate
FBgn0085432	pangolin			FBgn0004198	cut
FBgn0003345	scalloped			FBgn0004579	spalt major
FBgn0004579	spalt major			FBgn0004647	Notch
FBgn0003866	teashirt			FBgn0011648	Mothers against dpp
FBgn0003975	vestigial			FBgn0011655	Medea
FBgn0004009	wingless			FBgn0020493	Daughters against dpp
				FBgn0024250	brinker
				FBgn0085432	pangolin
				FBgn0086655	Zinc finger protein jing

## Sheet: Eye_Genes
Sd Eye-antenna > Wing Example Target Genes				Hth Eye-antenna > Wing Example Target Genes
FBgn0011758	BarH1			FBgn0011758	BarH1
FBgn0004854	BarH2			FBgn0000320	eyes absent
FBgn0000097	anterior open			FBgn0004102	ocelliless
FBgn0004859	cubitus interruptus			FBgn0003002	odd paired
FBgn0013725	phyllopod			FBgn0003118	pointed
FBgn0003118	pointed			FBgn0003866	teashirt
FBgn0003326	scabrous
